# Supplementary material for: Epigenetic and polygenic contributions to body mass index: a validation study of predictive models
Source: Clin Epigenetics. 2026 Mar 6;18:105. doi: 10.1186/s13148-025-02040-6 (PMC13220415; doi:10.1186/s13148-025-02040-6)
Supplement: Supplementary file 1 — Supplementary Material 1 [file 13148_2025_2040_MOESM1_ESM.xlsx]

## Sheet: Figure S1
Fig. S1 BMI distribution.
Left: Distribution of BMI (kg/m²) displayed separately for Set 1 and Set 2.
Right: Distribution of BMI residuals after regression on age and sex, followed by inverse-normal transformation, presented for the Set 1.

## Sheet: Figure S2
Fig. S2 Polygenic risk score (PRS) for overweight status from the PGS catalog (Prive et al., 2022; Lambert et al., 2021).

## Sheet: Table S1
Table S1. Basics characteristics of the study cohort.
Detailed demographic and lifestyle data of the cohort are provided in a previous study [Noroozi et al., 2023].
Sample set	Set 1	Set 2	Total
N	624	112	736
Mean Age ± SD	46.0 ± 15.0	47.0 ± 14.2	46.1 ± 14.8
Female %	0.512	0.4911	0.508
Mean BMI ± SD	26.4 ± 4.4	26.2 ± 4.1	26.4 ± 4.4
Minimum BMI	15.7	16.9	15.7
Maximum BMI	42.4	41.4	42.4
Smoking Status
Never Smoker	56.4% (352/624)	47.3% (53/112)	55.0% (405/736)
Former Smoker	6.1% (38/624)	2.7% (3/112)	5.6% (41/736)
Current Smoker	37.5% (234/624)	50.0% (56/112)	39.4% (290/736)
References
Noroozi R, Rudnicka J, Pisarek A, Wysocka B, Masny A, Boroń M, et al. Analysis of epigenetic clocks links yoga, sleep, education, reduced meat intake, coffee, and a SOCS2 gene variant to slower epigenetic aging. Geroscience [Internet]. 2024 [cited 2024 May 5];46:2583–604. Available from: https://pubmed.ncbi.nlm.nih.gov/38103096/

## Sheet: Table S2
Table S2. Results from testing associations between literature-reported SNPs and BMI in Set 1 (N = 624).
BMI, measured as inverse-normal BMI residuals after regressing on age and sex, was treated as the outcome, with individual SNPs as independent variables in the linear regression analysis. The results were additionally adjusted for smoking status, age and top ten Principal Components (PCs).
BMI change is defined as the change in raw BMI (kg/m²) per additional effect allele (A1).
MAF for allele A1
No.	SNP	CHR	BP (hg19)	A1	A2	MAF	beta	se	p	FDR	BMI change		Locke2015	Speliotes2010	Yengo2018	Fall2014	Akiyama2017	Zhou2023	Riveros2019	Hoffmann2018	Number of publications
1	rs11688816	2	63053048	A	G	0.495994	-0.195451	0.0574315	0.000709849	0.263354	-0.778 [-1.261 – -0.295]		1	0	0	0	1	0	0	0	2
2	rs4776970	15	68080886	T	A	0.360577	0.181587	0.0600538	0.00260208	0.482686	0.655 [0.150 – 1.161]		0	0	0	1	1	0	0	0	2
3	rs10733682	9	129460914	G	A	0.463942	-0.153944	0.0557871	0.00596401	0.73755	-0.669 [-1.138 – -0.201]		1	0	0	0	0	0	0	0	1
4	rs10968576	9	28414339	G	A	0.354968	-0.151738	0.0595076	0.0110202	0.7819	-0.725 [-1.225 – -0.226]		1	1	0	1	0	0	0	0	3
5	rs7164727	15	73093991	C	T	0.319712	0.155671	0.0634019	0.0143558	0.7819	0.600 [0.067 – 1.133]		1	0	1	0	0	0	0	0	2
6	rs2176040	2	227092802	A	G	0.38141	-0.140909	0.0578492	0.0151458	0.7819	-0.484 [-0.971 – 0.002]		1	0	0	0	0	0	0	0	1
7	rs10754210	1	197012111	A	G	0.302083	0.154073	0.063293	0.0152084	0.7819	0.634 [0.102 – 1.166]		0	0	1	0	0	0	0	0	1
8	rs118067556	10	63136165	T	C	0.0176282	0.505412	0.217827	0.0206581	0.7819	1.655 [-0.178 – 3.487]		0	0	0	0	0	0	0	1	1
9	rs7141420	14	79899454	C	T	0.402244	-0.135863	0.0591339	0.0219269	0.7819	-0.544 [-1.041 – -0.047]		1	0	0	0	1	0	0	0	2
10	rs9400239	6	108977663	T	C	0.345353	0.134635	0.0602821	0.0258854	0.7819	0.583 [0.077 – 1.089]		1	0	0	0	0	0	0	0	1
11	rs12446632	16	19935389	A	G	0.170673	0.174011	0.0790533	0.0280982	0.7819	0.750 [0.086 – 1.414]		1	0	1	0	0	0	0	0	2
12	rs17080319	3	48732480	C	T	0.0721154	0.238776	0.109467	0.0295475	0.7819	0.872 [-0.048 – 1.793]		0	0	1	0	0	0	0	0	1
13	rs3849570	3	81792112	T	G	0.354167	-0.13147	0.0605499	0.030298	0.7819	-0.603 [-1.111 – -0.094]		1	0	1	0	0	0	0	0	2
14	rs12444979	16	19933600	T	C	0.171474	0.169777	0.0789766	0.0319729	0.7819	0.730 [0.067 – 1.394]		0	1	0	1	0	0	0	0	2
15	rs10772983	12	17141582	C	T	0.478365	-0.122691	0.057389	0.0329253	0.7819	-0.517 [-0.999 – -0.034]		0	0	0	0	1	0	0	0	1
16	rs8047395	16	53798523	G	A	0.426282	0.123275	0.0579241	0.0337207	0.7819	0.606 [0.120 – 1.092]		0	0	1	0	0	0	0	0	1
17	rs11792069	9	140646121	G	A	0.194712	0.149405	0.0732627	0.0418526	0.874035	0.756 [0.141 – 1.370]		0	0	1	0	0	0	0	0	1
18	rs1121980	16	53809247	T	C	0.489583	-0.113743	0.0569769	0.0463484	0.874035	-0.611 [-1.089 – -0.134]		0	0	0	1	0	0	0	0	1
19	rs905938	1	154991389	G	A	0.255609	-0.132695	0.0678618	0.0509971	0.874035	-0.564 [-1.134 – 0.006]		0	0	1	0	0	0	0	0	1
20	rs16951275	15	68077168	C	T	0.1875	0.140745	0.0738246	0.0570592	0.874035	0.525 [-0.095 – 1.146]		1	0	0	0	0	0	0	0	1
21	rs534870	13	80959207	G	A	0.335737	-0.115193	0.0611971	0.0602693	0.874035	-0.505 [-1.019 – 0.009]		0	0	0	1	0	0	0	0	1
22	rs2241423	15	68086838	A	G	0.186699	0.138679	0.0738787	0.0609804	0.874035	0.512 [-0.109 – 1.133]		0	1	0	1	0	0	0	0	2
23	rs7239883	18	40147671	G	A	0.435897	0.111496	0.0595876	0.0618089	0.874035	0.497 [-0.003 – 0.998]		1	0	0	0	0	0	0	0	1
24	rs10132280	14	25928179	A	C	0.290064	0.116159	0.0621097	0.061934	0.874035	0.445 [-0.077 – 0.967]		1	0	1	0	1	0	0	0	3
25	rs6919443	6	104493098	A	G	0.470353	-0.105318	0.0566273	0.0633906	0.874035	-0.503 [-0.979 – -0.028]		0	0	1	0	0	0	0	0	1
26	rs751008	10	129142417	T	C	0.467147	0.108826	0.0585151	0.0633982	0.874035	0.533 [0.042 – 1.024]		1	0	0	0	0	0	0	0	1
27	rs160401	5	138061341	G	A	0.408654	0.108024	0.0581304	0.063609	0.874035	0.363 [-0.125 – 0.852]		0	0	1	0	0	0	0	0	1
28	rs10131890	14	97258752	C	A	0.0713141	-0.205954	0.112837	0.0684556	0.877557	-0.864 [-1.812 – 0.084]		0	0	1	0	0	0	0	0	1
29	rs9880211	3	136107549	A	G	0.259615	-0.12476	0.0683872	0.0685961	0.877557	-0.622 [-1.196 – -0.048]		1	0	0	0	0	0	0	0	1
30	rs2516739	16	2097158	T	C	0.197115	0.128772	0.0719297	0.0739132	0.91406	0.545 [-0.059 – 1.149]		0	0	1	0	0	0	0	0	1
31	rs17094222	10	102395440	C	T	0.191506	0.128511	0.0734205	0.0805651	0.922114	0.527 [-0.090 – 1.143]		1	0	1	0	1	0	0	0	3
32	rs12450239	17	77449095	A	G	0.22516	0.118586	0.0678271	0.0809083	0.922114	0.604 [0.035 – 1.173]		1	0	0	0	0	0	0	0	1
33	rs1996023	4	45164637	C	A	0.417468	-0.0970503	0.0572277	0.0904246	0.922114	-0.408 [-0.888 – 0.073]		0	0	0	0	1	0	0	0	1
34	rs11624704	14	78786077	C	A	0.116186	0.147502	0.0874139	0.0920411	0.922114	0.775 [0.042 – 1.508]		0	0	0	1	0	0	0	0	1
35	rs17024393	1	110154688	C	T	0.0689103	0.196604	0.117319	0.0942902	0.922114	0.726 [-0.260 – 1.712]		1	0	0	0	0	0	0	0	1
36	rs2820292	1	201784287	A	C	0.471955	-0.0920904	0.0555699	0.0979961	0.922114	-0.389 [-0.856 – 0.077]		1	0	0	0	0	0	0	0	1
37	rs3817334	11	47650993	T	C	0.490385	0.0922945	0.0560964	0.100429	0.922114	0.284 [-0.187 – 0.756]		1	1	0	1	1	0	0	0	4
38	rs329651	11	133767622	G	T	0.130609	0.126515	0.0769558	0.100694	0.922114	0.583 [-0.063 – 1.229]		0	0	1	0	0	0	0	0	1
39	rs1928295	9	120378483	C	T	0.478365	-0.0933394	0.0571405	0.102881	0.922114	-0.374 [-0.854 – 0.107]		1	0	1	0	1	0	0	0	3
40	rs77511173	12	53883537	C	T	0.0168269	0.35549	0.223392	0.112058	0.922114	1.262 [-0.616 – 3.139]		0	0	0	0	1	0	0	0	1
41	rs12713433	2	61307982	C	T	0.237179	-0.109847	0.0692089	0.112992	0.922114	-0.467 [-1.048 – 0.115]		0	0	1	0	0	0	0	0	1
42	rs4823006	22	29451671	G	A	0.40625	0.0940859	0.0596503	0.115249	0.922114	0.360 [-0.141 – 0.862]		0	0	0	1	0	0	0	0	1
43	rs7777102	7	73058017	G	A	0.145032	0.129779	0.0823242	0.115445	0.922114	0.516 [-0.176 – 1.207]		0	0	1	0	0	0	0	0	1
44	rs7124681	11	47529947	A	C	0.491987	0.0863436	0.0561018	0.124313	0.922114	0.262 [-0.209 – 0.734]		0	0	1	0	0	0	0	0	1
45	rs6545814	2	25131316	G	A	0.395833	-0.0889705	0.0578978	0.124893	0.922114	-0.255 [-0.742 – 0.232]		0	0	0	1	0	0	0	0	1
46	rs2076463	1	27971092	G	A	0.0168269	0.348275	0.22691	0.12534	0.922114	1.173 [-0.734 – 3.081]		0	0	0	0	1	0	0	0	1
47	rs2365389	3	61236462	T	C	0.390224	-0.0935648	0.0615975	0.129291	0.922114	-0.325 [-0.843 – 0.193]		1	0	1	0	1	0	0	0	3
48	rs1558902	16	53803574	A	T	0.482372	-0.0854928	0.0565033	0.130785	0.922114	-0.470 [-0.944 – 0.004]		1	1	0	1	1	0	0	0	4
49	rs1218822	13	28011963	C	T	0.338942	-0.0902581	0.0602018	0.134326	0.922114	-0.390 [-0.895 – 0.116]		0	0	1	0	0	0	0	0	1
50	rs12940622	17	78615571	A	G	0.469551	0.08871	0.0593321	0.135397	0.922114	0.370 [-0.128 – 0.868]		1	0	0	0	1	0	0	0	2
51	rs11191560	10	104869038	C	T	0.112179	-0.135592	0.0928472	0.144705	0.922114	-0.637 [-1.416 – 0.143]		1	0	0	0	0	0	0	0	1
52	rs1516725	3	185824004	T	C	0.104968	0.134477	0.0921447	0.144969	0.922114	0.599 [-0.175 – 1.372]		1	0	0	0	1	0	0	0	2
53	rs1421085	16	53800954	C	T	0.479167	-0.0831085	0.057041	0.145635	0.922114	-0.461 [-0.940 – 0.017]		0	0	0	1	0	0	0	0	1
54	rs7730898	5	170459675	G	A	0.274038	0.0931141	0.0642523	0.147799	0.922114	0.413 [-0.127 – 0.952]		0	0	1	0	0	0	0	1	2
55	rs2240108	12	48180508	A	G	0.124199	-0.12595	0.0869214	0.14785	0.922114	-0.744 [-1.473 – -0.015]		0	0	1	0	0	0	0	0	1
56	rs2080454	16	49062590	C	A	0.383013	-0.0875045	0.0604504	0.148262	0.922114	-0.355 [-0.862 – 0.153]		1	0	1	0	1	0	0	0	3
57	rs633715	1	177852580	C	T	0.141026	-0.121406	0.0846461	0.152008	0.922114	-0.432 [-1.143 – 0.280]		0	0	0	0	1	0	0	0	1
58	rs1441264	13	79580919	C	T	0.367788	-0.0844658	0.0595782	0.156783	0.922114	-0.402 [-0.903 – 0.098]		1	0	0	0	0	0	0	0	1
59	rs1559677	15	47738063	G	A	0.302885	0.0885852	0.0627368	0.158459	0.922114	0.296 [-0.231 – 0.823]		0	0	0	0	1	0	0	0	1
60	rs3751813	16	53818708	G	T	0.421474	0.0807442	0.0573511	0.159675	0.922114	0.455 [-0.026 – 0.936]		0	0	1	0	0	0	0	0	1
61	rs1015363	20	32738335	C	T	0.391026	-0.0826433	0.0592748	0.163755	0.922114	-0.437 [-0.935 – 0.060]		0	0	1	0	0	0	0	0	1
62	rs9419958	10	105675946	T	C	0.185096	0.0955992	0.0686011	0.163963	0.922114	0.398 [-0.178 – 0.975]		0	0	1	0	0	0	0	0	1
63	rs4985155	16	15129459	C	T	0.358173	0.0820984	0.0589455	0.164195	0.922114	0.454 [-0.041 – 0.948]		1	0	1	0	0	0	0	0	2
64	rs4409766	10	104616663	C	T	0.124199	-0.123189	0.0884907	0.164397	0.922114	-0.555 [-1.298 – 0.189]		0	0	0	0	1	0	0	0	1
65	rs929641	2	58792377	C	T	0.44391	0.0775317	0.0567047	0.172041	0.922114	0.404 [-0.072 – 0.880]		1	0	1	0	0	0	0	0	2
66	rs761423	1	17301672	G	A	0.423077	0.0804302	0.0589303	0.17281	0.922114	0.393 [-0.101 – 0.888]		0	0	1	0	0	0	0	0	1
67	rs2481665	1	62594677	C	T	0.490385	-0.0752523	0.0565915	0.184101	0.922114	-0.189 [-0.665 – 0.287]		1	0	1	0	0	0	0	0	2
68	rs12595158	15	62316035	T	C	0.0576923	-0.159954	0.120886	0.186272	0.922114	-0.544 [-1.560 – 0.472]		0	0	1	0	0	0	0	0	1
69	rs9304204	18	36896003	A	G	0.161859	0.10306	0.0779568	0.186662	0.922114	0.553 [-0.101 – 1.208]		0	0	0	0	1	0	0	0	1
70	rs2228213	6	12124855	A	G	0.348558	0.0810696	0.0615663	0.188408	0.922114	0.139 [-0.378 – 0.657]		1	0	1	0	1	0	0	0	3
71	rs972283	7	130466854	A	G	0.477564	-0.0736603	0.0560573	0.189337	0.922114	-0.298 [-0.769 – 0.173]		0	0	1	0	0	0	0	0	1
72	rs7647305	3	185834290	T	C	0.203526	0.0913998	0.0700097	0.192207	0.922114	0.450 [-0.138 – 1.037]		0	0	0	1	0	0	0	0	1
73	rs516636	1	177855517	A	C	0.139423	-0.110571	0.0855652	0.196766	0.922114	-0.408 [-1.126 – 0.311]		0	0	0	1	0	0	0	0	1
74	rs11847697	14	30515112	T	C	0.0264423	-0.22589	0.174981	0.197216	0.922114	-1.102 [-2.571 – 0.367]		1	1	0	1	0	0	0	0	3
75	rs3845802	2	203740672	C	A	0.461538	-0.0735479	0.0571958	0.19897	0.922114	-0.341 [-0.821 – 0.139]		1	0	0	0	0	0	0	0	1
76	rs2845885	11	63869062	G	A	0.0384615	0.192269	0.150216	0.201053	0.922114	0.845 [-0.416 – 2.107]		1	0	0	0	0	0	0	0	1
77	rs12454712	18	60845884	C	T	0.377404	-0.0760929	0.0596612	0.20265	0.922114	-0.200 [-0.702 – 0.301]		1	0	0	0	1	0	0	0	2
78	rs4273371	3	108119071	T	C	0.487981	-0.0729189	0.05737	0.204206	0.922114	-0.341 [-0.822 – 0.141]		0	0	1	0	0	0	0	0	1
79	rs6795735	3	64705365	T	C	0.41266	0.0760074	0.060792	0.211677	0.922114	0.286 [-0.224 – 0.797]		0	0	0	1	0	0	0	0	1
80	rs6465468	7	95169514	T	G	0.326923	0.0734765	0.0588282	0.212146	0.922114	0.257 [-0.237 – 0.751]		1	0	0	0	0	0	0	0	1
81	rs1055144	7	25871109	A	G	0.168269	0.095263	0.076397	0.212898	0.922114	0.198 [-0.445 – 0.840]		0	0	0	1	0	0	0	0	1
82	rs11126666	2	26928811	A	G	0.328526	-0.0772531	0.0631379	0.221592	0.922114	-0.386 [-0.916 – 0.144]		1	0	0	0	1	0	0	0	2
83	rs12189178	5	50914726	T	C	0.0352564	-0.188507	0.156025	0.227445	0.922114	-0.974 [-2.284 – 0.335]		0	0	1	0	0	0	0	0	1
84	rs7134375	12	20473758	A	C	0.43109	0.0687862	0.0569544	0.227617	0.922114	0.328 [-0.150 – 0.807]		0	0	1	0	0	0	0	0	1
85	rs7923837	10	94481917	A	G	0.359776	-0.0725709	0.0603544	0.229672	0.922114	-0.140 [-0.648 – 0.367]		0	0	0	0	1	0	0	0	1
86	rs10818810	9	126096522	A	G	0.452724	-0.0680956	0.0573319	0.2354	0.922114	-0.398 [-0.879 – 0.083]		0	0	1	0	0	0	0	0	1
87	rs7903146	10	114758349	T	C	0.229167	0.0806078	0.0679063	0.235674	0.922114	0.279 [-0.292 – 0.849]		1	0	1	0	1	0	0	0	3
88	rs1045411	13	31033232	A	G	0.299679	0.0755632	0.0642844	0.240275	0.922114	0.225 [-0.315 – 0.766]		0	0	1	0	0	0	0	0	1
89	rs10938353	4	44582487	A	G	0.155449	0.0856898	0.0739482	0.247001	0.922114	0.430 [-0.190 – 1.051]		1	0	0	0	0	0	0	0	1
90	rs2090409	9	108967088	T	G	0.371795	-0.0679972	0.0588257	0.248173	0.922114	-0.282 [-0.776 – 0.213]		1	0	0	0	0	0	0	0	1
91	rs4809401	20	62737568	C	T	0.0913462	-0.115098	0.0995957	0.248277	0.922114	-0.492 [-1.328 – 0.345]		1	0	0	0	0	0	0	0	1
92	rs7200919	16	67316600	A	G	0.404647	-0.0676958	0.0589222	0.251049	0.922114	-0.351 [-0.845 – 0.144]		0	0	1	0	0	0	0	0	1
93	rs6968554	7	17287106	A	G	0.323718	0.0687039	0.0603988	0.255776	0.922114	0.145 [-0.362 – 0.653]		0	0	1	0	0	0	0	0	1
94	rs11259933	15	84580156	A	G	0.482372	0.0640893	0.0571028	0.262158	0.922114	0.289 [-0.190 – 0.769]		0	0	1	0	0	0	0	0	1
95	rs7102454	11	65594820	C	T	0.313301	0.0694291	0.0625518	0.267462	0.922114	0.423 [-0.102 – 0.948]		0	0	1	0	0	0	0	0	1
96	rs10811661	9	22134094	C	T	0.165865	0.0837092	0.0755495	0.268299	0.922114	0.349 [-0.285 – 0.984]		0	0	0	0	1	0	0	0	1
97	rs9941349	16	53825488	T	C	0.471154	-0.0627792	0.0569899	0.271079	0.922114	-0.394 [-0.872 – 0.084]		0	0	0	1	0	0	0	0	1
98	rs4740619	9	15634326	C	T	0.423077	0.063476	0.058413	0.277611	0.922114	0.375 [-0.115 – 0.866]		1	0	0	0	1	0	0	0	2
99	rs10955841	8	118946541	G	A	0.36859	0.0655664	0.060421	0.278282	0.922114	0.321 [-0.187 – 0.828]		0	0	1	0	0	0	0	0	1
100	rs543874	1	177889480	G	A	0.138622	-0.0929984	0.0857423	0.278518	0.922114	-0.347 [-1.068 – 0.373]		1	1	1	1	1	0	0	0	5
101	rs261967	5	95850250	T	G	0.498397	-0.0603623	0.0560464	0.281906	0.922114	-0.237 [-0.708 – 0.233]		0	0	0	1	0	0	0	0	1
102	rs7844647	8	34503776	C	T	0.254808	-0.0709656	0.0664066	0.285651	0.922114	-0.350 [-0.908 – 0.207]		1	0	1	0	0	0	0	0	2
103	rs657452	1	49589847	A	G	0.400641	-0.0590356	0.0555893	0.28866	0.922114	-0.329 [-0.796 – 0.137]		1	0	0	0	1	0	0	0	2
104	rs10150332	14	79936964	C	T	0.25	0.0713758	0.0674045	0.290059	0.922114	0.328 [-0.238 – 0.894]		0	1	0	1	0	0	0	0	2
105	rs7531118	1	72837239	T	C	0.397436	0.0611769	0.0582099	0.29369	0.922114	0.192 [-0.297 – 0.681]		0	0	1	0	0	0	0	0	1
106	rs6784615	3	52506426	C	T	0.0456731	-0.149237	0.142319	0.294774	0.922114	-0.529 [-1.725 – 0.667]		0	0	0	1	0	0	0	0	1
107	rs17150703	8	9745798	A	G	0.0633013	-0.126744	0.121419	0.296967	0.922114	-0.342 [-1.362 – 0.679]		0	0	0	1	0	0	0	0	1
108	rs968972	2	51171962	G	A	0.366987	-0.0608591	0.0584695	0.298351	0.922114	-0.248 [-0.739 – 0.243]		0	0	1	0	0	0	0	0	1
109	rs2467110	12	23067302	T	C	0.269231	0.0680902	0.0656211	0.299857	0.922114	0.281 [-0.270 – 0.833]		0	0	1	0	0	0	0	0	1
110	rs9374842	6	120185665	C	T	0.283654	-0.0631974	0.0609452	0.300169	0.922114	-0.255 [-0.767 – 0.257]		1	0	0	0	0	0	0	0	1
111	rs2000746	18	57677294	C	T	0.266827	0.0681687	0.0659748	0.301897	0.922114	0.168 [-0.387 – 0.722]		0	0	1	0	0	0	0	0	1
112	rs2605100	1	219644224	A	G	0.262821	0.0683057	0.0661534	0.302233	0.922114	0.173 [-0.383 – 0.729]		0	0	0	1	0	0	0	0	1
113	rs12900158	15	47879627	T	C	0.0184295	0.235697	0.228502	0.302724	0.922114	0.992 [-0.927 – 2.911]		1	0	0	0	0	0	0	0	1
114	rs7243357	18	56883319	G	T	0.170673	0.079901	0.0775121	0.303036	0.922114	0.278 [-0.373 – 0.929]		1	0	1	0	0	0	0	0	2
115	rs574367	1	177873210	T	G	0.145032	-0.0823101	0.0798515	0.30305	0.922114	-0.329 [-1.000 – 0.342]		0	0	0	1	0	0	0	0	1
116	rs13209753	6	86354442	G	A	0.0376603	0.153227	0.149277	0.305084	0.922114	0.164 [-1.090 – 1.419]		0	0	1	0	0	0	0	0	1
117	rs208015	17	46252346	A	G	0.106571	0.0976447	0.0958127	0.308552	0.922114	0.338 [-0.467 – 1.143]		0	0	1	0	0	0	0	0	1
118	rs4566392	2	79506643	A	C	0.111378	0.0920183	0.0908062	0.311298	0.922114	0.350 [-0.412 – 1.113]		1	0	0	0	0	0	0	0	1
119	rs1514177	1	74991402	G	C	0.354167	-0.0605784	0.0599803	0.312911	0.922114	-0.213 [-0.717 – 0.291]		0	1	0	0	0	0	0	0	1
120	rs1514175	1	74991644	T	C	0.354167	-0.0605784	0.0599803	0.312911	0.922114	-0.213 [-0.717 – 0.291]		0	1	0	1	0	0	0	0	2
121	rs10195252	2	165513091	C	T	0.424679	-0.0591975	0.0589108	0.315362	0.922114	-0.377 [-0.872 – 0.117]		0	0	0	1	0	0	0	0	1
122	rs1884897	20	6612832	A	G	0.362981	-0.0611254	0.0610177	0.316856	0.922114	-0.298 [-0.811 – 0.214]		1	0	1	0	1	0	0	0	3
123	rs321358	11	110995971	G	A	0.153846	-0.0799815	0.0805984	0.321424	0.922114	-0.302 [-0.979 – 0.375]		1	0	0	0	0	0	0	0	1
124	rs7200543	16	15129970	G	A	0.330929	0.0582361	0.0591705	0.325405	0.922114	0.349 [-0.148 – 0.846]		0	0	0	0	1	0	0	0	1
125	rs7805441	7	78121458	C	T	0.466346	0.0585085	0.0595393	0.326153	0.922114	0.322 [-0.178 – 0.821]		0	0	1	0	0	0	0	0	1
126	rs2357760	6	120213880	G	A	0.359776	-0.0584462	0.0594868	0.326242	0.922114	-0.230 [-0.729 – 0.270]		0	0	1	0	1	0	0	0	2
127	rs1443512	12	54342684	A	C	0.262019	0.0628816	0.0643888	0.32916	0.922114	0.176 [-0.365 – 0.717]		0	0	0	1	0	0	0	0	1
128	rs10182181	2	25150296	G	A	0.431891	-0.0551423	0.0570099	0.333809	0.922114	-0.112 [-0.591 – 0.367]		1	1	1	0	1	0	0	0	4
129	rs7124442	11	27677041	C	T	0.25641	-0.063316	0.065737	0.335845	0.922114	-0.191 [-0.743 – 0.361]		0	0	1	0	0	0	0	0	1
130	rs7084454	10	21821274	A	G	0.334936	-0.0542192	0.0570073	0.341936	0.922114	-0.215 [-0.694 – 0.264]		0	0	1	0	0	0	0	0	1
131	rs2075650	19	45395619	G	A	0.174679	-0.072761	0.0765911	0.342494	0.922114	-0.188 [-0.831 – 0.456]		1	0	1	0	0	0	0	0	2
132	rs6569648	6	130349119	C	T	0.238782	0.0630911	0.0667572	0.344993	0.922114	0.285 [-0.276 – 0.846]		1	0	1	0	0	0	0	1	3
133	rs4722672	7	27231762	C	T	0.194712	-0.0692023	0.0734281	0.346337	0.922114	-0.298 [-0.914 – 0.319]		0	0	1	0	0	0	0	0	1
134	rs7239114	18	45921214	G	A	0.443109	-0.0559928	0.0594704	0.346811	0.922114	-0.249 [-0.749 – 0.250]		0	0	1	0	0	0	0	0	1
135	rs718314	12	26453283	C	T	0.353365	0.0555001	0.0593563	0.350143	0.922114	0.188 [-0.311 – 0.686]		0	0	0	1	0	0	0	0	1
136	rs6567160	18	57829135	C	T	0.209135	-0.0663171	0.0715949	0.354667	0.922114	-0.260 [-0.861 – 0.341]		1	1	0	1	1	0	0	0	4
137	rs143384	20	34025756	C	T	0.4375	-0.0544237	0.0587884	0.354941	0.922114	-0.109 [-0.603 – 0.385]		0	0	1	0	0	0	0	0	1
138	rs6818414	4	16600664	C	T	0.438301	-0.0535831	0.059093	0.364894	0.922114	-0.264 [-0.761 – 0.232]		0	0	1	0	0	0	0	0	1
139	rs733594	8	85077686	G	A	0.30609	0.0557075	0.0620894	0.36996	0.922114	0.173 [-0.349 – 0.695]		0	0	1	0	0	0	0	0	1
140	rs849135	7	28196413	A	G	0.490385	-0.0514895	0.0587875	0.381454	0.922114	-0.192 [-0.685 – 0.302]		0	0	1	0	0	0	0	0	1
141	rs2237579	7	93095867	G	T	0.492788	-0.0525358	0.0600756	0.382195	0.922114	-0.253 [-0.758 – 0.251]		0	0	0	0	1	0	0	0	1
142	rs1546924	1	112273485	C	T	0.482372	0.0522101	0.0610267	0.392597	0.922114	0.232 [-0.280 – 0.745]		1	0	0	0	0	0	0	0	1
143	rs7715256	5	153537893	G	T	0.360577	0.0507684	0.0596832	0.395309	0.922114	0.236 [-0.265 – 0.737]		1	0	1	0	0	0	0	0	2
144	rs2237897	11	2858546	T	C	0.03125	0.12987	0.154423	0.400678	0.922114	0.380 [-0.918 – 1.677]		0	0	0	0	1	0	0	0	1
145	rs4988235	2	136608646	T	C	0.41266	-0.0499133	0.0595864	0.40255	0.922114	-0.211 [-0.712 – 0.289]		1	0	0	0	0	0	0	0	1
146	rs7570971	2	135837906	C	A	0.410256	-0.0496722	0.0594063	0.403403	0.922114	-0.150 [-0.649 – 0.350]		1	0	0	0	0	0	0	0	1
147	rs12352785	9	6956850	A	C	0.3125	-0.0505695	0.0611477	0.408559	0.922114	-0.138 [-0.652 – 0.375]		0	0	0	0	0	0	0	1	1
148	rs16907751	8	81375457	T	C	0.11859	0.0730098	0.0890784	0.412759	0.922114	0.135 [-0.613 – 0.884]		1	0	1	0	1	0	0	0	3
149	rs35261542	6	20675792	A	C	0.276442	0.0534349	0.065274	0.413322	0.922114	0.137 [-0.411 – 0.686]		0	0	0	0	1	0	0	0	1
150	rs7899106	10	87410904	G	A	0.0248397	0.15649	0.191382	0.413859	0.922114	0.818 [-0.789 – 2.425]		1	0	1	0	0	0	0	0	2
151	rs867559	9	129465325	G	A	0.213942	0.057006	0.0699122	0.415166	0.922114	0.378 [-0.208 – 0.965]		0	1	0	0	0	0	0	0	1
152	rs10930641	2	175000711	G	A	0.409455	0.0483588	0.0594877	0.416582	0.922114	0.199 [-0.301 – 0.698]		0	0	1	0	0	0	0	0	1
153	rs571312	18	57839769	T	G	0.209135	-0.0578696	0.0712632	0.417079	0.922114	-0.232 [-0.831 – 0.367]		0	1	0	1	0	0	0	0	2
154	rs1323068	4	20263058	A	G	0.38141	0.0493477	0.060786	0.417209	0.922114	0.024 [-0.487 – 0.535]		0	0	1	0	0	0	0	0	1
155	rs16966801	17	39573713	G	A	0.233974	-0.0562986	0.0701806	0.422753	0.922114	-0.302 [-0.892 – 0.287]		0	0	1	0	0	0	0	0	1
156	rs1498139	18	51478026	C	A	0.255609	0.0520864	0.0650397	0.423538	0.922114	0.130 [-0.416 – 0.677]		0	0	1	0	0	0	0	0	1
157	rs2304130	19	19789528	G	A	0.068109	0.0921039	0.115228	0.424417	0.922114	0.418 [-0.549 – 1.386]		1	0	1	0	0	0	0	0	2
158	rs713586	2	25158008	C	T	0.439103	-0.0453873	0.0569048	0.425415	0.922114	-0.089 [-0.567 – 0.389]		0	1	0	1	1	0	0	0	3
159	rs17782313	18	57851097	C	T	0.211538	-0.0564074	0.0708398	0.426188	0.922114	-0.221 [-0.816 – 0.374]		0	0	0	1	0	0	0	0	1
160	rs1564981	16	50986308	T	C	0.440705	-0.0458531	0.0576978	0.427091	0.922114	-0.296 [-0.780 – 0.189]		0	0	1	0	0	0	0	0	1
161	rs1865341	9	8845911	C	T	0.324519	-0.0498876	0.0629318	0.428248	0.922114	-0.282 [-0.810 – 0.247]		0	0	1	0	0	0	0	0	1
162	rs762147	21	39238610	A	G	0.258013	-0.0518515	0.0658358	0.431244	0.922114	-0.390 [-0.942 – 0.162]		0	0	1	0	0	0	0	0	1
163	rs17203016	2	208255518	G	A	0.230769	-0.0525661	0.0674632	0.436176	0.922114	-0.165 [-0.731 – 0.402]		1	0	1	0	0	0	0	0	2
164	rs1011731	1	172346548	C	T	0.4375	0.0450102	0.057797	0.436423	0.922114	0.150 [-0.335 – 0.636]		0	0	0	1	0	0	0	0	1
165	rs10838738	11	47663049	G	A	0.426282	0.0448538	0.057639	0.436763	0.922114	0.125 [-0.359 – 0.609]		0	0	0	1	0	0	0	0	1
166	rs4929949	11	8604593	C	T	0.460737	0.0450753	0.0580223	0.437543	0.922114	0.120 [-0.367 – 0.608]		0	1	0	1	0	0	0	0	2
167	rs3810291	19	47569003	G	A	0.359776	-0.045405	0.0585215	0.438129	0.922114	-0.204 [-0.695 – 0.288]		1	1	1	1	0	0	0	0	4
168	rs1003081	11	118913993	T	C	0.484776	0.0444542	0.0574468	0.439331	0.922114	0.285 [-0.197 – 0.767]		0	0	1	0	0	0	0	0	1
169	rs150353	15	89928189	G	T	0.415865	-0.0451563	0.0587341	0.442296	0.922114	-0.078 [-0.572 – 0.415]		0	0	1	0	0	0	0	0	1
170	rs947612	6	73738661	G	A	0.270032	0.0484125	0.0630996	0.443238	0.922114	0.250 [-0.280 – 0.779]		0	0	0	0	0	0	0	1	1
171	rs9905991	17	80052073	A	G	0.483173	0.0448133	0.0584335	0.443432	0.922114	0.222 [-0.269 – 0.713]		0	0	1	0	0	0	0	0	1
172	rs987237	6	50803050	G	A	0.217147	-0.0531825	0.0695813	0.444972	0.922114	-0.335 [-0.919 – 0.249]		0	1	1	1	0	0	0	0	3
173	rs11057405	12	122781897	A	G	0.140224	0.0665209	0.0874476	0.447135	0.922114	0.324 [-0.410 – 1.058]		1	0	0	0	0	0	0	0	1
174	rs1424233	16	79682751	A	G	0.495994	-0.0440251	0.0580087	0.448183	0.922114	-0.237 [-0.724 – 0.250]		0	0	0	1	0	0	0	0	1
175	rs9470086	6	35709678	A	C	0.0152244	-0.172985	0.235146	0.46223	0.922114	-0.599 [-2.574 – 1.376]		0	0	1	0	0	0	0	0	1
176	rs17817449	16	53813367	G	T	0.463141	-0.0417719	0.0569147	0.46327	0.922114	-0.300 [-0.778 – 0.177]		0	0	0	1	0	0	0	0	1
177	rs8050136	16	53816275	A	C	0.463141	-0.0417719	0.0569147	0.46327	0.922114	-0.300 [-0.778 – 0.177]		0	0	0	1	0	0	0	0	1
178	rs1460676	2	164567689	C	T	0.189904	0.0541819	0.0742564	0.46588	0.922114	0.217 [-0.407 – 0.841]		1	0	0	0	0	0	0	0	1
179	rs8069296	17	42935059	C	T	0.249199	-0.0466272	0.0641795	0.467805	0.922114	-0.088 [-0.627 – 0.452]		0	0	1	0	0	0	0	0	1
180	rs12597579	16	20257867	T	C	0.0520833	-0.0963076	0.1339	0.472262	0.922114	-0.381 [-1.506 – 0.744]		0	0	0	1	0	0	0	0	1
181	rs9356744	6	20685486	C	T	0.307692	0.0457296	0.063796	0.473767	0.922114	0.132 [-0.404 – 0.668]		0	0	0	1	0	0	0	0	1
182	rs9299	17	46669430	G	A	0.333333	-0.042791	0.0599024	0.475289	0.922114	-0.059 [-0.563 – 0.444]		0	0	1	0	0	0	0	0	1
183	rs929354	7	157045557	G	A	0.35016	-0.0425288	0.0608174	0.484641	0.922114	-0.153 [-0.664 – 0.358]		1	0	0	0	0	0	0	0	1
184	rs2206277	6	50798526	A	G	0.219551	-0.0483102	0.0691583	0.485104	0.922114	-0.327 [-0.907 – 0.254]		0	0	0	0	1	0	0	0	1
185	rs12422552	12	14413931	C	G	0.196314	-0.0504856	0.0722974	0.485254	0.922114	-0.312 [-0.919 – 0.295]		0	0	1	0	0	0	0	0	1
186	rs3101336	1	72751185	A	G	0.321314	0.0418374	0.0602715	0.487854	0.922114	0.051 [-0.455 – 0.558]		1	0	0	0	1	0	0	0	2
187	rs2568958	1	72765116	G	A	0.321314	0.0418374	0.0602715	0.487854	0.922114	0.051 [-0.455 – 0.558]		0	0	0	1	0	0	0	0	1
188	rs2815752	1	72812440	C	T	0.321314	0.0418374	0.0602715	0.487854	0.922114	0.051 [-0.455 – 0.558]		0	1	0	1	0	0	0	0	2
189	rs758747	16	3627358	T	C	0.270032	0.0418827	0.0603373	0.487858	0.922114	0.121 [-0.386 – 0.628]		1	0	0	0	0	0	0	0	1
190	rs12286929	11	115022404	A	G	0.410256	-0.0409376	0.0592389	0.489792	0.922114	-0.105 [-0.603 – 0.393]		1	0	0	0	0	0	0	0	1
191	rs12042959	1	243533273	G	A	0.145833	0.056433	0.0817097	0.490048	0.922114	0.285 [-0.401 – 0.971]		0	0	1	0	0	0	0	0	1
192	rs11165643	1	96924097	C	T	0.472756	-0.0401288	0.0585965	0.493711	0.922114	-0.001 [-0.493 – 0.491]		1	1	0	0	1	0	0	0	3
193	rs7132908	12	50263148	A	G	0.476763	-0.0389384	0.0573801	0.497647	0.922114	-0.026 [-0.508 – 0.456]		0	0	0	1	0	0	1	0	2
194	rs5215	11	17408630	C	T	0.375801	-0.0406594	0.0602029	0.499697	0.922114	-0.310 [-0.816 – 0.195]		0	0	0	0	1	0	0	0	1
195	rs12149832	16	53842908	A	G	0.457532	-0.038077	0.0565807	0.501224	0.922114	-0.270 [-0.745 – 0.205]		0	0	0	1	0	0	0	0	1
196	rs217671	14	62360464	G	A	0.234776	0.0472945	0.0703653	0.501757	0.922114	0.149 [-0.442 – 0.740]		0	0	1	0	0	0	0	0	1
197	rs17405819	8	76806584	C	T	0.354968	-0.0402101	0.0602885	0.505051	0.922114	-0.119 [-0.626 – 0.387]		1	0	0	0	1	0	0	0	2
198	rs2301712	12	112641377	G	T	0.0152244	0.150657	0.226238	0.505714	0.922114	0.552 [-1.348 – 2.453]		0	0	0	0	1	0	0	0	1
199	rs13191362	6	163033350	G	A	0.0865385	0.0659214	0.100127	0.510546	0.922114	0.475 [-0.365 – 1.315]		1	0	1	0	0	0	0	0	2
200	rs4771122	13	28020180	G	A	0.278846	0.0426125	0.0647384	0.510643	0.922114	0.129 [-0.415 – 0.672]		0	1	0	1	0	0	0	0	2
201	rs12587412	14	47272423	G	T	0.47516	-0.0369657	0.0567606	0.515127	0.922114	-0.149 [-0.626 – 0.328]		0	0	1	0	0	0	0	0	1
202	rs1167827	7	75163169	A	G	0.459936	0.0380785	0.0589626	0.518648	0.922114	0.170 [-0.325 – 0.665]		1	0	0	0	1	0	0	0	2
203	rs2281727	17	2117945	C	T	0.322917	-0.0410188	0.0637184	0.51998	0.922114	-0.170 [-0.706 – 0.365]		0	0	0	0	1	0	0	0	1
204	rs1593304	7	131619847	T	C	0.194712	-0.0456491	0.0714818	0.523317	0.922114	-0.048 [-0.648 – 0.553]		0	0	1	0	0	0	0	0	1
205	rs555267	18	40992698	T	G	0.303686	0.0409975	0.0646014	0.525914	0.922114	0.326 [-0.217 – 0.868]		1	0	1	0	0	0	0	0	2
206	rs2122042	3	85866335	T	G	0.200321	-0.0444848	0.0702253	0.526673	0.922114	-0.191 [-0.781 – 0.399]		0	0	1	0	0	0	0	0	1
207	rs200810	6	97922184	G	A	0.394231	0.0369895	0.0585933	0.528087	0.922114	0.138 [-0.354 – 0.630]		1	0	0	0	0	0	0	0	1
208	rs4738873	8	62086176	A	G	0.176282	-0.0466254	0.0738601	0.528104	0.922114	-0.334 [-0.954 – 0.286]		1	0	0	0	0	0	0	0	1
209	rs38313	7	70067679	T	C	0.439103	-0.0375831	0.0597216	0.529387	0.922114	-0.114 [-0.615 – 0.388]		1	0	0	0	0	0	0	0	1
210	rs17700144	18	57811982	A	G	0.195513	-0.0450264	0.0721651	0.532904	0.922114	-0.135 [-0.741 – 0.471]		0	0	0	1	0	0	0	0	1
211	rs10938397	4	45182527	G	A	0.460737	0.036417	0.0592522	0.539042	0.922114	0.115 [-0.383 – 0.613]		1	1	1	1	1	0	0	0	5
212	rs2390669	2	169091942	C	A	0.130609	0.0501897	0.0821007	0.541218	0.922114	0.283 [-0.406 – 0.973]		0	0	0	0	1	0	0	0	1
213	rs10208649	2	54161363	C	T	0.0608974	0.0676429	0.110879	0.542049	0.922114	0.319 [-0.612 – 1.251]		0	0	0	0	1	0	0	0	1
214	rs11603334	11	72432985	A	G	0.168269	-0.0474737	0.0778498	0.542215	0.922114	-0.138 [-0.792 – 0.516]		1	0	0	0	0	0	0	0	1
215	rs7020996	9	22129579	T	C	0.126603	-0.0535933	0.088312	0.544168	0.922114	-0.169 [-0.911 – 0.573]		0	0	0	0	1	0	0	0	1
216	rs587230	11	69299771	T	C	0.180288	0.0453913	0.0753431	0.547092	0.922114	0.388 [-0.244 – 1.020]		0	0	1	0	0	0	0	0	1
217	rs205262	6	34563164	C	T	0.272436	-0.0401844	0.0667054	0.547122	0.922114	-0.151 [-0.712 – 0.409]		1	0	0	0	0	0	1	0	2
218	rs980329	2	60285100	G	A	0.21875	-0.0421784	0.0711807	0.5537	0.922114	-0.206 [-0.804 – 0.391]		0	0	1	0	0	0	0	0	1
219	rs9936385	16	53819169	C	T	0.46234	-0.0337481	0.0570327	0.55425	0.922114	-0.254 [-0.732 – 0.225]		0	0	0	1	0	0	0	0	1
220	rs9603697	13	40783323	T	C	0.268429	-0.0387498	0.0660127	0.557419	0.922114	-0.281 [-0.835 – 0.273]		0	0	1	0	0	0	0	0	1
221	rs12731372	1	118852975	T	C	0.250801	-0.0395315	0.0674373	0.557961	0.922114	-0.127 [-0.694 – 0.439]		0	0	1	0	0	0	0	0	1
222	rs355810	2	165685646	C	T	0.395833	-0.0345227	0.0589715	0.558487	0.922114	0.043 [-0.453 – 0.538]		1	0	0	0	0	0	0	0	1
223	rs734597	6	50836279	A	G	0.215545	-0.0404917	0.0693391	0.55946	0.922114	-0.232 [-0.814 – 0.350]		0	0	0	1	0	0	0	0	1
224	rs718948	10	126739338	C	T	0.314103	-0.0353988	0.0607668	0.560422	0.922114	-0.134 [-0.644 – 0.377]		1	0	0	0	0	0	0	0	1
225	rs889398	16	69556715	A	G	0.486378	-0.0334338	0.0573971	0.560447	0.922114	-0.104 [-0.586 – 0.378]		1	0	1	0	0	0	0	0	2
226	rs2207139	6	50845490	G	A	0.217147	-0.0402356	0.0692996	0.561723	0.922114	-0.226 [-0.808 – 0.356]		1	0	0	0	0	0	0	0	1
227	rs7138803	12	50247468	A	G	0.476763	-0.0331201	0.0575755	0.565338	0.922114	0.004 [-0.479 – 0.488]		1	1	1	1	1	0	0	0	5
228	rs2890652	2	142959931	C	T	0.194712	-0.0379918	0.0662747	0.56669	0.922114	-0.125 [-0.681 – 0.432]		0	1	1	1	0	0	0	0	3
229	rs7599312	2	213413231	A	G	0.294071	0.0352426	0.062455	0.572766	0.922515	0.053 [-0.471 – 0.578]		1	0	1	0	1	0	0	0	3
230	rs1808579	18	21104888	A	G	0.459135	-0.0324288	0.0576687	0.574099	0.922515	-0.115 [-0.599 – 0.370]		1	0	0	0	0	0	0	0	1
231	rs11065987	12	112072424	G	A	0.483173	0.0322533	0.0574011	0.574396	0.922515	0.039 [-0.443 – 0.521]		1	0	0	0	0	0	0	0	1
232	rs9939609	16	53820527	A	T	0.463141	-0.0316407	0.056744	0.577321	0.923216	-0.247 [-0.723 – 0.229]		0	0	0	1	0	0	0	0	1
233	rs12401738	1	78446761	A	G	0.369391	-0.0332448	0.0600296	0.579915	0.923384	-0.134 [-0.639 – 0.370]		1	0	0	0	0	0	0	0	1
234	rs12448257	16	3599655	A	G	0.197917	0.0398359	0.0731296	0.586139	0.924429	0.210 [-0.404 – 0.824]		0	0	1	0	0	0	0	0	1
235	rs6545714	2	59307725	G	A	0.399038	0.0321925	0.0591582	0.58652	0.924429	0.104 [-0.393 – 0.601]		0	0	1	0	0	0	0	0	1
236	rs7090367	10	125234492	C	T	0.308494	-0.0327446	0.0615509	0.594926	0.924429	-0.196 [-0.713 – 0.321]		0	0	0	0	1	0	0	0	1
237	rs7377083	4	102708997	A	C	0.47516	0.0304993	0.0575639	0.596421	0.924429	0.186 [-0.297 – 0.669]		0	0	1	0	0	0	0	0	1
238	rs13201877	6	137675541	G	A	0.174679	-0.0386024	0.074498	0.604531	0.924429	-0.153 [-0.778 – 0.473]		1	0	1	0	0	0	0	0	2
239	rs8024932	15	77915282	G	T	0.151442	-0.0412956	0.07971	0.604596	0.924429	-0.117 [-0.786 – 0.553]		0	0	1	0	0	0	0	0	1
240	rs16823670	3	115071668	G	A	0.0240385	0.100297	0.193719	0.604824	0.924429	0.389 [-1.238 – 2.016]		0	0	1	0	0	0	0	0	1
241	rs8094523	18	57878155	A	G	0.0817308	0.0540572	0.104537	0.605266	0.924429	0.228 [-0.650 – 1.106]		0	0	1	0	0	0	0	0	1
242	rs2033732	8	85079709	A	G	0.268429	0.0338667	0.0655406	0.605533	0.924429	0.126 [-0.424 – 0.677]		1	0	0	0	1	0	0	0	2
243	rs7784465	7	6418275	C	T	0.173878	-0.0383224	0.0744889	0.607109	0.924429	-0.018 [-0.644 – 0.608]		0	0	1	0	0	0	0	0	1
244	rs13078960	3	85807590	G	T	0.192308	-0.0366763	0.0720361	0.61084	0.924429	-0.197 [-0.802 – 0.408]		1	0	0	0	0	0	0	0	1
245	rs13021737	2	632348	A	G	0.180288	0.0363054	0.0721021	0.614776	0.924429	0.255 [-0.351 – 0.860]		1	0	1	0	1	0	0	0	3
246	rs6905288	6	43758873	G	A	0.448718	0.0295694	0.0597396	0.6208	0.924429	0.051 [-0.451 – 0.553]		0	0	0	1	0	0	0	0	1
247	rs11583200	1	50559820	C	T	0.383814	-0.0282135	0.0571803	0.621899	0.924429	-0.177 [-0.657 – 0.303]		1	0	0	0	0	0	0	0	1
248	rs7117238	11	78040259	A	G	0.19391	-0.0369478	0.0751434	0.623111	0.924429	-0.108 [-0.739 – 0.524]		0	0	1	0	0	0	0	0	1
249	rs11783247	8	10788875	C	T	0.407051	-0.0283154	0.0577453	0.624064	0.924429	-0.086 [-0.571 – 0.399]		0	0	1	0	0	0	0	0	1
250	rs492400	2	219349752	C	T	0.424679	0.0268832	0.0549359	0.624766	0.924429	0.043 [-0.418 – 0.504]		1	0	0	0	0	0	0	0	1
251	rs6587552	1	151018861	A	G	0.28766	0.0315599	0.0646152	0.625422	0.924429	0.092 [-0.451 – 0.635]		0	0	1	0	0	0	0	0	1
252	rs7195386	16	24578458	T	C	0.499199	-0.0278523	0.0591101	0.637672	0.935148	-0.093 [-0.590 – 0.403]		0	0	1	0	1	0	0	0	2
253	rs4846567	1	219750717	T	G	0.251603	0.0312467	0.0673834	0.643018	0.935148	0.081 [-0.485 – 0.647]		0	0	0	1	0	0	0	0	1
254	rs4327120	18	36532976	C	T	0.0721154	0.049854	0.110614	0.652365	0.935148	0.364 [-0.564 – 1.293]		1	0	0	0	0	0	0	0	1
255	rs11066301	12	112871372	G	A	0.498397	0.0256191	0.0573386	0.655176	0.935148	0.005 [-0.476 – 0.487]		0	0	1	0	0	0	0	0	1
256	rs3819299	6	31322367	C	A	0.0745192	0.0483355	0.108372	0.655746	0.935148	0.098 [-0.812 – 1.008]		0	0	1	0	0	0	0	0	1
257	rs7083450	10	103984060	C	T	0.110577	0.0430541	0.0969592	0.657169	0.935148	0.036 [-0.779 – 0.850]		0	0	1	0	0	0	0	0	1
258	rs9540493	13	66205704	A	G	0.397436	-0.0260667	0.0593495	0.660668	0.935148	-0.172 [-0.670 – 0.326]		1	0	1	0	1	0	0	0	3
259	rs6477694	9	111932342	C	T	0.377404	-0.0249299	0.0573581	0.663981	0.935148	-0.090 [-0.572 – 0.391]		1	1	1	0	1	0	0	0	4
260	rs17001654	4	77129568	G	C	0.145833	0.0347638	0.0813343	0.669226	0.935148	0.047 [-0.636 – 0.730]		1	0	0	0	0	0	0	0	1
261	rs879620	16	4015729	G	A	0.415064	-0.0244009	0.0574921	0.671408	0.935148	-0.053 [-0.536 – 0.430]		0	0	1	0	1	0	0	0	2
262	rs17724992	19	18454825	G	A	0.259615	0.0276048	0.065501	0.673583	0.935148	-0.015 [-0.565 – 0.535]		1	0	1	0	1	0	0	0	3
263	rs13078807	3	85884150	G	A	0.204327	-0.0269498	0.0640697	0.674172	0.935148	-0.182 [-0.720 – 0.356]		0	1	0	1	0	0	0	0	2
264	rs12429545	13	54102206	A	G	0.10016	-0.0395089	0.0952509	0.678444	0.935148	-0.199 [-0.999 – 0.601]		1	0	1	0	1	0	0	0	3
265	rs715	2	211543055	C	T	0.3125	-0.0253735	0.0617649	0.681358	0.935148	-0.016 [-0.535 – 0.502]		1	0	0	0	0	0	0	0	1
266	rs11257655	10	12307894	T	C	0.194712	0.0292617	0.0714922	0.682465	0.935148	0.065 [-0.535 – 0.666]		0	0	0	0	1	0	0	0	1
267	rs3764400	17	46123932	C	T	0.173077	-0.0310444	0.077018	0.687032	0.935148	-0.145 [-0.792 – 0.502]		0	1	0	0	0	0	0	0	1
268	rs2287019	19	46202172	T	C	0.229968	0.0278622	0.0693241	0.687891	0.935148	0.079 [-0.503 – 0.661]		1	1	0	1	0	0	0	0	3
269	rs11773362	7	147668180	T	C	0.338942	0.0240209	0.0599556	0.688823	0.935148	0.231 [-0.272 – 0.734]		0	0	1	0	0	0	0	0	1
270	rs12885454	14	29736838	A	C	0.309295	-0.0243213	0.0607242	0.688913	0.935148	-0.177 [-0.687 – 0.333]		1	0	1	0	0	0	0	0	2
271	rs1983864	10	100017453	G	T	0.366186	-0.0238901	0.0603643	0.692417	0.935148	-0.115 [-0.621 – 0.392]		0	0	1	0	0	0	0	0	1
272	rs1555543	1	96944797	A	C	0.471154	-0.022924	0.058644	0.696007	0.935148	0.073 [-0.420 – 0.565]		0	1	0	1	0	0	0	0	2
273	rs4076358	8	144910239	G	A	0.474359	0.0223582	0.0572357	0.696205	0.935148	0.076 [-0.405 – 0.556]		0	0	1	0	0	0	0	0	1
274	rs206936	6	34302869	G	A	0.213141	-0.0275416	0.070533	0.696321	0.935148	-0.111 [-0.704 – 0.481]		0	1	0	1	0	0	0	0	2
275	rs12566985	1	75002193	G	A	0.389423	-0.0200451	0.0544592	0.712946	0.935148	-0.018 [-0.475 – 0.440]		1	0	0	0	1	0	0	0	2
276	rs2206734	6	20694884	A	G	0.18109	-0.0277761	0.0756057	0.713463	0.935148	-0.102 [-0.737 – 0.533]		0	0	0	1	0	0	0	0	1
277	rs4243830	1	6577871	C	T	0.113782	0.0320066	0.0879132	0.715933	0.935148	0.093 [-0.645 – 0.832]		1	0	0	0	0	0	0	0	1
278	rs7748777	6	41133806	G	A	0.458333	0.0220127	0.0605312	0.71624	0.935148	0.134 [-0.374 – 0.643]		0	0	1	0	0	0	0	0	1
279	rs11084753	19	34322137	A	G	0.331731	0.0207612	0.0572403	0.716953	0.935148	0.009 [-0.471 – 0.490]		0	0	0	1	0	0	0	0	1
280	rs3807566	7	50564204	T	G	0.403045	0.0207722	0.0573861	0.717499	0.935148	0.137 [-0.344 – 0.619]		0	0	1	0	0	0	0	0	1
281	rs7638110	3	138903985	T	G	0.0512821	0.0463575	0.129187	0.719839	0.935148	0.081 [-1.004 – 1.166]		0	0	0	1	0	0	0	0	1
282	rs7498665	16	28883241	G	A	0.43109	0.0203148	0.056734	0.720414	0.935148	-0.037 [-0.513 – 0.440]		0	1	0	1	0	0	0	0	2
283	rs2042317	5	91316398	G	A	0.313301	-0.0212944	0.0598015	0.721901	0.935148	-0.064 [-0.566 – 0.438]		1	0	0	0	0	0	0	0	1
284	rs6804842	3	25106437	A	G	0.408654	0.0207713	0.0598335	0.728598	0.935148	0.137 [-0.366 – 0.639]		1	0	1	0	0	0	0	0	2
285	rs1057452	16	29833714	A	G	0.176282	0.0263593	0.0759936	0.728815	0.935148	0.120 [-0.519 – 0.758]		0	0	1	0	0	0	0	0	1
286	rs17522122	14	33302882	T	G	0.498397	-0.0178327	0.0525224	0.734332	0.935148	-0.063 [-0.504 – 0.378]		1	0	1	0	0	0	0	0	2
287	rs9568867	13	54107352	A	G	0.100962	-0.0309886	0.0926325	0.738093	0.935148	-0.154 [-0.932 – 0.624]		0	0	0	0	1	0	0	0	1
288	rs7122539	11	66662731	A	G	0.377404	0.0198353	0.0593581	0.738372	0.935148	0.171 [-0.327 – 0.670]		0	0	1	0	0	0	0	0	1
289	rs1016287	2	59305625	A	G	0.236378	0.0223305	0.0671712	0.73967	0.935148	0.103 [-0.461 – 0.667]		1	0	0	0	0	0	0	0	1
290	rs9914578	17	2005136	G	C	0.21234	-0.0229799	0.0695	0.741026	0.935148	-0.114 [-0.697 – 0.470]		1	0	0	0	0	0	0	0	1
291	rs10915840	1	225668524	A	G	0.273237	-0.0209779	0.0641524	0.743781	0.935148	-0.025 [-0.563 – 0.514]		0	0	1	0	0	0	0	0	1
292	rs1973993	1	96943994	T	C	0.469551	-0.019107	0.0584522	0.743869	0.935148	0.089 [-0.402 – 0.580]		0	0	1	0	0	0	0	0	1
293	rs6265	11	27679916	A	G	0.177885	0.0248664	0.0764783	0.745185	0.935148	-0.028 [-0.671 – 0.614]		0	0	1	1	1	0	0	0	3
294	rs881301	8	38332318	C	T	0.374199	0.0195133	0.0600893	0.745491	0.935148	0.109 [-0.396 – 0.613]		0	0	1	0	0	0	0	0	1
295	rs1528435	2	181550962	G	A	0.340545	-0.0196598	0.0607912	0.746505	0.935148	-0.142 [-0.652 – 0.369]		1	0	0	0	1	0	0	0	2
296	rs2867125	2	622827	A	G	0.173077	0.0249834	0.0777875	0.748188	0.935148	0.200 [-0.453 – 0.853]		0	1	0	1	0	0	0	0	2
297	rs506338	11	64440920	T	C	0.331731	-0.0199607	0.0622601	0.748623	0.935148	-0.174 [-0.697 – 0.349]		0	0	0	0	1	0	0	0	1
298	rs6448587	4	28561990	C	A	0.255609	-0.0210027	0.0668467	0.753483	0.935551	-0.076 [-0.637 – 0.486]		0	0	1	0	0	0	0	0	1
299	rs2112347	5	75015242	G	T	0.401442	0.0185386	0.0591294	0.753989	0.935551	0.043 [-0.454 – 0.539]		1	1	0	1	1	0	0	0	4
300	rs7111341	11	2213166	T	C	0.309295	0.0182919	0.0605007	0.762495	0.938578	0.189 [-0.319 – 0.696]		1	0	0	0	0	0	0	0	1
301	rs2836754	21	40291740	T	C	0.411859	-0.017721	0.0588547	0.763443	0.938578	-0.077 [-0.572 – 0.417]		1	0	0	0	0	0	0	0	1
302	rs2304607	5	87988733	C	T	0.147436	-0.0238502	0.0804534	0.76699	0.938578	-0.170 [-0.845 – 0.506]		0	0	1	0	0	0	0	0	1
303	rs2331841	18	57828637	A	G	0.402244	0.0168121	0.0592741	0.776788	0.938578	0.180 [-0.317 – 0.678]		0	0	0	1	0	0	0	0	1
304	rs7561317	2	644953	A	G	0.175481	0.0220078	0.0777237	0.777155	0.938578	0.191 [-0.461 – 0.844]		0	0	0	1	0	0	0	0	1
305	rs977747	1	47684677	A	C	0.354968	-0.0168499	0.0597099	0.77789	0.938578	-0.137 [-0.639 – 0.364]		1	0	0	0	0	0	0	0	1
306	rs8123881	20	15819495	G	A	0.141026	0.0234592	0.0837373	0.779456	0.938578	0.226 [-0.478 – 0.929]		1	0	1	0	0	0	0	0	2
307	rs2033529	6	40348653	G	A	0.314103	-0.0168457	0.0605697	0.781015	0.938578	0.066 [-0.442 – 0.575]		1	0	1	0	1	0	0	0	3
308	rs17630235	12	112591686	A	G	0.483974	0.0159033	0.0575473	0.782373	0.938578	-0.035 [-0.518 – 0.449]		1	0	0	0	0	0	0	0	1
309	rs12236219	9	97062981	T	C	0.0464744	-0.0386375	0.140837	0.783915	0.938578	-0.079 [-1.262 – 1.104]		0	0	0	0	1	0	0	0	1
310	rs29941	19	34309532	T	C	0.304487	0.0168709	0.0621262	0.786054	0.938578	0.033 [-0.489 – 0.554]		1	1	0	1	1	0	0	0	4
311	rs2270204	9	131042734	C	A	0.217147	-0.0187729	0.0693737	0.786786	0.938578	0.048 [-0.535 – 0.631]		1	0	0	0	1	0	0	0	2
312	rs7607369	2	219279097	A	G	0.391827	0.0158793	0.0606914	0.793688	0.943609	0.040 [-0.470 – 0.549]		0	0	1	0	0	0	0	0	1
313	rs16851483	3	141275436	T	G	0.0657051	0.0304165	0.117655	0.79609	0.943609	0.017 [-0.971 – 1.006]		1	0	1	0	1	0	0	0	3
314	rs3736485	15	51748610	A	G	0.334135	0.0148406	0.0619849	0.810858	0.956359	0.002 [-0.519 – 0.523]		1	0	1	0	0	0	0	0	2
315	rs8089364	18	57858829	C	T	0.233974	0.0162828	0.0684306	0.812003	0.956359	0.034 [-0.541 – 0.609]		0	0	0	1	0	0	0	0	1
316	rs2710323	3	52815905	A	G	0.471154	0.0127383	0.0567017	0.822323	0.958999	0.003 [-0.474 – 0.479]		1	0	1	0	0	0	0	0	2
317	rs2121279	2	143043285	T	C	0.151442	-0.0180133	0.0811392	0.824385	0.958999	-0.049 [-0.731 – 0.632]		1	0	0	0	0	0	0	0	1
318	rs66906321	2	630070	T	C	0.173077	0.0169046	0.0777881	0.828035	0.958999	0.172 [-0.482 – 0.825]		0	0	0	0	0	0	1	0	1
319	rs4256980	11	8673939	C	G	0.384615	0.0132812	0.0616137	0.829406	0.958999	0.159 [-0.359 – 0.676]		1	0	0	0	0	0	0	0	1
320	rs2170382	8	74689288	T	C	0.105769	-0.0199511	0.0947043	0.833218	0.958999	-0.096 [-0.892 – 0.699]		0	0	1	0	0	0	0	0	1
321	rs13072095	3	193639623	C	T	0.310897	0.0137608	0.0657273	0.834236	0.958999	-0.072 [-0.624 – 0.480]		0	0	1	0	0	0	0	0	1
322	rs13107325	4	103188709	T	C	0.0841346	0.0222076	0.109187	0.838897	0.958999	-0.049 [-0.966 – 0.868]		1	1	1	1	0	0	0	0	4
323	rs12150665	17	34914787	C	T	0.444712	0.011573	0.0574495	0.840417	0.958999	0.099 [-0.384 – 0.581]		1	0	0	0	1	0	0	0	2
324	rs7209235	17	73759552	G	A	0.266827	-0.0128937	0.0662263	0.845699	0.958999	-0.174 [-0.730 – 0.382]		0	0	1	0	0	0	0	0	1
325	rs9816226	3	185834499	A	T	0.185897	0.013244	0.0682285	0.846153	0.958999	0.069 [-0.504 – 0.642]		0	1	1	1	0	0	0	0	3
326	rs2229616	18	58039276	A	G	0.0192308	-0.040235	0.209995	0.84812	0.958999	-0.168 [-1.932 – 1.595]		0	0	1	0	0	0	0	0	1
327	rs9491696	6	127452639	G	C	0.456731	-0.0110795	0.0595554	0.852478	0.958999	-0.022 [-0.523 – 0.478]		0	0	0	1	0	0	0	0	1
328	rs2412107	14	65426216	T	G	0.189103	0.0133747	0.0724062	0.853512	0.958999	-0.056 [-0.664 – 0.552]		0	0	1	0	0	0	0	0	1
329	rs6861681	5	173362458	A	G	0.346154	-0.0109945	0.0598731	0.854365	0.958999	-0.029 [-0.532 – 0.473]		0	0	0	1	0	0	0	0	1
330	rs4981693	14	29680331	G	A	0.274038	-0.0116395	0.0635415	0.854719	0.958999	-0.218 [-0.751 – 0.316]		0	0	1	0	0	0	0	0	1
331	rs12970134	18	57884750	A	G	0.231571	0.0123912	0.068775	0.857079	0.958999	0.016 [-0.562 – 0.593]		0	0	0	1	0	0	0	0	1
332	rs7359397	16	28885659	T	C	0.422276	0.0103535	0.0579193	0.858188	0.958999	-0.077 [-0.563 – 0.409]		0	1	0	1	0	0	0	0	2
333	rs1294421	6	6743149	T	G	0.390224	0.00963626	0.0594761	0.871345	0.96873	0.020 [-0.480 – 0.519]		0	0	0	1	0	0	0	0	1
334	rs988712	11	27563382	T	G	0.237179	0.011182	0.0694372	0.872118	0.96873	-0.052 [-0.635 – 0.531]		0	0	0	1	0	0	0	0	1
335	rs28350	3	42418446	T	C	0.19391	0.0108477	0.0716903	0.879779	0.974323	0.149 [-0.453 – 0.751]		0	0	1	0	0	0	0	0	1
336	rs2836768	21	40311493	T	G	0.423878	-0.00789124	0.0575318	0.890947	0.982381	-0.041 [-0.524 – 0.442]		0	0	0	0	1	0	0	0	1
337	rs2245368	7	76608143	C	T	0.177885	0.00981892	0.0725256	0.892352	0.982381	0.018 [-0.591 – 0.627]		1	0	0	0	0	0	0	0	1
338	rs10275044	7	1273845	A	T	0.161058	0.0104616	0.0795059	0.895358	0.982775	-0.026 [-0.693 – 0.642]		0	0	1	0	0	0	0	0	1
339	rs9925964	16	31129895	G	A	0.383814	-0.00706783	0.0593072	0.905178	0.982841	0.005 [-0.493 – 0.503]		1	0	0	0	0	0	0	0	1
340	rs11030104	11	27684517	G	A	0.220353	0.00851397	0.0718248	0.905681	0.982841	-0.074 [-0.677 – 0.529]		1	0	0	0	0	0	0	0	1
341	rs2371767	3	64718258	G	C	0.30609	0.00762759	0.0643534	0.90569	0.982841	-0.009 [-0.550 – 0.531]		1	0	0	0	0	0	0	0	1
342	rs6091540	20	51087862	T	C	0.217949	-0.00792994	0.069983	0.90982	0.982841	-0.049 [-0.636 – 0.539]		1	0	0	0	1	0	0	0	2
343	rs6938239	6	34683635	G	A	0.169071	-0.00844648	0.0779006	0.913693	0.982841	-0.049 [-0.704 – 0.605]		0	0	1	0	0	0	0	0	1
344	rs2307111	5	75003678	G	A	0.425481	0.00628807	0.0584839	0.914414	0.982841	-0.007 [-0.499 – 0.484]		0	0	1	0	0	0	0	0	1
345	rs1000940	17	5283252	C	T	0.314103	0.00643577	0.0612339	0.91633	0.982841	-0.068 [-0.582 – 0.446]		1	0	1	0	0	0	0	0	2
346	rs1147199	9	87275895	A	G	0.209936	0.00739345	0.0705847	0.916612	0.982841	-0.086 [-0.679 – 0.507]		0	0	0	0	1	0	0	0	1
347	rs9983113	21	40315316	T	G	0.416667	0.00564881	0.0573256	0.921537	0.984854	0.014 [-0.467 – 0.495]		0	0	0	0	1	0	0	0	1
348	rs2030323	11	27728539	T	G	0.225962	0.00673318	0.0709593	0.924435	0.984854	-0.083 [-0.679 – 0.513]		0	0	0	1	0	0	0	0	1
349	rs13290794	9	37183628	A	G	0.259615	-0.00610289	0.0669039	0.927349	0.984854	0.049 [-0.513 – 0.611]		0	0	1	0	0	0	0	0	1
350	rs2116830	10	78646536	A	C	0.171474	0.00671524	0.0776517	0.931114	0.984854	-0.031 [-0.683 – 0.621]		0	0	0	1	0	0	0	0	1
351	rs3888190	16	28889486	T	G	0.425481	0.00455093	0.058006	0.937491	0.984854	-0.114 [-0.601 – 0.373]		1	0	0	0	1	0	0	0	2
352	rs7941030	11	122522375	C	T	0.448718	0.00436264	0.0562493	0.938204	0.984854	-0.038 [-0.510 – 0.435]		0	0	1	0	0	0	0	0	1
353	rs6752828	2	80187969	C	T	0.447917	-0.00455249	0.0591849	0.938713	0.984854	-0.067 [-0.564 – 0.430]		1	0	0	0	0	0	0	0	1
354	rs11671664	19	46172278	A	G	0.127404	0.00641566	0.0920723	0.944471	0.984854	-0.151 [-0.924 – 0.622]		0	0	0	1	1	0	0	0	2
355	rs17302346	1	174983543	C	T	0.0144231	-0.0143647	0.228448	0.949883	0.984854	-0.057 [-1.975 – 1.862]		0	0	1	0	0	0	0	0	1
356	rs757608	17	59497277	T	C	0.328526	0.00376243	0.0616157	0.951329	0.984854	-0.013 [-0.531 – 0.504]		0	0	1	0	0	0	0	0	1
357	rs2635727	6	50820940	T	C	0.230769	0.00406517	0.0675222	0.952012	0.984854	-0.074 [-0.641 – 0.493]		0	0	1	0	0	0	0	0	1
358	rs11727676	4	145659064	C	T	0.104968	0.00557081	0.0929884	0.952248	0.984854	-0.061 [-0.842 – 0.720]		1	0	0	0	0	0	0	0	1
359	rs4667682	2	172127920	T	C	0.148237	-0.00460249	0.0780539	0.952999	0.984854	-0.118 [-0.773 – 0.538]		1	0	0	0	0	0	0	0	1
360	rs4923461	11	27656910	G	A	0.21875	0.00356288	0.0722777	0.960701	0.989937	-0.095 [-0.702 – 0.512]		0	0	0	1	0	0	0	0	1
361	rs3026101	17	5280440	C	T	0.314904	0.00282256	0.0612411	0.963254	0.989937	-0.085 [-0.599 – 0.430]		0	0	0	0	1	0	0	0	1
362	rs4148155	4	89054667	C	T	0.0905449	0.00429124	0.105263	0.967495	0.991549	0.029 [-0.855 – 0.914]		0	0	1	0	0	0	0	0	1
363	rs6681627	1	174126742	A	C	0.135417	0.00259587	0.0815091	0.974604	0.993941	-0.061 [-0.746 – 0.623]		0	0	1	0	0	0	0	0	1
364	rs8102137	19	30296853	C	T	0.314904	0.00195425	0.0628062	0.975188	0.993941	-0.013 [-0.540 – 0.515]		0	0	1	0	0	0	0	0	1
365	rs998584	6	43757896	T	G	0.475962	0.00136723	0.0593591	0.981631	0.994526	0.031 [-0.468 – 0.529]		1	0	1	0	0	0	0	0	2
366	rs1048932	11	115044850	T	G	0.387821	-0.00114864	0.0585882	0.984365	0.994526	0.034 [-0.458 – 0.526]		0	0	1	0	1	0	0	0	2
367	rs11672660	19	46180184	T	C	0.254006	0.00114134	0.0670878	0.986432	0.994526	-0.045 [-0.608 – 0.519]		0	0	1	0	0	0	0	0	1
368	rs1015362	20	32738612	A	G	0.307692	0.00076809	0.0619984	0.990119	0.994526	-0.086 [-0.606 – 0.435]		0	0	1	0	0	0	0	0	1
369	rs17391694	1	78623626	T	C	0.0977564	0.000788455	0.0982271	0.993598	0.994526	0.071 [-0.754 – 0.896]		0	0	1	0	0	0	0	0	1
370	rs1452075	3	62481063	C	T	0.292468	-0.000488888	0.0626498	0.993776	0.994526	-0.079 [-0.605 – 0.448]		0	0	1	0	0	0	0	0	1
371	rs984222	1	119503843	C	G	0.366186	-0.000421886	0.061473	0.994526	0.994526	-0.082 [-0.598 – 0.435]		0	0	0	1	0	0	0	0	1

## Sheet: Table S3
Table S3. Results from testing associations between literature-reported CpGs and BMI in Set 1 (N = 624).
BMI, measured as inverse-normal BMI residuals after regressing on age and sex, was treated as the outcome, with individual CpGs as independent variables in the linear regression analysis. The results were adjusted for smoking status, age, and the first 10 Principal Components (PCs).
BMI change is defined as the change in raw BMI (kg/m²) per 10% (i.e., 0.1 unit) increase in the methylation beta value.
No.	CpG ID	CHR	MAPINFO (hg19)	UCSC_RefGene_Name	beta	SE	Mean methylation	SD of mean methylation	Min methylation	Max methylation	p	FDR	BMI change	McCartney2018	Do2023	Smith2025	Hamilton2019	Demerath2015	Wahl2017	Mendelson2017	Shah2015	Dick2014	Chen2021	Li2024	Number of publications
1	cg00574958	11	68607622	CPT1A	-18.2245	2.78953	0.102876	0.0143998	0.0694722	0.163684	1.35921e-10	4.21271e-07	-8.044 [-10.458–-5.631]	1	1	1	1	1	1	1	0	0	0	0	7
2	cg17901584	1	55353706	DHCR24	-6.97287	1.0809	0.42173	0.048206	0.266456	0.561354	2.26429e-10	4.21271e-07	-3.078 [-4.013–-2.143]	1	1	1	1	0	1	1	0	0	0	0	6
3	cg17061862	11	9590431	NA	-5.42035	0.958266	0.603433	0.0445459	0.422578	0.747289	2.37768e-08	2.94911e-05	-2.393 [-3.222–-1.563]	1	1	1	1	0	0	0	0	0	0	0	4
4	cg01787285	1	2162682	SKI	-7.34834	1.3874	0.17072	0.0325035	0.076682	0.304222	1.65063e-07	0.00015355	-3.244 [-4.444–-2.043]	1	0	1	1	0	0	0	0	0	0	0	3
5	cg19750657	13	38935967	UFM1	6.71199	1.37461	0.63784	0.0375211	0.48169	0.757533	1.33735e-06	0.000995258	2.963 [1.773–4.152]	0	1	1	0	0	1	1	0	0	0	0	4
6	cg17058475	11	68607737	CPT1A	-9.27717	2.12845	0.10494	0.0216288	0.0506012	0.196772	1.53564e-05	0.00952354	-4.095 [-5.936–-2.254]	1	1	1	0	0	1	1	0	0	0	0	5
7	cg19693031	1	145441552	TXNIP	-3.87024	0.898292	0.638385	0.0486951	0.432539	0.773968	1.91608e-05	0.0101854	-1.708 [-2.485–-0.931]	0	0	1	0	0	0	0	0	0	0	0	1
8	cg01176028	21	43653234	ABCG1	8.16387	1.98365	0.209292	0.0297902	0.131907	0.307941	4.39333e-05	0.0204345	3.604 [1.887–5.320]	0	1	0	0	0	1	0	0	0	0	0	2
9	cg04524040	19	4153364	CREB3L3	-5.66352	1.38586	0.380132	0.0371351	0.262904	0.500651	4.96171e-05	0.0205139	-2.500 [-3.699–-1.301]	0	1	0	0	0	1	0	0	0	0	0	2
10	cg11376147	11	57261198	SLC43A1	-13.0723	3.23832	0.169274	0.0193672	0.114293	0.228365	6.10976e-05	0.0211935	-5.770 [-8.572–-2.968]	1	0	0	0	0	1	0	0	0	0	0	2
11	cg05901543	16	89251975	CDH15	3.54374	0.879191	0.643503	0.0481783	0.359121	0.805201	6.2652e-05	0.0211935	1.564 [0.804–2.325]	0	0	1	0	0	0	0	0	0	0	0	1
12	cg00102166	1	43425337	SLC2A1	2.73287	0.68171	0.199509	0.0570749	0.0516221	0.483284	6.85737e-05	0.0212636	1.206 [0.617–1.796]	1	0	0	0	0	0	0	0	0	0	0	1
13	cg18120259	6	43894639	LOC100132354	-6.29224	1.59371	0.47633	0.0371005	0.315065	0.576652	8.79336e-05	0.0251693	-2.777 [-4.156–-1.399]	0	1	1	0	0	1	0	0	0	0	0	3
14	cg24327132	15	72520632	PKM2	-7.74926	2.02795	0.227047	0.0267001	0.137415	0.330149	0.000146403	0.0366212	-3.420 [-5.175–-1.666]	0	0	1	0	0	0	0	0	0	0	0	1
15	cg16704920	1	2169407	SKI	-6.97043	1.82514	0.567552	0.0278163	0.437106	0.658044	0.000147627	0.0366212	-3.077 [-4.656–-1.498]	0	0	1	0	0	0	0	0	0	0	0	1
16	cg06690548	4	139162808	SLC7A11	-4.05726	1.09938	0.778177	0.036004	0.553385	0.859857	0.000243828	0.0563774	-1.791 [-2.742–-0.840]	1	1	1	1	0	1	1	0	0	0	0	6
17	cg26361535	8	144576604	ZC3H3	3.87636	1.05662	0.685624	0.0485082	0.456784	0.825223	0.000265151	0.0563774	1.711 [0.797–2.625]	0	0	0	0	0	1	1	0	0	0	0	2
18	cg22382836	19	723036	PALM;PALM	3.70006	1.01098	0.521834	0.0412876	0.369085	0.632834	0.000274214	0.0563774	1.633 [0.759–2.508]	1	0	0	1	0	0	0	0	0	0	0	2
19	cg00976097	5	421733	AHRR	-3.22723	0.893177	0.83752	0.0436756	0.681448	0.981179	0.00032736	0.0563774	-1.424 [-2.197–-0.652]	1	0	0	0	0	0	0	0	0	0	0	1
20	cg05418719	17	54676595	NA	-6.44028	1.7854	0.438845	0.0258552	0.368807	0.526877	0.00033489	0.0563774	-2.843 [-4.387–-1.298]	1	1	1	1	0	0	0	0	0	0	0	4
21	cg17544521	1	201026177	CACNA1S	-9.5491	2.6509	0.79569	0.0231172	0.703424	0.849136	0.000341234	0.0563774	-4.215 [-6.508–-1.922]	0	0	0	0	0	0	0	0	0	1	0	1
22	cg25570328	2	108903952	SULT1C2;SULT1C2	-6.53241	1.81521	0.468593	0.0423136	0.349083	0.61634	0.00034577	0.0563774	-2.883 [-4.454–-1.313]	0	0	0	0	0	1	0	0	0	0	0	1
23	cg03152187	17	75417165	SEPT9	-7.51422	2.09612	0.142885	0.0232661	0.0854265	0.25235	0.000364287	0.0563774	-3.317 [-5.130–-1.503]	0	1	0	0	0	0	0	0	0	0	0	1
24	cg02560388	2	11969958	NA	-7.18044	2.00923	0.212608	0.0308608	0.138218	0.326266	0.000379747	0.0563774	-3.169 [-4.908–-1.431]	0	0	0	0	0	1	0	0	0	0	0	1
25	cg11417675	11	73694801	UCP2	-6.48149	1.81675	0.151939	0.0276927	0.0782848	0.232816	0.000388514	0.0563774	-2.861 [-4.433–-1.289]	1	0	1	0	0	0	0	0	0	0	0	2
26	cg25465438	6	56194458	NA	3.29143	0.923543	0.369074	0.0469934	0.223783	0.583938	0.000393929	0.0563774	1.453 [0.654–2.252]	0	0	1	0	0	0	0	0	0	0	0	1
27	cg05603985	1	2161049	SKI	-6.36853	1.82319	0.283534	0.027486	0.173727	0.354559	0.000512063	0.0705698	-2.811 [-4.388–-1.234]	1	1	1	0	0	0	0	0	0	0	0	3
28	cg00441709	17	2528280	PAFAH1B1	3.02586	0.874826	0.68657	0.0587456	0.476211	0.832745	0.000580368	0.0771268	1.336 [0.579–2.092]	0	1	0	0	0	1	0	0	0	0	0	2
29	cg14649449	9	72660082	MAMDC2	-5.61747	1.67977	0.629344	0.0266924	0.549032	0.711044	0.000875815	0.112376	-2.480 [-3.933–-1.026]	0	1	1	0	0	0	0	0	0	0	0	2
30	cg04161365	17	27230393	DHRS13	-8.58977	2.5906	0.370678	0.0204553	0.297955	0.428256	0.00096821	0.115111	-3.791 [-6.033–-1.550]	0	0	1	0	0	0	0	0	0	0	0	1
31	cg03358636	3	197474006	KIAA0226	2.99826	0.904698	0.625728	0.0578993	0.293076	0.734147	0.00097383	0.115111	1.323 [0.541–2.106]	0	1	0	0	0	0	0	0	0	0	0	1
32	cg19758958	11	62319222	NA	-6.14379	1.85945	0.411058	0.0288421	0.314846	0.520266	0.00100863	0.115111	-2.712 [-4.321–-1.103]	0	0	0	0	0	0	0	0	0	1	0	1
33	cg06500161	21	43656587	ABCG1	5.35833	1.62342	0.545692	0.026955	0.456222	0.620477	0.00102087	0.115111	2.365 [0.961–3.770]	1	1	1	1	1	1	1	1	0	0	0	8
34	cg06543221	16	86899685	NA	2.47021	0.752454	0.561141	0.0579768	0.371505	0.738913	0.00108628	0.117051	1.090 [0.439–1.741]	1	0	1	0	0	0	0	0	0	0	0	2
35	cg26119090	2	26468346	HADHA;HADHB	-3.66553	1.11788	0.102062	0.0356432	0.0401532	0.276015	0.00110099	0.117051	-1.618 [-2.585–-0.651]	0	0	0	1	0	0	0	0	0	0	0	1
36	cg10734665	15	26107410	ATP10A	-3.92499	1.20485	0.245819	0.0345808	0.13463	0.353198	0.0011857	0.122173	-1.732 [-2.775–-0.690]	0	1	0	0	0	1	0	0	0	0	0	2
37	cg09671122	3	28291744	CMC1	-7.82955	2.41296	0.694846	0.0243912	0.627673	0.788965	0.00123963	0.122173	-3.456 [-5.543–-1.368]	0	0	1	0	0	0	0	0	0	0	0	1
38	cg14476101	1	120255992	PHGDH	-3.31498	1.02222	0.565483	0.040568	0.430369	0.651357	0.00124767	0.122173	-1.463 [-2.348–-0.579]	1	1	1	1	0	1	1	0	0	0	0	6
39	cg01231543	16	68741748	NA	-5.99773	1.86649	0.673048	0.0290801	0.571123	0.749871	0.00138105	0.131766	-2.647 [-4.262–-1.033]	0	1	0	0	0	0	0	0	0	0	0	1
40	cg08109625	1	2036643	PRKCZ;PRKCZ;PRKCZ	-6.87468	2.16898	0.578855	0.0280454	0.496622	0.677108	0.00160318	0.149136	-3.034 [-4.911–-1.158]	0	1	0	0	0	0	0	0	0	0	0	1
41	cg27243685	21	43642366	ABCG1	5.34212	1.6958	0.73861	0.028931	0.643315	0.823667	0.00171136	0.155316	2.358 [0.891–3.825]	1	0	1	0	1	1	1	0	0	0	0	5
42	cg23032421	3	3152038	IL5RA;IL5RA;IL5RA;IL5RA;IL5RA;IL5RA;IL5RA;IL5RA;IL5RA;IL5RA;IL5RA;IL5RA	-4.74531	1.51499	0.587905	0.037616	0.466758	0.691067	0.0018179	0.157853	-2.095 [-3.405–-0.784]	1	1	1	0	0	1	0	0	0	0	0	4
43	cg23284245	14	64757679	ESR2;ESR2;ESR2	1.8541	0.593049	0.696557	0.0685871	0.426319	0.884799	0.00185389	0.157853	0.818 [0.305–1.331]	1	0	0	0	0	0	0	0	0	0	0	1
44	cg09554443	1	167487762	CD247;CD247;CD247;CD247	-4.09704	1.31133	0.359215	0.0397853	0.245671	0.491206	0.00186658	0.157853	-1.808 [-2.943–-0.674]	1	0	1	1	0	1	0	0	0	0	0	4
45	cg03050965	1	101705237	S1PR1	-6.3444	2.05173	0.624839	0.0367057	0.522003	0.72961	0.0020774	0.170329	-2.800 [-4.575–-1.025]	0	0	0	0	0	1	0	0	0	0	0	1
46	cg04138746	16	17034451	NA	-4.60897	1.49247	0.856894	0.0260117	0.693371	0.935765	0.00210566	0.170329	-2.034 [-3.326–-0.743]	0	0	1	0	0	0	0	0	0	0	0	1
47	cg15564619	1	2163437	SKI	-4.57694	1.48998	0.578654	0.0374311	0.439268	0.68085	0.00222233	0.174313	-2.020 [-3.309–-0.731]	1	0	1	1	0	0	0	0	0	0	0	3
48	cg07986058	15	26094704	ATP10A	-3.23655	1.05485	0.519774	0.0417805	0.393602	0.629627	0.00224859	0.174313	-1.429 [-2.341–-0.516]	0	0	1	0	0	0	0	0	0	0	0	1
49	cg08857797	17	40927699	VPS25	4.7415	1.55487	0.456492	0.0519207	0.308426	0.621081	0.00239192	0.181639	2.093 [0.748–3.438]	0	0	1	0	1	1	1	0	0	0	0	4
50	cg10975897	6	15504844	JARID2	-3.86112	1.27633	0.479132	0.0481204	0.312745	0.644824	0.00258945	0.189289	-1.704 [-2.808–-0.600]	0	0	0	0	0	1	0	0	0	0	0	1
51	cg04790923	12	131580385	GPR133	-2.83261	0.936527	0.729174	0.044195	0.598413	0.918027	0.00259439	0.189289	-1.250 [-2.061–-0.440]	1	0	0	0	0	0	0	0	0	0	0	1
52	cg08309687	21	35320596	NA	-3.08351	1.0255	0.439078	0.050041	0.275452	0.608253	0.00274846	0.196673	-1.361 [-2.248–-0.474]	1	0	1	1	0	1	0	0	0	0	0	4
53	cg03619256	7	105515219	ATXN7L1;ATXN7L1	-4.80348	1.60158	0.562822	0.02563	0.490684	0.655847	0.0028171	0.197782	-2.120 [-3.506–-0.735]	1	1	1	0	0	0	0	0	0	0	0	3
54	cg17508302	1	161575716	HSPA7	-1.21102	0.405118	0.381127	0.0971887	0.112948	0.621593	0.00290882	0.200439	-0.535 [-0.885–-0.184]	1	0	0	1	0	0	0	0	0	0	0	2
55	cg25096107	14	106037781	NA	-4.67394	1.56981	0.807119	0.0357665	0.574125	0.918137	0.00302251	0.204487	-2.063 [-3.421–-0.705]	0	0	0	0	0	1	0	0	0	0	0	1
56	cg16246545	1	120255941	PHGDH	-3.71209	1.25397	0.441365	0.0319455	0.342962	0.528128	0.00319303	0.212165	-1.639 [-2.723–-0.554]	0	0	0	0	0	1	0	0	0	0	0	1
57	cg13997435	1	153538406	S100A2	-5.85997	1.99843	0.493803	0.0240826	0.416395	0.557147	0.00349101	0.226575	-2.587 [-4.315–-0.858]	0	0	0	0	0	1	0	0	0	0	0	1
58	cg23744638	11	10323902	NA	4.39714	1.50376	0.736146	0.0397963	0.608932	0.823017	0.00358281	0.226575	1.941 [0.640–3.242]	1	0	1	1	0	0	0	0	0	0	0	3
59	cg09098539	18	48346473	MRO;MRO;MRO;MRO	5.02495	1.71897	0.117058	0.0256713	0.0326846	0.188848	0.00359257	0.226575	2.218 [0.731–3.705]	0	0	0	0	0	0	0	0	0	1	0	1
60	cg05063895	16	2073518	NA	-9.6561	3.31294	0.157177	0.021712	0.114126	0.242734	0.00369131	0.228923	-4.262 [-7.128–-1.396]	0	0	0	0	0	1	0	0	0	0	0	1
61	cg03108070	6	33245490	B3GALT4	-3.61401	1.24481	0.105764	0.0333364	0.0341658	0.296932	0.0038264	0.23341	-1.595 [-2.672–-0.518]	0	0	0	1	0	0	0	0	0	0	0	1
62	cg21237133	15	41778987	NA	-2.65741	0.92441	0.668488	0.0442243	0.475658	0.789604	0.00418493	0.244578	-1.173 [-1.973–-0.373]	1	0	0	0	0	0	0	0	0	0	0	1
63	cg23329411	10	43562813	NA	-6.37233	2.2176	0.537255	0.022109	0.452124	0.613839	0.00420039	0.244578	-2.813 [-4.731–-0.894]	0	0	1	0	0	0	0	0	0	0	0	1
64	cg00194780	17	8172728	PFAS	8.31452	2.89397	0.784932	0.0151277	0.728945	0.82494	0.00420666	0.244578	3.670 [1.166–6.174]	0	0	1	0	0	0	0	0	0	0	0	1
65	cg07136133	11	36422377	PRR5L;PRR5L;PRR5L;PRR5L	-4.47801	1.5642	0.228695	0.0309706	0.142465	0.337576	0.0043432	0.248632	-1.977 [-3.330–-0.623]	0	0	0	0	1	1	0	0	0	0	0	2
66	cg10768690	6	24645875	KIAA0319;KIAA0319;KIAA0319;KIAA0319;KIAA0319;KIAA0319;KIAA0319	5.49271	1.92997	0.0983215	0.0206204	0.0632526	0.298628	0.0045758	0.257318	2.424 [0.755–4.094]	0	0	0	1	0	0	0	0	0	0	0	1
67	cg16743273	19	2076833	MOBKL2A	-3.12502	1.09959	0.740333	0.0430984	0.526395	0.812625	0.00463325	0.257318	-1.379 [-2.331–-0.428]	1	0	0	0	0	0	0	0	0	0	0	1
68	cg06560379	6	44231305	NFKBIE	-5.7652	2.04128	0.177377	0.02007	0.0960824	0.235768	0.00489311	0.267754	-2.545 [-4.311–-0.779]	0	1	0	0	0	1	0	0	0	0	0	2
69	cg16969872	13	79968324	RBM26	-3.40496	1.21028	0.592308	0.0378867	0.487499	0.75978	0.00506069	0.27291	-1.503 [-2.550–-0.456]	1	0	1	0	0	0	0	0	0	0	0	2
70	cg17942763	1	2163472	SKI	-5.54269	1.98276	0.373353	0.0237216	0.266837	0.443671	0.005346	0.279416	-2.447 [-4.162–-0.731]	0	0	1	0	0	0	0	0	0	0	0	1
71	cg12425700	4	75186779	NA	-5.73158	2.05789	0.682186	0.0200711	0.593888	0.736795	0.00551598	0.279416	-2.530 [-4.310–-0.750]	0	0	1	0	0	0	0	0	0	0	0	1
72	cg27312916	11	85469117	SYTL2;SYTL2;SYTL2	6.42287	2.30662	0.772243	0.0216736	0.688035	0.832039	0.00552679	0.279416	2.835 [0.839–4.831]	0	0	1	0	0	0	0	0	0	0	0	1
73	cg04232128	5	138861241	TMEM173	-6.4978	2.33484	0.24804	0.0345856	0.143088	0.357895	0.00555314	0.279416	-2.868 [-4.888–-0.848]	0	0	0	0	0	1	0	0	0	0	0	1
74	cg12658720	17	59488443	C17orf82	-4.71041	1.69271	0.0785714	0.0247744	0.0350115	0.273863	0.00555679	0.279416	-2.079 [-3.544–-0.615]	1	0	0	0	0	0	0	0	0	0	0	1
75	cg01199327	11	44626750	CD82;CD82	-3.86001	1.39029	0.745867	0.0402542	0.535129	0.869123	0.00566516	0.280807	-1.704 [-2.907–-0.501]	1	0	1	0	0	0	0	0	0	0	0	2
76	cg25653947	8	144443217	NA	-5.45111	1.96625	0.42308	0.023123	0.355263	0.507306	0.00573538	0.280807	-2.406 [-4.107–-0.705]	0	0	1	0	0	0	0	0	0	0	0	1
77	cg17514528	1	11862907	MTHFR	3.08689	1.1206	0.345716	0.0522735	0.195424	0.507364	0.00605009	0.291962	1.363 [0.393–2.332]	1	0	0	0	0	0	0	0	0	0	0	1
78	cg08312904	22	39951152	NA	-3.54795	1.2908	0.785488	0.030011	0.642316	0.861416	0.00616124	0.291962	-1.566 [-2.683–-0.449]	0	0	1	0	0	0	0	0	0	0	0	1
79	cg25541708	5	179817027	NA	4.38924	1.59804	0.860547	0.0254406	0.747121	0.961385	0.0061986	0.291962	1.937 [0.555–3.320]	0	0	1	0	0	0	0	0	0	0	0	1
80	cg06859735	3	64012970	NA	2.02041	0.737928	0.691574	0.0534642	0.413548	0.838528	0.00636272	0.295946	0.892 [0.253–1.530]	0	0	1	0	0	0	0	0	0	0	0	1
81	cg27554156	12	13248725	GSG1;GSG1;GSG1;GSG1	-4.28373	1.57144	0.72952	0.0312025	0.606956	0.816009	0.00659511	0.302952	-1.891 [-3.250–-0.531]	0	0	1	0	0	0	0	0	0	0	0	1
82	cg04847110	15	40620444	NA	-5.47957	2.01314	0.706249	0.0240691	0.629217	0.769459	0.00667618	0.302952	-2.419 [-4.160–-0.677]	0	0	1	0	0	0	0	0	0	0	0	1
83	cg20253855	7	101762511	CUX1;CUX1;CUX1	-4.49211	1.65449	0.67664	0.0333461	0.581002	0.958863	0.00681315	0.305443	-1.983 [-3.414–-0.551]	1	1	0	1	0	0	0	0	0	0	0	3
84	cg13706315	9	134724316	NA	-5.47816	2.03267	0.663714	0.0248243	0.551753	0.749512	0.0072315	0.319972	-2.418 [-4.177–-0.660]	0	0	0	1	0	0	0	0	0	0	0	1
85	cg09057517	6	27570490	NA	-1.30668	0.485712	0.309499	0.0853757	0.11553	0.723271	0.00733574	0.319972	-0.577 [-0.997–-0.157]	0	0	1	0	0	0	0	0	0	0	0	1
86	cg08264835	1	20716191	NA	2.44063	0.90814	0.828287	0.0441893	0.639552	0.944403	0.00739521	0.319972	1.077 [0.292–1.863]	0	0	0	1	0	0	0	0	0	0	0	1
87	cg18995788	8	62673444	NA	-3.99987	1.4946	0.767108	0.0270222	0.649061	0.835238	0.00764614	0.323419	-1.766 [-3.059–-0.472]	1	0	0	0	0	0	0	0	0	0	0	1
88	cg03247245	12	67272574	NA	-4.99267	1.86565	0.622128	0.0267007	0.552932	0.710462	0.00764872	0.323419	-2.204 [-3.818–-0.590]	0	0	1	0	0	0	0	0	0	0	0	1
89	cg17393321	12	131485357	GPR133	6.49905	2.43521	0.862828	0.0161449	0.81548	0.909449	0.00781527	0.326748	2.869 [0.762–4.975]	0	0	1	0	0	0	0	0	0	0	0	1
90	cg09768821	1	16134915	UQCRHL	4.50295	1.69355	0.843272	0.0230116	0.746124	0.933412	0.0080457	0.332645	1.988 [0.522–3.453]	0	0	1	0	0	0	0	0	0	0	0	1
91	cg05119988	4	166251189	SC4MOL;SC4MOL	-3.49441	1.31716	0.496439	0.0393689	0.3731	0.621424	0.00818593	0.334724	-1.542 [-2.682–-0.403]	0	0	0	0	0	0	1	0	0	0	0	1
92	cg13657200	9	117266029	DFNB31;DFNB31	6.11954	2.31509	0.512903	0.0295595	0.416071	0.589093	0.00842052	0.334873	2.701 [0.698–4.704]	0	0	1	0	0	0	0	0	0	0	0	1
93	cg11927233	5	170816542	NPM1;NPM1;NPM1	3.69255	1.39698	0.243073	0.036627	0.138347	0.364362	0.00842293	0.334873	1.630 [0.421–2.838]	1	1	1	0	0	1	0	0	0	0	0	4
94	cg26033520	10	74004071	NA	3.6263	1.37269	0.624683	0.0332466	0.480541	0.730303	0.00845956	0.334873	1.601 [0.413–2.788]	1	1	1	1	1	1	0	0	0	0	0	6
95	cg02311374	16	31383136	ITGAX	-4.28734	1.62766	0.900508	0.0249779	0.837191	0.980323	0.00865164	0.338308	-1.892 [-3.301–-0.484]	0	0	1	0	0	0	0	0	0	0	0	1
96	cg03641492	6	168859954	SMOC2;SMOC2	2.42342	0.921097	0.866239	0.0431528	0.700786	0.970887	0.00872818	0.338308	1.070 [0.273–1.867]	0	0	1	0	0	0	0	0	0	0	0	1
97	cg06039074	16	89502388	ANKRD11	-7.07362	2.6923	0.119457	0.0245168	0.0742737	0.255482	0.00882155	0.338402	-3.122 [-5.451–-0.793]	0	1	0	0	0	0	0	0	0	0	0	1
98	cg23068772	7	30737061	NA	-3.91954	1.49579	0.509671	0.028304	0.403075	0.605498	0.00900196	0.341737	-1.730 [-3.024–-0.436]	0	1	0	0	0	1	0	0	0	0	0	2
99	cg19100884	13	114825082	RASA3	-3.33771	1.27542	0.607061	0.0338851	0.147512	0.699022	0.00909218	0.341737	-1.473 [-2.577–-0.370]	0	0	1	0	0	0	0	0	0	0	0	1
100	cg07048909	4	41730390	NA	-2.26693	0.871906	0.780787	0.0452552	0.536865	0.881112	0.00954911	0.349648	-1.001 [-1.755–-0.246]	1	0	0	0	0	0	0	0	0	0	0	1
101	cg08726900	16	89550474	ANKRD11	-3.30613	1.27469	0.217974	0.0382017	0.132194	0.459772	0.00972377	0.349648	-1.459 [-2.562–-0.357]	1	1	1	1	0	1	0	0	0	0	0	5
102	cg13770461	11	46016312	PHF21A;PHF21A	-4.78875	1.84655	0.421624	0.0329914	0.247281	0.540215	0.00973281	0.349648	-2.114 [-3.711–-0.516]	0	1	0	0	0	0	0	0	0	0	0	1
103	cg17766560	19	8601336	MYO1F	9.13168	3.52152	0.824595	0.013418	0.753808	0.880975	0.00973935	0.349648	4.031 [0.984–7.077]	1	0	0	1	0	0	0	0	0	0	0	2
104	cg20833759	3	49053208	WDR6;DALRD3;DALRD3	-3.95584	1.52653	0.773622	0.0253224	0.684399	0.87489	0.00978731	0.349648	-1.746 [-3.067–-0.425]	0	0	1	0	0	0	0	0	0	0	0	1
105	cg10557584	1	41481382	SLFNL1;SLFNL1	-5.09193	1.96706	0.704074	0.021076	0.645178	0.763309	0.00986644	0.349648	-2.248 [-3.949–-0.546]	0	0	1	0	0	0	0	0	0	0	0	1
106	cg10601624	12	6404377	NA	-4.91484	1.90893	0.679711	0.0288144	0.550774	0.757233	0.0102683	0.358375	-2.169 [-3.821–-0.518]	0	1	1	0	0	0	0	0	0	0	0	2
107	cg19727396	1	230415185	GALNT2	-4.26133	1.65591	0.776409	0.0268776	0.65487	0.864258	0.0103053	0.358375	-1.881 [-3.314–-0.448]	0	0	1	0	0	0	0	0	0	0	0	1
108	cg25623774	15	81706395	NA	2.23656	0.878713	0.869692	0.0441908	0.651764	0.951359	0.0111644	0.37631	0.987 [0.227–1.747]	0	0	0	1	0	0	0	0	0	0	0	1
109	cg04491823	15	65510022	NA	-3.64207	1.43276	0.598009	0.0402227	0.382799	0.727959	0.0112687	0.37631	-1.608 [-2.847–-0.368]	0	0	0	0	0	0	0	0	0	1	0	1
110	cg17143376	10	135202839	PAOX;PAOX;PAOX	-1.64183	0.646148	0.279445	0.0611439	0.059807	0.44566	0.011302	0.37631	-0.725 [-1.284–-0.166]	1	0	0	0	0	0	0	0	0	0	0	1
111	cg05011838	14	99738452	BCL11B;BCL11B	-6.1353	2.4159	0.044401	0.0159759	0.0203531	0.131124	0.0113465	0.37631	-2.708 [-4.798–-0.618]	0	0	1	0	0	0	0	0	0	0	0	1
112	cg08462501	4	38138950	TBC1D1	-4.06205	1.60123	0.48907	0.0404164	0.367873	0.621281	0.0114342	0.37631	-1.793 [-3.178–-0.408]	0	0	1	0	0	0	0	0	0	0	0	1
113	cg02871985	2	43398154	NA	-5.42208	2.13843	0.186274	0.0225741	0.109874	0.25726	0.0114757	0.37631	-2.393 [-4.243–-0.543]	0	0	0	0	0	0	0	0	0	1	0	1
114	cg09481056	16	2339260	ABCA3	-4.7022	1.85801	0.598517	0.0277806	0.512709	0.698981	0.0116313	0.37631	-2.076 [-3.683–-0.468]	0	0	1	0	0	0	0	0	0	0	0	1
115	cg20960181	1	86094825	NA	2.23604	0.88439	0.755493	0.0497239	0.552084	0.886148	0.0117115	0.37631	0.987 [0.222–1.752]	0	0	1	0	0	0	0	0	0	0	0	1
116	cg00347620	12	115109730	TBX3;TBX3	4.52348	1.78954	0.42516	0.0270995	0.349897	0.54508	0.0117313	0.37631	1.997 [0.448–3.545]	1	0	0	0	0	0	0	0	0	0	0	1
117	cg24674445	1	156076363	NA	-3.2634	1.29326	0.0907544	0.0323687	0.0369566	0.20859	0.0118761	0.377701	-1.440 [-2.559–-0.322]	0	0	1	0	0	0	0	0	0	0	0	1
118	cg05991220	3	52813859	ITIH1;ITIH1;ITIH1;ITIH1	-3.24415	1.2876	0.476024	0.0343123	0.364352	0.573054	0.0120052	0.378572	-1.432 [-2.546–-0.318]	1	0	1	1	0	0	0	0	0	0	0	3
119	cg12813802	8	97316933	PTDSS1	-3.72404	1.47994	0.677564	0.0403492	0.544665	0.820853	0.0121134	0.378773	-1.644 [-2.924–-0.363]	0	0	1	0	0	0	0	0	0	0	0	1
120	cg13430439	19	17326059	USE1	3.18072	1.2672	0.116708	0.0312617	0.058269	0.227168	0.0123292	0.381105	1.404 [0.308–2.500]	0	0	0	1	0	0	0	0	0	0	0	1
121	cg03158314	16	84513159	KIAA1609	5.63881	2.24814	0.797199	0.0180928	0.735277	0.858931	0.0123928	0.381105	2.489 [0.544–4.434]	0	0	1	0	0	0	0	0	0	0	0	1
122	cg24905316	10	135186343	ECHS1	1.66381	0.664954	0.519173	0.0586251	0.250916	0.710411	0.0126053	0.384462	0.734 [0.159–1.310]	1	0	0	0	0	0	0	0	0	0	0	1
123	cg07514618	14	103979422	NA	5.0683	2.0291	0.784287	0.0209327	0.680705	0.839276	0.0127587	0.385977	2.237 [0.482–3.993]	0	0	1	0	0	0	0	0	0	0	0	1
124	cg11160908	3	122712271	SEMA5B	2.03267	0.816089	0.457782	0.0544077	0.175681	0.615009	0.0130123	0.390473	0.897 [0.191–1.603]	1	0	0	0	0	0	0	0	0	0	0	1
125	cg09803092	15	91381597	NA	-5.32288	2.15029	0.131461	0.0226763	0.0795934	0.250363	0.0135782	0.403092	-2.349 [-4.210–-0.489]	0	0	0	0	0	0	0	0	0	1	0	1
126	cg00004089	17	74678836	MXRA7	-4.72566	1.91049	0.777734	0.0337429	0.599448	0.849037	0.0136495	0.403092	-2.086 [-3.739–-0.433]	0	1	1	0	0	0	0	0	0	0	0	2
127	cg23882164	2	9919440	NA	-3.09382	1.2551	0.776661	0.0324297	0.643539	0.890551	0.0139755	0.409471	-1.366 [-2.451–-0.280]	0	0	1	0	0	0	0	0	0	0	0	1
128	cg12974545	3	11198695	HRH1;HRH1	-5.16568	2.10068	0.847315	0.0210101	0.758088	0.922955	0.014207	0.413003	-2.280 [-4.097–-0.463]	0	0	1	0	0	0	0	0	0	0	0	1
129	cg03636183	19	17000585	F2RL3	2.86335	1.16872	0.606454	0.0390376	0.410421	0.687366	0.0145658	0.42015	1.264 [0.253–2.275]	1	0	1	0	0	0	0	0	0	0	0	2
130	cg15289427	6	24911001	FAM65B	-5.64815	2.31223	0.0756759	0.0171336	0.0390633	0.179702	0.0148595	0.42222	-2.493 [-4.493–-0.493]	1	0	0	0	0	0	0	0	0	0	0	1
131	cg19219750	5	31193686	CDH6	3.28267	1.34416	0.175632	0.0293477	0.108185	0.351486	0.0148825	0.42222	1.449 [0.286–2.612]	0	0	1	0	0	0	0	0	0	0	0	1
132	cg13844237	9	128284824	MAPKAP1;MAPKAP1;MAPKAP1;MAPKAP1;MAPKAP1;MAPKAP1	-2.90168	1.19127	0.690777	0.0436288	0.564701	0.802656	0.0151446	0.42222	-1.281 [-2.311–-0.250]	1	0	0	0	0	0	0	0	0	0	0	1
133	cg11269842	6	24862223	FAM65B;FAM65B;FAM65B;FAM65B;FAM65B	-2.74858	1.12848	0.440094	0.0479198	0.292346	0.589371	0.0151503	0.42222	-1.213 [-2.189–-0.237]	0	0	0	0	0	0	0	0	0	1	0	1
134	cg07612615	10	132684286	NA	4.21107	1.72986	0.803346	0.0225913	0.649356	0.909586	0.0152049	0.42222	1.859 [0.362–3.355]	0	0	1	0	0	0	0	0	0	0	0	1
135	cg13594957	7	150884641	ASB10;ASB10;ASB10	2.37491	0.976897	0.624035	0.0421406	0.103333	0.724382	0.015341	0.422842	1.048 [0.203–1.893]	1	0	0	0	0	0	0	0	0	0	0	1
136	cg15990972	2	177012372	NA	3.07229	1.27795	0.262262	0.0315859	0.164777	0.647865	0.0165101	0.449797	1.356 [0.251–2.462]	0	0	0	1	0	0	0	0	0	0	0	1
137	cg04827223	11	72435913	ARAP1	-2.28518	0.950986	0.719057	0.0425777	0.578377	0.809151	0.0165607	0.449797	-1.009 [-1.831–-0.186]	1	0	0	0	0	0	0	0	0	0	0	1
138	cg18232235	12	11700321	NA	-0.526323	0.21938	0.838769	0.175593	0.160303	0.96018	0.0167327	0.451176	-0.232 [-0.422–-0.043]	1	0	0	0	0	0	0	0	0	0	0	1
139	cg25294759	17	65714530	NOL11	-10.4461	4.36218	0.06634	0.0091619	0.0312467	0.0997637	0.0169347	0.452066	-4.611 [-8.385–-0.837]	0	0	1	0	0	0	0	0	0	0	0	1
140	cg18798446	12	103862780	C12orf42;C12orf42	-3.18116	1.33011	0.804588	0.0299246	0.644452	0.887774	0.0170749	0.452066	-1.404 [-2.555–-0.253]	1	0	0	0	0	0	0	0	0	0	0	1
141	cg16353254	16	48532923	NA	-7.32274	3.07722	0.829889	0.0155803	0.777529	0.881236	0.017635	0.452066	-3.232 [-5.894–-0.570]	0	0	1	0	0	0	0	0	0	0	0	1
142	cg17462107	5	66199867	MAST4;MAST4;MAST4	4.06094	1.70668	0.791914	0.0305061	0.680996	0.886933	0.0176458	0.452066	1.792 [0.316–3.269]	0	0	1	0	0	0	0	0	0	0	0	1
143	cg02701024	7	136989898	PTN	1.59393	0.670478	0.759242	0.0582557	0.519478	0.902964	0.0177474	0.452066	0.704 [0.123–1.284]	0	0	0	1	0	0	0	0	0	0	0	1
144	cg08828036	15	26109204	ATP10A	-2.45405	1.03471	0.574858	0.0397458	0.420673	0.702051	0.0180151	0.452066	-1.083 [-1.978–-0.188]	0	0	1	0	0	0	0	0	0	0	0	1
145	cg22143698	5	10608058	ANKRD33B	4.9731	2.09689	0.200496	0.0514352	0.0966742	0.438444	0.0180181	0.452066	2.195 [0.381–4.009]	0	0	0	0	0	1	0	0	0	0	0	1
146	cg25889918	2	179916184	NA	-3.98788	1.68749	0.598889	0.0285465	0.502757	0.706389	0.0184303	0.452066	-1.760 [-3.220–-0.300]	0	0	0	0	0	1	0	0	0	0	0	1
147	cg00166216	3	194407860	FAM43A	-2.55739	1.08378	0.373132	0.0377661	0.0202445	0.487366	0.018604	0.452066	-1.129 [-2.066–-0.191]	1	0	0	0	0	0	0	0	0	0	0	1
148	cg01242348	14	23586886	CEBPE	-6.29735	2.67187	0.642353	0.0246269	0.550892	0.731232	0.0187429	0.452066	-2.780 [-5.091–-0.468]	0	1	0	0	0	0	0	0	0	0	0	1
149	cg14887099	13	51060599	NA	4.34474	1.84402	0.853223	0.0209837	0.786092	0.930255	0.018782	0.452066	1.918 [0.322–3.513]	0	0	1	0	0	0	0	0	0	0	0	1
150	cg06857094	6	31762442	VARS	2.83568	1.20379	0.340868	0.0409258	0.219792	0.467547	0.0188069	0.452066	1.252 [0.210–2.293]	0	0	1	0	0	0	0	0	0	0	0	1
151	cg13798289	16	67875619	THAP11;CENPT	-5.25846	2.24286	0.712552	0.0190264	0.644979	0.765139	0.0193707	0.452066	-2.321 [-4.261–-0.381]	0	0	1	0	0	0	0	0	0	0	0	1
152	cg02550738	5	95478736	NA	-0.345554	0.147535	0.581013	0.262329	0.0335359	0.898477	0.0194921	0.452066	-0.153 [-0.280–-0.025]	0	0	1	0	0	0	0	0	0	0	0	1
153	cg24727480	12	109901083	KCTD10	5.45341	2.33071	0.224183	0.0449351	0.12496	0.393186	0.0196153	0.452066	2.407 [0.391–4.423]	0	1	0	0	0	0	0	0	0	0	0	1
154	cg26153715	14	104808474	NA	1.40947	0.602757	0.33598	0.0653079	0.148358	0.67476	0.0196899	0.452066	0.622 [0.101–1.144]	0	0	1	0	0	0	0	0	0	0	0	1
155	cg05641843	17	7477972	EIF4A1;SNORA48	4.7541	2.03326	0.589008	0.029552	0.460661	0.67412	0.0197007	0.452066	2.098 [0.339–3.857]	0	0	1	0	0	0	0	0	0	0	0	1
156	cg23670630	11	118842650	FOXR1	-1.34937	0.577186	0.625405	0.0722076	0.401614	0.800483	0.0197175	0.452066	-0.596 [-1.095–-0.096]	1	0	0	0	0	0	0	0	0	0	0	1
157	cg06533408	12	69139618	SLC35E3	-3.46726	1.48401	0.236857	0.0309669	0.126305	0.371069	0.0197929	0.452066	-1.530 [-2.814–-0.247]	1	0	1	1	0	0	0	0	0	0	0	3
158	cg10179300	5	14147618	TRIO	-3.06292	1.3115	0.779919	0.0337317	0.630163	0.876347	0.0198443	0.452066	-1.352 [-2.487–-0.217]	0	0	0	0	0	1	1	0	0	0	0	2
159	cg26347746	1	202172848	LGR6;LGR6	0.954991	0.40893	0.420533	0.0978274	0.238278	0.652714	0.0198488	0.452066	0.422 [0.068–0.775]	1	0	0	0	0	0	0	0	0	0	0	1
160	cg08006309	16	1587810	IFT140;TMEM204	-2.49247	1.06731	0.599293	0.0456948	0.441484	0.739199	0.0198516	0.452066	-1.100 [-2.024–-0.177]	0	0	1	0	0	0	0	0	0	0	0	1
161	cg22203867	5	171621698	EFCAB9	-5.25324	2.25108	0.857364	0.019451	0.787181	0.909081	0.0199381	0.452066	-2.319 [-4.266–-0.371]	0	0	1	0	0	0	0	0	0	0	0	1
162	cg20904489	6	6002032	NRN1	3.33262	1.42875	0.365531	0.0300724	0.271021	0.495219	0.0199965	0.452066	1.471 [0.235–2.707]	1	0	0	0	0	0	0	0	0	0	0	1
163	cg01124546	11	117515332	DSCAML1	3.78288	1.62424	0.479465	0.0276876	0.391634	0.570657	0.0201843	0.452066	1.670 [0.265–3.075]	0	0	1	0	0	0	0	0	0	0	0	1
164	cg01932197	7	83087065	SEMA3E	-1.21015	0.519944	0.482706	0.0762156	0.201034	0.762399	0.0202672	0.452066	-0.534 [-0.984–-0.084]	1	0	0	1	0	0	0	0	0	0	0	2
165	cg04187668	4	178406078	NA	3.07616	1.32413	0.683853	0.0299064	0.386198	0.765356	0.0204989	0.452066	1.358 [0.212–2.503]	0	0	1	0	0	0	0	0	0	0	0	1
166	cg22889887	11	113433931	NA	-2.86537	1.2336	0.611488	0.0399992	0.477651	0.722525	0.020519	0.452066	-1.265 [-2.332–-0.198]	0	0	1	0	0	0	0	0	0	0	0	1
167	cg25292882	15	39431467	NA	3.75145	1.61663	0.786508	0.0292716	0.658157	0.872567	0.0206409	0.452066	1.656 [0.257–3.054]	0	0	1	0	0	0	0	0	0	0	0	1
168	cg01978236	6	32191479	NOTCH4	2.60262	1.12161	0.649281	0.0414953	0.504626	0.740034	0.0206464	0.452066	1.149 [0.178–2.119]	0	0	1	0	0	0	0	0	0	0	0	1
169	cg05850870	2	75121844	NA	-1.67229	0.72186	0.758236	0.0590354	0.552714	0.894163	0.0208537	0.452066	-0.738 [-1.363–-0.114]	0	0	1	1	0	0	0	0	0	0	0	2
170	cg00431050	10	103985730	ELOVL3	-5.33495	2.30377	0.532065	0.0271879	0.440531	0.621827	0.0209026	0.452066	-2.355 [-4.348–-0.362]	0	0	0	0	0	1	0	0	0	0	0	1
171	cg20052079	6	15504923	JARID2	-2.54314	1.09859	0.463683	0.0470072	0.31252	0.612669	0.0209488	0.452066	-1.123 [-2.073–-0.172]	0	1	0	0	0	0	0	0	0	0	0	1
172	cg09919392	16	34809677	NA	1.76876	0.764093	0.435093	0.0517153	0.237551	0.631399	0.0209524	0.452066	0.781 [0.120–1.442]	1	0	1	0	0	0	0	0	0	0	0	2
173	cg13903548	6	90024543	GABRR2	5.52299	2.39186	0.895072	0.0164084	0.84432	0.946002	0.0212728	0.452066	2.438 [0.369–4.507]	0	0	1	0	0	0	0	0	0	0	0	1
174	cg04103198	20	1601704	SIRPB1;SIRPB1;SIRPB1	-4.53257	1.96534	0.824269	0.020383	0.732655	0.891454	0.0214304	0.452066	-2.001 [-3.701–-0.300]	0	0	1	0	0	0	0	0	0	0	0	1
175	cg23942311	14	51606299	NA	0.883569	0.383193	0.669829	0.101817	0.390288	0.817291	0.0214561	0.452066	0.390 [0.058–0.722]	1	0	1	0	0	0	0	0	0	0	0	2
176	cg00095859	7	1336729	NA	-2.17548	0.944275	0.593695	0.0424651	0.329374	0.748923	0.0215657	0.452066	-0.960 [-1.777–-0.143]	0	0	1	0	0	0	0	0	0	0	0	1
177	ch.2.12395676F	2	12478225	NA	11.1622	4.84961	0.0467843	0.00995187	0.0247402	0.0887639	0.0216905	0.452066	4.927 [0.731–9.123]	0	0	1	0	0	0	0	0	0	0	0	1
178	cg18926409	15	65174571	NA	5.15596	2.24136	0.199197	0.033162	0.112774	0.313458	0.0217636	0.452066	2.276 [0.337–4.215]	1	0	0	0	0	0	0	0	0	0	0	1
179	cg20351189	22	26667643	SEZ6L	2.0955	0.911683	0.758766	0.0432734	0.488994	0.879156	0.0218711	0.452066	0.925 [0.136–1.714]	1	0	0	0	0	0	0	0	0	0	0	1
180	cg08889234	4	37868470	NA	-4.5727	1.9909	0.832864	0.0220795	0.758431	0.937739	0.0219683	0.452066	-2.018 [-3.741–-0.296]	0	0	1	0	0	0	0	0	0	0	0	1
181	cg13941235	9	137270186	RXRA	-1.55025	0.675197	0.402073	0.0604023	0.19586	0.832167	0.0220141	0.452066	-0.684 [-1.268–-0.100]	1	0	0	0	0	0	0	0	0	0	0	1
182	cg02238760	1	32236337	NA	5.17172	2.25521	0.75903	0.0199039	0.668837	0.81495	0.0221741	0.452066	2.283 [0.332–4.234]	0	0	1	0	0	0	0	0	0	0	0	1
183	cg26306372	10	17270232	VIM	-5.28804	2.30826	0.0582865	0.0167128	0.0302456	0.118038	0.022308	0.452066	-2.334 [-4.331–-0.337]	0	0	1	0	0	0	0	0	0	0	0	1
184	cg05635807	8	11422167	NA	-4.87373	2.12815	0.0603469	0.0183369	0.0260874	0.171727	0.0223543	0.452066	-2.151 [-3.992–-0.310]	1	0	0	1	0	0	0	0	0	0	0	2
185	cg10408113	4	174895229	NA	-4.58771	2.01258	0.717687	0.0204393	0.651638	0.78344	0.0229807	0.459449	-2.025 [-3.766–-0.284]	0	0	0	1	0	0	0	0	0	0	0	1
186	cg15610472	5	53510393	ARL15	6.86396	3.01284	0.849383	0.0137173	0.805475	0.888431	0.0230578	0.459449	3.030 [0.423–5.636]	0	0	1	0	0	0	0	0	0	0	0	1
187	cg15721584	3	181326755	SOX2OT	1.99455	0.875758	0.383593	0.0573709	0.209149	0.617387	0.0231009	0.459449	0.880 [0.123–1.638]	0	0	1	1	0	1	0	0	0	0	0	3
188	cg14505439	9	134605210	RAPGEF1	-6.93161	3.046	0.546296	0.0298947	0.457839	0.641425	0.0232132	0.459449	-3.060 [-5.695–-0.424]	0	0	0	0	0	0	0	0	0	1	0	1
189	cg08210468	2	62535081	NA	-0.387294	0.170473	0.70648	0.225673	0.194514	0.866986	0.0234415	0.461511	-0.171 [-0.318–-0.023]	0	0	1	0	0	0	0	0	0	0	0	1
190	cg27382459	2	145237379	ZEB2;ZEB2	-3.58689	1.58258	0.723131	0.0282616	0.626111	0.825475	0.0237717	0.46555	-1.583 [-2.952–-0.214]	0	0	1	0	0	0	0	0	0	0	0	1
191	cg10151957	12	54091604	NA	1.75334	0.775164	0.684863	0.0538053	0.403911	0.827924	0.024055	0.468632	0.774 [0.103–1.445]	0	0	1	0	0	0	0	0	0	0	0	1
192	cg18011760	2	19320928	NA	1.76281	0.780623	0.765739	0.0547513	0.578057	0.895841	0.0242854	0.470656	0.778 [0.103–1.453]	1	0	1	1	0	0	0	0	0	0	0	3
193	cg16742003	10	35894207	GJD4	1.81322	0.804045	0.600553	0.0485954	0.363731	0.762849	0.0244793	0.471955	0.800 [0.105–1.496]	0	0	1	0	0	0	0	0	0	0	0	1
194	cg27395200	6	32942710	BRD2;BRD2	3.52	1.56446	0.485375	0.0390027	0.349997	0.621026	0.0248063	0.475795	1.554 [0.200–2.907]	0	0	1	0	0	0	0	0	0	0	0	1
195	cg26952928	8	142230233	SLC45A4	-4.87691	2.17165	0.725301	0.0202264	0.661101	0.777078	0.0250791	0.477113	-2.153 [-4.031–-0.274]	0	0	0	0	0	1	0	0	0	0	0	1
196	cg23998749	1	154968781	NA	-5.42578	2.41693	0.600111	0.0251774	0.471155	0.686721	0.0251315	0.477113	-2.395 [-4.486–-0.304]	0	0	0	0	1	0	1	0	0	0	0	2
197	cg24687805	15	55513621	RAB27A	5.40291	2.41489	0.132218	0.0260028	0.0724346	0.223174	0.0256247	0.481153	2.385 [0.296–4.474]	1	0	0	0	0	0	0	0	0	0	0	1
198	cg05292986	17	78444511	NPTX1	2.32363	1.03943	0.627119	0.0376988	0.488645	0.726913	0.0257471	0.481153	1.026 [0.126–1.925]	0	0	1	0	0	0	0	0	0	0	0	1
199	cg22693030	15	71109119	NA	-2.80909	1.25716	0.756838	0.0351198	0.653544	0.865443	0.025813	0.481153	-1.240 [-2.328–-0.152]	0	0	1	0	0	0	0	0	0	0	0	1
200	cg01901101	1	9486939	NA	-3.59718	1.61038	0.339149	0.0316134	0.236762	0.443058	0.0258615	0.481153	-1.588 [-2.981–-0.195]	0	1	0	0	0	0	0	0	0	0	0	1
201	cg06942637	1	153633895	SNAPIN	-3.89268	1.74852	0.759174	0.0237983	0.683473	0.837993	0.0263605	0.482765	-1.718 [-3.231–-0.206]	1	0	0	0	0	0	0	0	0	0	0	1
202	cg18763911	19	15561037	WIZ	-3.61628	1.62613	0.592239	0.0276331	0.484532	0.683589	0.0265233	0.482765	-1.596 [-3.003–-0.189]	0	0	1	0	0	0	0	0	0	0	0	1
203	cg11900509	10	81946545	ANXA11;ANXA11;ANXA11	-1.61281	0.725653	0.647142	0.0581648	0.445506	0.830509	0.0266113	0.482765	-0.712 [-1.340–-0.084]	1	1	0	0	0	0	0	0	0	0	0	2
204	cg00871207	14	89080250	NA	4.12818	1.85755	0.718381	0.028393	0.620085	0.793771	0.0266234	0.482765	1.822 [0.215–3.429]	0	0	0	0	0	1	0	0	0	0	0	1
205	cg20995564	2	145172035	ZEB2;ZEB2	2.12428	0.956304	0.570484	0.0489926	0.282351	0.719433	0.026694	0.482765	0.938 [0.110–1.765]	0	0	1	0	0	0	0	0	0	0	0	1
206	cg10919522	14	74227441	C14orf43;C14orf43	-3.57984	1.61191	0.233398	0.0329551	0.15491	0.32857	0.0267266	0.482765	-1.580 [-2.975–-0.186]	0	1	1	0	0	1	1	0	0	1	0	5
207	cg17156491	2	43259508	NA	-3.06449	1.38186	0.517627	0.0363426	0.326923	0.618952	0.0269455	0.483136	-1.353 [-2.548–-0.157]	0	1	0	0	0	0	0	0	0	0	0	1
208	cg09148852	12	122235169	LOC338799	-4.22228	1.9047	0.588592	0.0233393	0.489652	0.669173	0.0270068	0.483136	-1.864 [-3.512–-0.216]	0	0	1	0	0	0	0	0	0	0	0	1
209	cg14168733	1	201708718	NAV1;NAV1	2.38517	1.07717	0.302291	0.0376971	0.186199	0.406401	0.0271772	0.483858	1.053 [0.121–1.985]	0	0	1	0	0	0	0	0	0	0	0	1
210	cg07076816	7	38351154	NA	-0.961559	0.435133	0.289284	0.0896936	0.0617975	0.513082	0.0274894	0.484471	-0.424 [-0.801–-0.048]	0	0	1	0	0	0	0	0	0	0	0	1
211	cg10418114	6	151125848	PLEKHG1	-3.47328	1.57457	0.883911	0.025406	0.76354	0.981153	0.0277659	0.484471	-1.533 [-2.895–-0.171]	0	0	1	0	0	0	0	0	0	0	0	1
212	cg07128330	12	2921958	ITFG2	-8.37878	3.7999	0.0634027	0.010242	0.0409114	0.127889	0.0278265	0.484471	-3.698 [-6.986–-0.411]	0	0	1	0	0	0	0	0	0	0	0	1
213	cg19200953	13	100470738	CLYBL	1.43977	0.653423	0.47935	0.0687005	0.303564	0.697643	0.0279376	0.484471	0.636 [0.070–1.201]	0	0	0	1	0	0	0	0	0	0	0	1
214	cg19016694	17	80821826	TBCD	-4.47494	2.03103	0.439852	0.0341773	0.331412	0.573787	0.0279476	0.484471	-1.975 [-3.732–-0.218]	0	1	1	0	0	0	0	0	0	0	0	2
215	cg09092525	20	58570133	CDH26;CDH26	-2.98846	1.35676	0.525388	0.0347752	0.372839	0.609953	0.0279928	0.484471	-1.319 [-2.493–-0.145]	0	1	1	0	0	0	0	0	0	0	0	2
216	cg06917727	15	70396123	NA	-5.22777	2.37778	0.760198	0.0170947	0.709733	0.808072	0.0282816	0.487204	-2.308 [-4.365–-0.250]	0	0	1	0	0	0	0	0	0	0	0	1
217	cg20240347	1	204465584	NA	-2.96446	1.35181	0.632007	0.0368837	0.495221	0.753953	0.0286874	0.491916	-1.309 [-2.478–-0.139]	1	0	0	0	0	0	0	0	0	0	0	1
218	cg08377000	4	90033921	TIGD2	2.42022	1.10478	0.685002	0.0382243	0.577432	0.806004	0.0288521	0.492471	1.068 [0.112–2.024]	1	0	0	0	0	0	0	0	0	0	0	1
219	cg16662477	17	33401430	RFFL	-3.04612	1.39383	0.256224	0.0339575	0.170953	0.445453	0.0292364	0.496688	-1.345 [-2.550–-0.139]	1	0	0	0	0	0	0	0	0	0	0	1
220	cg05304184	16	58281483	NA	1.819	0.833687	0.846632	0.0463815	0.46957	0.901967	0.0294993	0.496688	0.803 [0.082–1.524]	0	0	1	0	0	0	0	0	0	0	0	1
221	cg05176970	17	724273	NXN	0.58672	0.268933	0.675687	0.145307	0.276209	0.876278	0.0295158	0.496688	0.259 [0.026–0.492]	1	0	0	0	0	0	0	0	0	0	0	1
222	cg01885635	3	40566085	ZNF621;ZNF621	-5.23363	2.4016	0.267749	0.0237003	0.170887	0.351697	0.0296969	0.496688	-2.310 [-4.388–-0.232]	0	1	0	0	0	0	0	0	0	0	0	1
223	cg00373256	3	186519153	RFC4;RFC4	-4.12025	1.89386	0.81122	0.0230083	0.733661	0.891914	0.0299698	0.496688	-1.819 [-3.457–-0.180]	0	0	1	0	0	0	0	0	0	0	0	1
224	cg06178669	11	63334608	NA	-2.47727	1.13885	0.250208	0.0473988	0.117035	0.419224	0.0299963	0.496688	-1.093 [-2.079–-0.108]	0	1	1	0	0	0	0	0	0	0	0	2
225	cg05047209	12	34457023	NA	2.67631	1.23064	0.643831	0.0317877	0.505315	0.731423	0.0300335	0.496688	1.181 [0.117–2.246]	0	0	0	1	0	0	0	0	0	0	0	1
226	cg06898549	12	41083590	NA	2.02652	0.932855	0.553778	0.0491811	0.397381	0.69918	0.0302112	0.497415	0.894 [0.087–1.702]	1	1	1	1	0	1	0	0	0	0	0	5
227	cg02453726	5	141339766	PCDH12	-6.39472	2.94723	0.744204	0.0159851	0.666722	0.783592	0.030412	0.498515	-2.823 [-5.372–-0.273]	0	0	1	0	0	0	0	0	0	0	0	1
228	cg27327312	4	187422091	NA	-1.07324	0.495586	0.758924	0.078813	0.391017	0.906087	0.0307291	0.499415	-0.474 [-0.902–-0.045]	1	0	0	0	0	0	0	0	0	0	0	1
229	cg15344192	2	121347210	NA	2.44359	1.12887	0.505124	0.0461867	0.310017	0.659698	0.0308033	0.499415	1.079 [0.102–2.055]	0	0	1	0	0	0	0	0	0	0	0	1
230	cg17669033	2	113875512	IL1RN;IL1RN;IL1RN;IL1RN;IL1RN;IL1RN	-5.07995	2.34773	0.789509	0.0193673	0.716439	0.840679	0.0308695	0.499415	-2.242 [-4.273–-0.211]	0	0	1	0	0	0	0	0	0	0	0	1
231	cg16523158	6	167535171	CCR6;CCR6	-3.38979	1.56899	0.810379	0.0280593	0.723217	0.927962	0.0311237	0.500626	-1.496 [-2.854–-0.139]	1	0	0	0	0	0	0	0	0	0	0	1
232	cg01419914	17	79374691	BAHCC1	2.25438	1.04588	0.577801	0.0449519	0.42088	0.697837	0.0315147	0.500626	0.995 [0.090–1.900]	0	1	0	0	0	1	0	0	0	0	0	2
233	cg06686226	20	61983795	CHRNA4	2.10271	0.975682	0.245118	0.041529	0.153062	0.442012	0.0315429	0.500626	0.928 [0.084–1.772]	0	0	0	1	0	0	0	0	0	0	0	1
234	cg01520402	3	142790398	NA	-1.41127	0.655119	0.787857	0.060647	0.65849	0.975323	0.0316144	0.500626	-0.623 [-1.190–-0.056]	1	0	0	0	0	0	0	0	0	0	0	1
235	cg15135222	3	15564190	COLQ;COLQ	2.44882	1.13678	0.660292	0.037696	0.546895	0.778748	0.0316171	0.500626	1.081 [0.097–2.064]	0	0	1	0	0	0	0	0	0	0	0	1
236	cg15812586	7	139953117	NA	4.20988	1.9607	0.18149	0.0360391	0.0820302	0.305606	0.0321767	0.507329	1.858 [0.162–3.555]	0	1	0	0	0	0	0	0	0	0	0	1
237	cg24048338	8	43046482	HGSNAT	3.78084	1.76237	0.702173	0.0276083	0.577249	0.784607	0.0323221	0.507471	1.669 [0.144–3.194]	0	0	0	0	0	0	0	0	0	1	0	1
238	cg00511228	7	64363934	ZNF273;ZNF273	6.63876	3.10031	0.083148	0.0135826	0.0399475	0.185425	0.0326438	0.508562	2.930 [0.248–5.613]	0	0	0	1	0	0	0	0	0	0	0	1
239	cg14688529	14	21526530	RNASE8;RNASE8;NDRG2	-6.21915	2.90598	0.630943	0.0266841	0.52422	0.703911	0.0327413	0.508562	-2.745 [-5.259–-0.231]	0	0	0	0	0	0	0	0	0	1	0	1
240	cg14246703	9	138869077	NA	5.35555	2.50624	0.676444	0.0170241	0.587912	0.731716	0.0330044	0.508562	2.364 [0.196–4.532]	1	0	1	0	0	0	0	0	0	0	0	2
241	cg21930118	5	140705845	NA	2.99379	1.402	0.134383	0.0294237	0.0750585	0.368509	0.0331278	0.508562	1.321 [0.109–2.534]	0	0	1	0	0	0	0	0	0	0	0	1
242	cg16200531	2	135532566	NA	3.03587	1.42189	0.571018	0.0345356	0.472887	0.697316	0.0331511	0.508562	1.340 [0.110–2.570]	1	0	0	1	0	0	0	0	0	0	0	2
243	cg03922337	11	14380918	RRAS2;RRAS2	5.0876	2.38476	0.223019	0.0214157	0.153664	0.297932	0.0332919	0.508562	2.246 [0.183–4.309]	0	1	0	0	0	0	0	0	0	0	0	1
244	cg05275229	19	10023943	OLFM2	-2.00821	0.941631	0.202539	0.041495	0.100354	0.394039	0.0333483	0.508562	-0.886 [-1.701–-0.072]	1	0	0	0	0	0	0	0	0	0	0	1
245	cg20722088	12	89742886	DUSP6;DUSP6	2.32733	1.09381	0.786809	0.0405864	0.585982	0.876518	0.0337608	0.511368	1.027 [0.081–1.974]	1	1	1	1	0	0	0	0	0	0	0	4
246	cg27076113	6	98973854	NA	1.58315	0.744551	0.379113	0.0535025	0.204252	0.630253	0.0338781	0.511368	0.699 [0.055–1.343]	0	0	0	1	0	0	0	0	0	0	0	1
247	cg21483311	7	1793123	NA	-3.25786	1.53358	0.155116	0.0288416	0.0692424	0.315066	0.0340428	0.511368	-1.438 [-2.765–-0.111]	1	0	0	0	0	0	0	0	0	0	0	1
248	cg00863378	16	56549757	BBS2	3.26011	1.53498	0.617102	0.0369135	0.481823	0.732362	0.034082	0.511368	1.439 [0.111–2.767]	0	1	0	0	1	1	0	0	0	0	0	3
249	cg01407477	8	99951151	NA	2.63445	1.2425	0.172718	0.0312021	0.104208	0.365716	0.034385	0.513841	1.163 [0.088–2.238]	1	0	0	1	0	0	0	0	0	0	0	2
250	cg19211880	3	134088357	AMOTL2	2.21085	1.04724	0.62589	0.0433671	0.490244	0.770825	0.0351677	0.517443	0.976 [0.070–1.882]	1	0	0	0	0	0	0	0	0	0	0	1
251	cg19287610	6	164461074	NA	-1.11652	0.529732	0.592459	0.0751971	0.377225	0.737134	0.0354644	0.517443	-0.493 [-0.951–-0.035]	0	0	1	0	0	0	0	0	0	0	0	1
252	cg00508575	12	90050967	ATP2B1;ATP2B1	-4.2552	2.02041	0.589779	0.0273248	0.495288	0.691704	0.0356033	0.517443	-1.878 [-3.626–-0.130]	0	1	0	0	0	0	0	0	0	0	0	1
253	cg03850986	10	116408382	ABLIM1;ABLIM1;ABLIM1	-2.20321	1.04668	0.376991	0.053909	0.222256	0.541044	0.0357042	0.517443	-0.972 [-1.878–-0.067]	0	1	0	0	0	0	0	0	0	0	0	1
254	cg03957124	6	37016869	NA	-5.1599	2.4518	0.480262	0.0392934	0.342154	0.624224	0.0357408	0.517443	-2.278 [-4.399–-0.156]	0	1	0	0	0	1	0	0	0	0	0	2
255	cg05762338	17	39184324	KRTAP1-5	-3.50542	1.66696	0.843524	0.0235583	0.444847	0.913964	0.0358853	0.517443	-1.547 [-2.989–-0.105]	0	0	1	0	0	0	0	0	0	0	0	1
256	cg27471124	11	109292789	C11orf87	2.9247	1.39149	0.235435	0.0341154	0.110727	0.367937	0.035976	0.517443	1.291 [0.087–2.495]	1	0	0	0	0	0	0	0	0	0	0	1
257	cg24859945	7	155832992	NA	-1.4687	0.69901	0.83717	0.057737	0.592836	0.965167	0.0360405	0.517443	-0.648 [-1.253–-0.044]	1	0	0	0	0	0	0	0	0	0	0	1
258	cg09613192	2	181388538	NA	2.44538	1.16412	0.571674	0.0408224	0.404474	0.682299	0.0360842	0.517443	1.079 [0.072–2.087]	0	1	0	0	0	1	0	0	0	0	0	2
259	cg02424715	14	75893680	JDP2;JDP2;JDP2	-2.81634	1.34236	0.638071	0.0343853	0.536192	0.764713	0.036312	0.517443	-1.243 [-2.404–-0.082]	0	0	1	0	0	0	0	0	0	0	0	1
260	cg21506299	6	137105225	MAP3K5	-4.67157	2.22853	0.116337	0.023157	0.0435227	0.195519	0.036471	0.517443	-2.062 [-3.990–-0.134]	0	0	1	0	0	0	0	0	0	0	0	1
261	cg01979352	1	182569418	RGS16	6.37247	3.04046	0.732706	0.0149994	0.677253	0.771652	0.0365036	0.517443	2.813 [0.182–5.443]	0	0	1	0	0	0	0	0	0	0	0	1
262	cg16346065	6	160212014	TCP1;TCP1;MRPL18	-7.56665	3.61105	0.0544086	0.010833	0.0320895	0.173704	0.0365458	0.517443	-3.340 [-6.464–-0.216]	0	0	0	1	0	0	0	0	0	0	0	1
263	cg03725309	1	109757585	SARS	-5.02597	2.3989	0.174995	0.0342976	0.0921914	0.31232	0.0365728	0.517443	-2.218 [-4.294–-0.143]	0	0	0	0	0	1	1	0	0	0	0	2
264	cg15135047	3	72149514	NA	4.9011	2.34326	0.253922	0.0317061	0.161195	0.397754	0.0368897	0.51995	2.163 [0.136–4.191]	0	1	0	0	0	0	0	0	0	0	0	1
265	cg10398455	2	72904298	EXOC6B	4.73243	2.2689	0.668951	0.0205212	0.588734	0.742675	0.0374131	0.523974	2.089 [0.126–4.052]	0	0	1	0	0	0	0	0	0	0	0	1
266	cg26251909	1	39874809	KIAA0754;MACF1;MACF1	-6.33528	3.03905	0.0778946	0.0128925	0.0348027	0.153131	0.0375185	0.523974	-2.796 [-5.426–-0.167]	0	0	0	1	0	0	0	0	0	0	0	1
267	cg03429643	2	99280963	MGAT4A;MGAT4A	4.57662	2.19633	0.102384	0.0220743	0.0475161	0.228454	0.0375977	0.523974	2.020 [0.120–3.920]	0	0	1	0	0	0	0	0	0	0	0	1
268	cg21671277	2	109485935	CCDC138	6.03905	2.90768	0.868259	0.0143022	0.820013	0.915725	0.0382262	0.52514	2.666 [0.150–5.181]	0	0	1	0	0	0	0	0	0	0	0	1
269	cg17137186	2	101928209	NA	-6.03069	2.90369	0.0838021	0.0153795	0.0494686	0.172503	0.0382278	0.52514	-2.662 [-5.174–-0.150]	0	1	1	0	0	0	0	0	0	0	0	2
270	cg17260706	11	118782879	BCL9L	-4.84075	2.33291	0.307568	0.0214178	0.239009	0.375846	0.0384064	0.52514	-2.137 [-4.155–-0.118]	0	0	0	0	0	1	0	0	0	0	0	1
271	cg00214628	17	46583511	NA	-3.59594	1.73363	0.467517	0.02817	0.394973	0.553416	0.038477	0.52514	-1.587 [-3.087–-0.087]	0	0	0	0	0	0	0	0	0	1	0	1
272	cg25158622	6	32942429	BRD2;BRD2	4.32227	2.08466	0.128079	0.0231157	0.0612735	0.221102	0.038557	0.52514	1.908 [0.104–3.711]	1	1	1	1	0	0	0	0	0	0	0	4
273	cg04162032	1	248902767	LOC646627;LOC646627	-3.65688	1.76378	0.553968	0.0373643	0.44318	0.709305	0.0385615	0.52514	-1.614 [-3.140–-0.088]	0	1	0	0	0	0	0	0	0	0	0	1
274	cg27420889	4	187422035	NA	-0.824538	0.398322	0.586535	0.0978422	0.239042	0.832162	0.0388701	0.52514	-0.364 [-0.709–-0.019]	1	0	0	0	0	0	0	0	0	0	0	1
275	cg01537713	3	142606818	PCOLCE2	-2.28637	1.10513	0.72701	0.0369248	0.572398	0.841984	0.0389801	0.52514	-1.009 [-1.965–-0.053]	0	1	0	0	0	0	0	0	0	0	0	1
276	cg02043791	8	38322629	FGFR1;FGFR1;FGFR1;FGFR1;FGFR1;FGFR1;FGFR1	-2.63978	1.27778	0.635823	0.0378358	0.472075	0.737151	0.0392587	0.52514	-1.165 [-2.271–-0.060]	1	0	1	0	0	0	0	0	0	0	0	2
277	cg01406381	19	47288263	SLC1A5;SLC1A5;SLC1A5	4.96269	2.40243	0.103833	0.0279279	0.0398696	0.20156	0.0392794	0.52514	2.191 [0.112–4.269]	0	1	0	0	0	0	0	0	0	0	0	1
278	cg27594248	20	46489195	NA	-5.21102	2.52358	0.689416	0.0255005	0.598996	0.771316	0.0393513	0.52514	-2.300 [-4.483–-0.117]	0	0	0	0	0	0	0	0	0	1	0	1
279	cg09469355	1	2161886	SKI	-3.14689	1.52477	0.437177	0.0326823	0.331223	0.515953	0.039454	0.52514	-1.389 [-2.708–-0.070]	1	1	1	0	0	0	0	0	0	1	0	4
280	cg00481725	15	98648111	NA	-1.23125	0.596765	0.717762	0.0671914	0.423004	0.870487	0.0395161	0.52514	-0.543 [-1.060–-0.027]	1	0	0	0	0	0	0	0	0	0	0	1
281	cg26108621	13	40690368	NA	3.22617	1.56862	0.794346	0.0283314	0.71299	0.86275	0.04014	0.529807	1.424 [0.067–2.781]	0	0	1	0	0	0	0	0	0	0	0	1
282	cg14162417	1	226315857	NA	-2.37797	1.15666	0.529638	0.0363863	0.41921	0.767288	0.0402183	0.529807	-1.050 [-2.050–-0.049]	0	0	1	0	0	0	0	0	0	0	0	1
283	cg27570354	1	228115432	WNT9A	4.16823	2.02929	0.793829	0.0220536	0.699524	0.877523	0.0403975	0.529807	1.840 [0.084–3.595]	1	0	1	0	0	0	0	0	0	0	0	2
284	cg19494100	6	18387313	RNF144B	-5.23867	2.55092	0.491833	0.0188179	0.423076	0.543516	0.0404367	0.529807	-2.312 [-4.519–-0.105]	0	0	1	0	0	0	0	0	0	0	0	1
285	cg25654695	19	2273216	OAZ1	-2.26775	1.10747	0.653697	0.0547404	0.430674	0.747711	0.0410194	0.535555	-1.001 [-1.959–-0.043]	0	0	0	1	0	0	0	0	0	0	0	1
286	cg12306057	19	52266295	FPR2;FPR2	5.65	2.7621	0.722889	0.018057	0.649092	0.77042	0.0412293	0.536413	2.494 [0.104–4.883]	0	0	0	1	0	0	0	0	0	0	0	1
287	cg23124695	7	108211104	THAP5;THAP5;DNAJB9	-10.8353	5.31112	0.0448801	0.00759729	0.0263502	0.0764565	0.0417696	0.539293	-4.783 [-9.377–-0.188]	0	0	1	0	0	0	0	0	0	0	0	1
288	cg00848461	5	176732093	PRELID1;RAB24;RAB24	3.17391	1.5563	0.613103	0.0356346	0.352618	0.710818	0.0418409	0.539293	1.401 [0.055–2.747]	0	0	1	0	0	0	0	0	0	0	0	1
289	cg22294804	8	26484149	DPYSL2	4.6838	2.29785	0.861817	0.0179938	0.797093	0.91691	0.0419465	0.539293	2.067 [0.079–4.055]	0	0	1	0	0	0	0	0	0	0	0	1
290	cg04230910	6	134373852	SLC2A12	6.64609	3.26187	0.0832971	0.0126594	0.0370837	0.13711	0.0420304	0.539293	2.934 [0.112–5.756]	0	0	1	0	0	0	0	0	0	0	0	1
291	cg01881899	21	43652704	ABCG1;ABCG1;ABCG1;ABCG1;ABCG1;ABCG1	4.51682	2.21866	0.114281	0.0201437	0.0653293	0.227204	0.0421989	0.539595	1.994 [0.074–3.913]	0	1	0	0	0	1	1	0	0	0	0	3
292	cg15994182	2	95941774	PROM2;PROM2;PROM2	-5.47491	2.69413	0.777703	0.016305	0.732897	0.830003	0.04257	0.542476	-2.417 [-4.747–-0.086]	0	0	0	1	0	0	0	0	0	0	0	1
293	cg06239923	20	55923774	NA	-1.58027	0.779509	0.814085	0.0509372	0.566664	0.948269	0.0430701	0.545701	-0.698 [-1.372–-0.023]	0	0	1	0	0	0	0	0	0	0	0	1
294	cg18704527	22	19962042	ARVCF	-2.88409	1.42297	0.263327	0.0296536	0.180827	0.481364	0.0431164	0.545701	-1.273 [-2.504–-0.042]	0	0	1	0	0	0	0	0	0	0	0	1
295	cg20566934	3	143993048	NA	-4.64513	2.29657	0.895707	0.0171545	0.802792	0.95193	0.0435462	0.548484	-2.050 [-4.037–-0.063]	0	0	1	0	0	0	0	0	0	0	0	1
296	cg05380808	1	210820877	HHAT;HHAT;HHAT;HHAT;HHAT;HHAT	3.09965	1.53362	0.778287	0.0279372	0.662363	0.844408	0.0437027	0.548484	1.368 [0.041–2.695]	0	0	1	0	0	0	0	0	0	0	0	1
297	cg03867429	7	57483183	NA	1.1304	0.559491	0.358061	0.0710388	0.151656	0.709622	0.0437785	0.548484	0.499 [0.015–0.983]	1	0	0	0	0	0	0	0	0	0	0	1
298	cg16133703	5	95206387	NA	-4.01151	1.9881	0.694234	0.0336685	0.574089	0.794247	0.044054	0.548957	-1.771 [-3.491–-0.051]	0	0	1	0	0	0	0	0	0	0	0	1
299	cg25605912	17	8152333	PFAS;C17orf68	9.45932	4.69313	0.066831	0.00881594	0.0301389	0.110941	0.0442831	0.548957	4.175 [0.115–8.236]	0	0	1	0	0	0	0	0	0	0	0	1
300	cg16861964	12	104998531	CHST11	3.82843	1.90034	0.173363	0.0321548	0.09937	0.328576	0.0443847	0.548957	1.690 [0.046–3.334]	0	0	1	0	0	0	0	0	0	0	0	1
301	cg20954977	2	232260116	B3GNT7	-2.35245	1.16791	0.445031	0.042886	0.312428	0.561036	0.0444227	0.548957	-1.038 [-2.049–-0.028]	0	0	0	0	1	0	0	0	0	0	0	1
302	cg25221975	3	13663444	FBLN2;FBLN2;FBLN2	3.15933	1.56947	0.558773	0.027128	0.452841	0.640603	0.0445539	0.548957	1.395 [0.037–2.752]	1	0	1	1	0	0	0	0	0	0	0	3
303	cg13319042	5	151067848	SPARC	4.36209	2.17081	0.56755	0.0224954	0.481301	0.650726	0.0449316	0.551784	1.925 [0.047–3.803]	0	0	1	0	0	0	0	0	0	0	0	1
304	cg14341014	6	131461133	NA	3.61579	1.80133	0.741239	0.0249523	0.653005	0.812561	0.0451597	0.55276	1.596 [0.038–3.154]	0	1	1	0	0	0	0	0	0	0	0	2
305	cg15371711	20	35169846	MYL9;MYL9	-1.30263	0.650149	0.193826	0.0649099	0.0289152	0.401986	0.045556	0.555783	-0.575 [-1.137–-0.013]	0	0	1	0	0	0	0	0	0	0	0	1
306	cg10965178	1	43766752	TIE1	3.47034	1.73538	0.637783	0.0291695	0.472473	0.702319	0.0459694	0.556458	1.532 [0.030–3.033]	0	0	0	1	0	0	0	0	0	0	0	1
307	cg22173752	5	114937919	TMED7-TICAM2;TICAM2;TICAM2;TMED7-TICAM2	-2.6365	1.3192	0.0573864	0.0296835	0.0228879	0.359135	0.0461005	0.556458	-1.164 [-2.305–-0.022]	1	0	0	0	0	0	0	0	0	0	0	1
308	cg13848405	9	8683882	PTPRD;PTPRD;PTPRD;PTPRD;PTPRD;PTPRD	-5.08716	2.54634	0.817332	0.016392	0.765244	0.881225	0.0461783	0.556458	-2.245 [-4.448–-0.043]	0	0	1	0	0	0	0	0	0	0	0	1
309	cg19053223	7	105359070	ATXN7L1	-4.97486	2.49103	0.667739	0.0207859	0.573193	0.736371	0.0462572	0.556458	-2.196 [-4.351–-0.041]	0	1	0	0	0	0	0	0	0	0	0	1
310	cg18476517	8	91227102	NA	4.56521	2.28698	0.860825	0.017003	0.796446	0.921464	0.046359	0.556458	2.015 [0.037–3.994]	0	0	1	0	0	0	0	0	0	0	0	1
311	cg22796593	10	105836777	COL17A1	2.20046	1.10339	0.285965	0.0497113	0.162334	0.452307	0.0465675	0.557163	0.971 [0.017–1.926]	0	0	1	0	0	0	0	0	0	0	0	1
312	cg22571135	7	55377050	NA	2.27162	1.1439	0.420262	0.0421483	0.297448	0.581387	0.0474969	0.566461	1.003 [0.013–1.992]	0	0	1	0	0	0	0	0	0	0	0	1
313	cg07769588	19	10655622	ATG4D	2.74745	1.38847	0.487456	0.0358457	0.364842	0.602029	0.0482918	0.573461	1.213 [0.012–2.414]	1	1	1	1	0	1	0	0	0	0	0	5
314	cg11817899	10	108923111	SORCS1;SORCS1	2.08589	1.05497	0.2167	0.037944	0.140319	0.372422	0.0484677	0.573461	0.921 [0.008–1.833]	1	0	0	0	0	0	0	0	0	0	0	1
315	cg18905668	11	18388147	GTF2H1;GTF2H1	3.3831	1.71305	0.200356	0.0497022	0.0988279	0.43946	0.04873	0.573461	1.493 [0.011–2.975]	0	0	0	0	0	0	0	0	0	1	0	1
316	cg02884928	14	105251610	AKT1;AKT1;AKT1	1.72397	0.873126	0.530837	0.0478247	0.338397	0.658758	0.0487777	0.573461	0.761 [0.006–1.516]	0	0	1	0	0	0	0	0	0	0	0	1
317	cg24579218	15	68104479	NA	1.11891	0.566881	0.691112	0.0692288	0.428058	0.803934	0.0488544	0.573461	0.494 [0.003–0.984]	1	0	1	0	0	0	0	0	0	0	0	2
318	cg05484949	17	38708465	NA	-2.59159	1.31484	0.835455	0.0370207	0.701581	0.937995	0.0491723	0.575378	-1.144 [-2.281–-0.006]	1	0	0	1	0	0	0	0	0	0	0	2
319	cg12825804	14	77227570	VASH1	-2.56099	1.30135	0.215553	0.0353394	0.126205	0.344827	0.0495269	0.577648	-1.130 [-2.256–-0.005]	0	0	1	0	0	0	0	0	0	0	0	1
320	cg04453552	16	57394387	CCL22	3.22774	1.64248	0.878899	0.0275182	0.686581	0.961998	0.0498485	0.577648	1.425 [0.004–2.846]	0	0	0	1	0	0	0	0	0	0	0	1
321	cg19120513	11	102189303	BIRC3;BIRC3	-3.81824	1.94457	0.508625	0.0471123	0.36828	0.690908	0.0500381	0.577648	-1.685 [-3.368–-0.003]	0	0	0	0	0	0	0	0	0	1	0	1
322	cg06469895	16	69418206	TERF2	-3.6706	1.87186	0.494794	0.0330526	0.386436	0.603244	0.0503404	0.577648	-1.620 [-3.240–-0.001]	0	1	0	0	0	0	0	0	0	0	0	1
323	cg00948664	3	48935316	SLC25A20	-2.95994	1.50981	0.223074	0.0287889	0.132206	0.334785	0.050396	0.577648	-1.307 [-2.613–-0.000]	0	0	1	0	0	0	0	0	0	0	0	1
324	cg02544002	3	129323778	PLXND1	2.42584	1.23756	0.744279	0.0345264	0.545544	0.829802	0.0504306	0.577648	1.071 [0.000–2.141]	1	1	1	0	0	0	0	0	0	0	0	3
325	cg16840547	17	48458462	EME1;EME1	2.45703	1.25388	0.402374	0.0375936	0.266694	0.550463	0.0505043	0.577648	1.085 [-0.000–2.169]	0	0	1	0	0	0	0	0	0	0	0	1
326	cg05845030	12	91573247	DCN;DCN;DCN;DCN;DCN;DCN;DCN	-3.84467	1.96389	0.469083	0.0312244	0.299034	0.541083	0.0507225	0.577648	-1.697 [-3.396–0.002]	0	0	0	0	0	1	0	0	0	0	0	1
327	cg21050234	18	10726518	FAM38B	-1.26185	0.645005	0.431969	0.0625609	0.194094	0.717387	0.0508814	0.577648	-0.557 [-1.115–0.001]	0	0	1	0	0	0	0	0	0	0	0	1
328	cg23459424	2	28549125	BRE;BRE;BRE;BRE;BRE	4.37211	2.2352	0.494475	0.0230843	0.421498	0.557691	0.0509187	0.577648	1.930 [-0.004–3.864]	0	0	1	0	0	0	0	0	0	0	0	1
329	cg10927968	11	1807333	NA	2.5258	1.29422	0.616267	0.0349235	0.489287	0.733396	0.0514419	0.58014	1.115 [-0.005–2.235]	1	1	0	1	0	1	0	0	0	0	0	4
330	cg02272599	19	11267029	SPC24	-2.02023	1.03637	0.26345	0.0392315	0.138766	0.403651	0.0517127	0.58014	-0.892 [-1.788–0.005]	1	0	0	0	0	0	0	0	0	0	0	1
331	cg20866090	3	188537167	LPP;LPP;LPP	-3.21125	1.64755	0.779263	0.0284824	0.686361	0.865122	0.0517413	0.58014	-1.417 [-2.843–0.008]	0	0	1	0	0	0	0	0	0	0	0	1
332	cg05496738	2	26101556	ASXL2	4.77892	2.45208	0.0495374	0.0159043	0.0198378	0.271857	0.051762	0.58014	2.109 [-0.012–4.231]	1	0	0	0	0	0	0	0	0	0	0	1
333	cg23235497	1	110692900	SLC6A17	1.62039	0.832943	0.37564	0.0469801	0.22642	0.636031	0.0521885	0.582314	0.715 [-0.005–1.436]	0	0	0	1	0	0	0	0	0	0	0	1
334	cg03833068	6	27804958	HIST1H2BN	8.03386	4.13113	0.0655797	0.00968965	0.0356695	0.106552	0.052269	0.582314	3.546 [-0.028–7.120]	0	0	1	0	0	0	0	0	0	0	0	1
335	cg23051272	17	17589471	RAI1	-3.35391	1.72712	0.507491	0.028493	0.371333	0.59826	0.052608	0.583584	-1.480 [-2.975–0.014]	1	0	0	1	0	0	0	0	0	0	0	2
336	cg01853079	11	108370607	KDELC2	-6.08822	3.13826	0.83789	0.0132839	0.784306	0.87394	0.0528405	0.583584	-2.687 [-5.402–0.028]	0	0	1	0	0	0	0	0	0	0	0	1
337	cg24591105	1	230415225	GALNT2	-1.8372	0.947425	0.751922	0.0443637	0.566143	0.837847	0.0529436	0.583584	-0.811 [-1.631–0.009]	0	0	1	0	0	0	0	0	0	0	0	1
338	cg04229928	11	119303807	NA	1.8926	0.97627	0.55307	0.0444555	0.302835	0.688602	0.0530103	0.583584	0.835 [-0.009–1.680]	0	0	1	0	0	0	0	0	0	0	0	1
339	cg05468843	11	117857990	IL10RA;IL10RA	3.54646	1.8334	0.0980957	0.0238279	0.0461534	0.207133	0.0535307	0.586249	1.565 [-0.021–3.152]	1	0	0	1	0	0	0	0	0	0	0	2
340	cg21053741	6	31525861	NFKBIL1;NFKBIL1;NFKBIL1;NFKBIL1	-4.36064	2.25465	0.719839	0.0198451	0.494751	0.770344	0.0535675	0.586249	-1.925 [-3.875–0.026]	1	0	0	0	0	0	0	0	0	0	0	1
341	cg14396008	2	241856143	NA	-0.674687	0.349451	0.353737	0.115552	0.09254	0.643382	0.0539822	0.589055	-0.298 [-0.600–0.005]	0	0	1	0	0	0	0	0	0	0	0	1
342	cg10092518	1	57670054	DAB1	2.95495	1.53536	0.71597	0.0291405	0.598495	0.807572	0.0547439	0.59562	1.304 [-0.024–2.633]	0	0	0	0	0	0	1	0	0	0	0	1
343	cg01597398	17	40250727	NA	-3.60568	1.87552	0.533756	0.0230075	0.432983	0.612511	0.0550086	0.596755	-1.592 [-3.214–0.031]	0	0	0	0	0	0	1	0	0	0	0	1
344	cg04407762	4	113442791	NA	3.99262	2.07916	0.137633	0.0228745	0.0809678	0.268621	0.0552856	0.598017	1.762 [-0.036–3.561]	0	0	1	0	0	0	0	0	0	0	0	1
345	cg03260518	15	90643783	IDH2;IDH2;IDH2	-4.43923	2.31445	0.64267	0.0245513	0.531251	0.719542	0.0555708	0.598318	-1.959 [-3.962–0.043]	0	0	0	0	0	0	0	0	0	1	0	1
346	cg06067393	3	86780723	NA	3.14966	1.64413	0.816423	0.0242908	0.728838	0.870361	0.0558696	0.598318	1.390 [-0.032–2.813]	1	0	0	0	0	0	0	0	0	0	0	1
347	cg03065625	11	46941490	LRP4	7.44823	3.89093	0.057869	0.0102613	0.0363565	0.0955527	0.0560556	0.598318	3.288 [-0.079–6.654]	0	0	1	0	0	0	0	0	0	0	0	1
348	cg05487507	17	46671861	LOC404266;LOC404266;LOC404266;HOXB5;LOC404266;LOC404266	1.99033	1.03996	0.713037	0.0418308	0.576722	0.806856	0.0561069	0.598318	0.879 [-0.021–1.778]	0	0	1	0	0	0	0	0	0	0	0	1
349	cg17438457	1	53094893	NA	3.15264	1.64735	0.767493	0.0295742	0.659331	0.848943	0.0561174	0.598318	1.392 [-0.034–2.817]	0	1	0	0	0	0	0	0	0	0	0	1
350	cg13904562	12	48690974	NA	1.20858	0.63211	0.50716	0.0682833	0.291232	0.727054	0.0563469	0.599048	0.533 [-0.013–1.080]	1	0	0	0	0	0	0	0	0	0	0	1
351	cg10987503	7	922825	C7orf20	-3.69833	1.93684	0.639819	0.0278477	0.552075	0.718776	0.056671	0.600777	-1.632 [-3.308–0.043]	0	1	0	0	0	0	0	0	0	0	0	1
352	cg02837027	18	49865711	DCC	1.42757	0.749621	0.632422	0.0521298	0.273496	0.77863	0.0573298	0.606035	0.630 [-0.018–1.279]	0	0	1	0	0	0	0	0	0	0	0	1
353	cg04065210	7	35074628	DPY19L1	-2.67677	1.40672	0.218267	0.0293834	0.134852	0.338339	0.0575314	0.606443	-1.182 [-2.399–0.035]	0	0	1	1	0	0	0	0	0	0	0	2
354	cg01688202	20	48526714	SPATA2;SPATA2	-0.910402	0.479247	0.730934	0.0806214	0.224523	0.833282	0.0579505	0.607826	-0.402 [-0.816–0.013]	0	0	1	0	0	0	0	0	0	0	0	1
355	cg12332902	2	98330020	ZAP70	-5.65821	2.97901	0.352354	0.0212733	0.289069	0.410398	0.0579893	0.607826	-2.498 [-5.075–0.080]	0	0	0	0	0	1	0	0	0	0	0	1
356	cg22580512	12	125002474	NCOR2;NCOR2	1.96833	1.03787	0.641487	0.0506696	0.433282	0.774917	0.058365	0.610045	0.869 [-0.029–1.767]	0	0	1	0	0	0	0	0	0	0	0	1
357	cg02116255	9	73032750	NA	-2.10439	1.11079	0.711985	0.0372473	0.448218	0.810707	0.0586311	0.61111	-0.929 [-1.890–0.032]	1	0	0	0	0	0	0	0	0	0	0	1
358	cg11969813	17	79816559	P4HB	2.11257	1.11729	0.660854	0.0536615	0.479853	0.789384	0.0591255	0.614542	0.932 [-0.034–1.899]	0	0	1	0	0	1	0	0	0	0	0	2
359	cg21912938	7	28220594	JAZF1	-5.87695	3.11025	0.0829105	0.0129859	0.0467228	0.140136	0.0592927	0.614544	-2.594 [-5.285–0.097]	1	1	0	0	0	0	0	0	0	0	0	2
360	cg08657228	20	170641	DEFB128	0.291004	0.154131	0.418768	0.250201	0.0520045	0.817368	0.0594954	0.614544	0.128 [-0.005–0.262]	0	0	1	0	0	0	0	0	0	0	0	1
361	cg08077234	12	94658675	PLXNC1	-1.15907	0.614207	0.867588	0.0628053	0.411204	0.93952	0.0596211	0.614544	-0.512 [-1.043–0.020]	1	0	0	0	0	0	0	0	0	0	0	1
362	cg06822952	22	38073178	LGALS1	4.98348	2.64306	0.0522214	0.0151195	0.0208307	0.109157	0.0598383	0.614987	2.200 [-0.087–4.486]	1	0	0	0	0	0	0	0	0	0	0	1
363	cg19809562	12	1702394	FBXL14	-4.72392	2.50714	0.568002	0.0321739	0.442125	0.664722	0.0600149	0.614987	-2.085 [-4.254–0.084]	0	0	0	0	0	0	0	0	0	1	0	1
364	cg15512289	1	97026071	NA	1.84778	0.981237	0.529325	0.045147	0.307766	0.664672	0.06016	0.614987	0.816 [-0.033–1.665]	1	1	1	1	0	0	0	0	0	0	0	4
365	cg03057083	16	12995300	SHISA9;SHISA9	4.74778	2.52568	0.143501	0.0180364	0.08933	0.260339	0.0606121	0.61689	2.096 [-0.089–4.281]	0	0	1	0	0	0	0	0	0	0	0	1
366	cg07957035	16	49623763	ZNF423	-1.7276	0.919268	0.632265	0.0461083	0.470134	0.744584	0.0606777	0.61689	-0.763 [-1.558–0.033]	0	0	1	0	0	0	0	0	0	0	0	1
367	cg21869590	3	58109017	FLNB;FLNB;FLNB;FLNB	-5.58727	2.98424	0.86412	0.0129248	0.825328	0.909154	0.0616492	0.623702	-2.466 [-5.048–0.116]	0	0	1	0	0	0	0	0	0	0	0	1
368	cg16895672	10	34470745	PARD3	1.36454	0.72952	0.456926	0.0586917	0.26061	0.66693	0.0618984	0.623702	0.602 [-0.029–1.233]	1	0	0	0	0	0	0	0	0	0	0	1
369	cg07475468	22	38857574	NA	-7.59476	4.0638	0.0667676	0.0101444	0.0358864	0.127585	0.0621186	0.623702	-3.352 [-6.868–0.163]	0	0	1	0	0	0	0	0	0	0	0	1
370	cg09636302	12	96389483	HAL	-1.29064	0.690783	0.663611	0.0689684	0.446686	0.797758	0.0621889	0.623702	-0.570 [-1.167–0.028]	1	0	0	0	0	0	0	0	0	0	0	1
371	cg06781788	7	151129263	CRYGN	-4.1781	2.23887	0.898704	0.0180429	0.858545	0.980819	0.0624974	0.623702	-1.844 [-3.781–0.093]	0	0	0	1	0	0	0	0	0	0	0	1
372	cg06803853	16	2234031	CASKIN1	6.07988	3.25817	0.872973	0.0171261	0.65501	0.950697	0.0625156	0.623702	2.684 [-0.135–5.502]	0	0	1	0	0	0	0	0	0	0	0	1
373	cg01260308	14	50233662	KLHDC2	-4.66958	2.50601	0.852001	0.0160179	0.758413	0.90802	0.0628927	0.623702	-2.061 [-4.229–0.107]	0	0	0	1	0	0	0	0	0	0	0	1
374	cg03641309	10	88296776	NA	-4.30513	2.31102	0.578763	0.0198535	0.475285	0.640027	0.0629609	0.623702	-1.900 [-3.900–0.099]	0	0	0	0	0	0	0	0	0	1	0	1
375	cg13520520	19	11616957	ECSIT;ECSIT;ECSIT;ECSIT;ZNF653	-2.03844	1.09534	0.315117	0.0374929	0.197903	0.455038	0.0632244	0.623702	-0.900 [-1.847–0.048]	1	0	0	0	0	0	0	0	0	0	0	1
376	cg17012181	18	47087419	LIPG	2.33516	1.25509	0.121689	0.0307839	0.0265347	0.236454	0.0632892	0.623702	1.031 [-0.055–2.117]	0	0	0	1	0	0	0	0	0	0	0	1
377	cg09296611	2	10861704	ATP6V1C2;ATP6V1C2	-2.25152	1.21019	0.106855	0.0339892	0.0413046	0.295375	0.0633007	0.623702	-0.994 [-2.041–0.053]	0	0	1	0	0	0	0	0	0	0	0	1
378	cg11023668	2	25095040	ADCY3	-1.0008	0.538249	0.575234	0.0767156	0.261833	0.732087	0.063456	0.623702	-0.442 [-0.907–0.024]	1	0	0	0	0	0	0	0	0	0	0	1
379	cg00893603	13	26587011	ATP8A2	1.29628	0.698331	0.675426	0.0588907	0.471769	0.829396	0.0638987	0.623702	0.572 [-0.032–1.176]	1	0	0	0	0	0	0	0	0	0	0	1
380	cg21037892	2	96874728	STARD7	-7.94661	4.28146	0.0835613	0.00915951	0.0450474	0.116757	0.0639284	0.623702	-3.508 [-7.212–0.196]	0	0	1	0	0	0	0	0	0	0	0	1
381	cg22471742	19	2427708	TIMM13;TIMM13	4.17829	2.25173	0.06112	0.0175325	0.0226996	0.162783	0.0639937	0.623702	1.844 [-0.104–3.792]	0	0	1	0	0	0	0	0	0	0	0	1
382	cg10819350	19	10655686	ATG4D	2.36815	1.27744	0.291331	0.0395248	0.142897	0.436047	0.0642465	0.623702	1.045 [-0.060–2.150]	1	1	1	0	0	1	0	0	0	0	0	4
383	cg14644378	9	34988588	DNAJB5;DNAJB5	-1.13463	0.612261	0.467449	0.0644397	0.247189	0.697954	0.0643403	0.623702	-0.501 [-1.031–0.029]	0	0	0	1	0	0	0	0	0	0	0	1
384	cg03234777	11	118095544	AMICA1	3.32549	1.79629	0.14596	0.03007	0.0802071	0.266488	0.0646083	0.623702	1.468 [-0.086–3.022]	1	0	1	0	0	0	0	0	0	0	0	2
385	cg27137084	12	129035348	TMEM132C	-2.8777	1.55443	0.72138	0.0255578	0.586146	0.783886	0.0646103	0.623702	-1.270 [-2.615–0.075]	0	0	1	0	0	0	0	0	0	0	0	1
386	cg16163382	2	37938640	NA	-5.64634	3.05097	0.16468	0.0220739	0.107533	0.237957	0.0647001	0.623702	-2.492 [-5.132–0.147]	0	1	0	0	0	1	0	0	0	0	0	2
387	cg11735308	3	107941242	IFT57;IFT57	-5.46103	2.95337	0.0533551	0.0133817	0.023761	0.124412	0.064929	0.624012	-2.410 [-4.966–0.145]	1	0	0	0	0	0	0	0	0	0	0	1
388	cg04410446	8	101662246	SNX31	-2.65756	1.43908	0.789859	0.0282454	0.612907	0.858898	0.0652739	0.624012	-1.173 [-2.418–0.072]	0	0	1	0	0	0	0	0	0	0	0	1
389	cg25458175	19	59025570	ZBTB45	1.01855	0.551976	0.132249	0.0718485	0.0219216	0.434624	0.0654809	0.624012	0.450 [-0.028–0.927]	0	0	0	1	0	0	0	0	0	0	0	1
390	cg14936234	7	137685286	CREB3L2;CREB3L2	4.68658	2.54079	0.274466	0.0420459	0.148312	0.432802	0.065589	0.624012	2.069 [-0.129–4.267]	0	0	0	0	0	0	0	0	0	1	0	1
391	cg01072076	5	1930801	NA	1.08011	0.586355	0.466329	0.0695851	0.296197	0.711515	0.0659492	0.624012	0.477 [-0.031–0.984]	1	0	0	0	0	0	0	0	0	0	0	1
392	cg08379987	13	31507139	C13orf26	-1.21604	0.660645	0.651788	0.0608258	0.453408	0.835269	0.066153	0.624012	-0.537 [-1.108–0.035]	0	0	1	0	0	0	0	0	0	0	0	1
393	cg15138339	17	40715222	COASY;COASY;COASY;COASY;COASY	8.47656	4.60827	0.819079	0.0117628	0.715202	0.857978	0.0663391	0.624012	3.742 [-0.245–7.728]	1	1	0	1	0	1	0	0	0	0	0	4
394	cg20360704	4	113739170	ANK2	4.55049	2.47409	0.165072	0.0201655	0.115608	0.248812	0.0663626	0.624012	2.009 [-0.132–4.149]	0	1	0	0	0	0	0	0	0	0	0	1
395	cg27093918	16	69564625	NA	2.2983	1.24996	0.277344	0.0412899	0.122888	0.394792	0.0664461	0.624012	1.014 [-0.067–2.096]	0	1	0	0	0	0	0	0	0	0	0	1
396	cg23112563	7	57247871	LOC642006	5.51387	2.99908	0.877387	0.0135146	0.846418	0.961803	0.0664716	0.624012	2.434 [-0.161–5.028]	0	0	1	0	0	0	0	0	0	0	0	1
397	cg16204414	3	10325494	C3orf42	-2.02869	1.10417	0.747638	0.0367213	0.639486	0.839261	0.0666531	0.624012	-0.895 [-1.851–0.060]	0	0	1	0	0	0	0	0	0	0	0	1
398	cg22831029	7	83325268	NA	-1.68376	0.918053	0.548414	0.0444322	0.204163	0.672183	0.0671326	0.624012	-0.743 [-1.537–0.051]	0	0	1	0	0	0	0	0	0	0	0	1
399	cg11078090	1	23878540	NA	3.53091	1.92551	0.746354	0.0252619	0.657753	0.823877	0.067178	0.624012	1.559 [-0.107–3.224]	1	0	0	0	0	0	0	0	0	0	0	1
400	cg03920003	1	154582007	ADAR;ADAR;ADAR;ADAR	-1.2048	0.657302	0.176052	0.0609098	0.0647046	0.331793	0.0672974	0.624012	-0.532 [-1.100–0.037]	1	0	0	0	0	0	0	0	0	0	0	1
401	cg25281677	11	57248038	NA	-3.37647	1.84334	0.354768	0.0267461	0.266698	0.428886	0.0674816	0.624012	-1.490 [-3.085–0.104]	1	0	0	0	0	0	0	0	0	0	0	1
402	cg02370100	21	43655256	ABCG1;ABCG1;ABCG1;ABCG1;ABCG1;ABCG1	4.00738	2.18854	0.187861	0.0192265	0.138158	0.261678	0.0675776	0.624012	1.769 [-0.125–3.662]	0	1	0	0	0	0	0	0	0	0	0	1
403	cg11797485	15	69107085	ANP32A	3.6501	1.99346	0.850136	0.0209807	0.751904	0.905714	0.0675832	0.624012	1.611 [-0.113–3.336]	0	0	1	0	0	0	0	0	0	0	0	1
404	cg06965409	16	1611973	IFT140	-4.65891	2.54694	0.776546	0.0199445	0.699457	0.83541	0.0678548	0.624969	-2.056 [-4.260–0.147]	0	1	0	0	0	0	0	0	0	0	0	1
405	cg13630953	6	3356535	SLC22A23;SLC22A23	-5.26704	2.8838	0.0580795	0.0139011	0.0306552	0.126391	0.0682747	0.626385	-2.325 [-4.820–0.170]	0	0	1	0	0	0	0	0	0	0	0	1
406	cg19211853	13	79968216	RBM26	-1.81649	0.995061	0.295893	0.0411058	0.137595	0.418969	0.0684136	0.626385	-0.802 [-1.663–0.059]	1	1	1	1	0	0	0	0	0	0	0	4
407	cg19700682	10	88734481	AGAP11	3.30466	1.8115	0.746477	0.022057	0.670593	0.821568	0.0686005	0.626385	1.459 [-0.109–3.026]	0	0	1	0	0	0	0	0	0	0	0	1
408	cg19815565	18	77917615	LOC100130522;LOC100130522;PARD6G	-0.716386	0.392813	0.283278	0.0989526	0.0774556	0.643743	0.0686818	0.626385	-0.316 [-0.656–0.024]	0	0	1	0	0	0	0	0	0	0	0	1
409	cg11152825	20	44881449	CDH22	-2.15495	1.18593	0.778433	0.0331599	0.564753	0.880877	0.0696939	0.632942	-0.951 [-1.977–0.075]	1	0	0	0	0	0	0	0	0	0	0	1
410	cg13877106	11	126173568	DCPS	-1.97039	1.08486	0.327931	0.0426815	0.151242	0.437539	0.0698206	0.632942	-0.870 [-1.808–0.069]	0	0	0	1	0	0	0	0	0	0	0	1
411	cg26466789	8	144437314	NA	-2.3559	1.29761	0.0876409	0.0309009	0.0430899	0.282592	0.0699271	0.632942	-1.040 [-2.162–0.083]	0	0	1	0	0	0	0	0	0	0	0	1
412	cg26340968	19	3798367	MATK	3.00406	1.65552	0.1607	0.0261269	0.0927964	0.254165	0.0700812	0.632942	1.326 [-0.106–2.758]	0	0	1	0	0	0	0	0	0	0	0	1
413	cg03813730	6	168971450	SMOC2;SMOC2	3.28118	1.81077	0.829671	0.0229534	0.532871	0.89104	0.0704714	0.63341	1.448 [-0.118–3.015]	0	0	1	0	0	0	0	0	0	0	0	1
414	cg20732869	11	35314759	SLC1A2;SLC1A2;SLC1A2	2.58165	1.42473	0.286676	0.0403527	0.167749	0.423513	0.0704734	0.63341	1.140 [-0.093–2.372]	0	0	0	0	0	0	0	0	0	1	0	1
415	cg09182678	22	50328711	NA	-4.94692	2.73572	0.116489	0.0176413	0.0684783	0.174668	0.0710565	0.635064	-2.184 [-4.550–0.183]	0	0	0	0	0	1	1	0	0	0	0	2
416	cg13432737	17	37922420	IKZF3;IKZF3;IKZF3;IKZF3;IKZF3;IKZF3	2.7542	1.52369	0.824626	0.0258433	0.706874	0.914045	0.0711635	0.635064	1.216 [-0.103–2.534]	0	0	1	0	0	0	0	0	0	0	0	1
417	cg07630816	4	23549992	NA	-2.41023	1.33468	0.772571	0.0303931	0.609865	0.896062	0.0714341	0.635064	-1.064 [-2.219–0.091]	0	0	1	0	0	0	0	0	0	0	0	1
418	cg13152952	8	41570554	ANK1;ANK1;ANK1;ANK1;ANK1	2.49163	1.38144	0.146356	0.0320505	0.0408474	0.225894	0.0717806	0.635064	1.100 [-0.095–2.295]	1	0	0	0	0	0	0	0	0	0	0	1
419	cg19373099	2	210008092	NA	1.40515	0.77919	0.469438	0.0614153	0.304954	0.758419	0.0718262	0.635064	0.620 [-0.054–1.294]	0	0	1	1	0	1	0	0	0	0	0	3
420	cg10547005	11	73372676	PLEKHB1;PLEKHB1;PLEKHB1;PLEKHB1;PLEKHB1	2.46446	1.36669	0.321673	0.0329533	0.219915	0.421286	0.0718444	0.635064	1.088 [-0.095–2.270]	0	0	1	0	0	0	0	0	0	0	0	1
421	cg02013841	13	49159767	NA	1.99875	1.10947	0.659233	0.0397111	0.521476	0.764125	0.0721118	0.635064	0.882 [-0.078–1.842]	0	1	1	0	0	0	0	0	0	0	0	2
422	cg10548968	11	76802004	CAPN5	-1.62087	0.899874	0.533917	0.0459593	0.420462	0.701583	0.0721624	0.635064	-0.715 [-1.494–0.063]	0	1	0	0	0	0	0	0	0	0	0	1
423	cg05129050	1	7178026	CAMTA1	-2.00195	1.11157	0.438605	0.0384521	0.323661	0.558376	0.0721935	0.635064	-0.884 [-1.845–0.078]	1	0	0	0	0	0	0	0	0	0	0	1
424	cg00498211	2	65217568	SLC1A4;SLC1A4	-1.52932	0.851517	0.232947	0.0534069	0.100217	0.499504	0.0729897	0.638979	-0.675 [-1.412–0.062]	0	0	1	1	0	0	0	0	0	0	0	2
425	cg00318519	2	37035707	VIT	-5.11235	2.84959	0.88775	0.0141802	0.830104	0.93102	0.0732977	0.638979	-2.257 [-4.722–0.209]	1	0	0	0	0	0	0	0	0	0	0	1
426	cg18126557	1	247611842	NLRP3;NLRP3;NLRP3;NLRP3;NLRP3	-2.43563	1.35779	0.795223	0.0306178	0.644593	0.882765	0.0733374	0.638979	-1.075 [-2.250–0.100]	0	0	1	0	0	0	0	0	0	0	0	1
427	cg10722267	3	197608554	NA	-1.98836	1.109	0.60812	0.0461894	0.478745	0.850713	0.0734784	0.638979	-0.878 [-1.837–0.082]	0	1	0	0	0	0	0	0	0	0	0	1
428	cg18476766	2	240529742	NA	-2.35829	1.31541	0.665783	0.0339512	0.555834	0.771254	0.0734972	0.638979	-1.041 [-2.179–0.097]	1	0	0	0	0	0	0	0	0	0	0	1
429	cg00612905	16	87700595	JPH3	3.21821	1.79723	0.808417	0.0220901	0.692879	0.9839	0.0738455	0.640511	1.421 [-0.134–2.975]	1	0	0	0	0	0	0	0	0	0	0	1
430	cg21568145	19	47507399	GRLF1	1.60922	0.899712	0.46893	0.0464424	0.312223	0.754207	0.0741768	0.641888	0.710 [-0.068–1.489]	1	0	0	0	0	0	0	0	0	0	0	1
431	cg08810072	17	70096764	NA	1.75721	0.984693	0.679111	0.0399526	0.490124	0.775901	0.0748359	0.645315	0.776 [-0.076–1.628]	0	0	1	0	0	0	0	0	0	0	0	1
432	cg26950531	19	38704515	DPF1;DPF1;DPF1	-1.70219	0.954507	0.226897	0.0479548	0.125944	0.404721	0.0750312	0.645315	-0.751 [-1.577–0.074]	1	1	1	1	0	0	1	0	0	0	0	5
433	cg20937981	17	78679630	RPTOR;RPTOR	-3.57322	2.00411	0.772794	0.023048	0.703367	0.844896	0.0750931	0.645315	-1.577 [-3.311–0.157]	0	0	1	0	0	0	0	0	0	0	0	1
434	cg27037013	21	35320667	NA	-1.63402	0.917884	0.516884	0.059235	0.338348	0.720047	0.0755412	0.646963	-0.721 [-1.515–0.073]	0	0	0	0	0	1	0	0	0	0	0	1
435	cg23957285	19	4558740	SEMA6B	3.5269	1.98181	0.804363	0.0227898	0.698052	0.891585	0.0756326	0.646963	1.557 [-0.158–3.271]	0	0	0	1	0	0	0	0	0	0	0	1
436	cg04332513	3	122135059	WDR5B	-3.89058	2.18766	0.071038	0.0185239	0.0233389	0.132007	0.0758327	0.647187	-1.717 [-3.610–0.175]	1	0	0	0	0	0	0	0	0	0	0	1
437	cg01495521	16	978040	LMF1	-3.99104	2.24676	0.948431	0.0173142	0.859297	0.993189	0.0761726	0.6486	-1.762 [-3.705–0.182]	1	0	0	0	0	0	0	0	0	0	0	1
438	cg11185792	1	6097703	KCNAB2;KCNAB2	-2.21602	1.24829	0.144012	0.033012	0.0549461	0.313278	0.0763565	0.648682	-0.978 [-2.058–0.102]	1	0	0	0	0	0	0	0	0	0	0	1
439	cg15160709	2	72357937	CYP26B1	1.83058	1.03248	0.492155	0.0381647	0.342411	0.660512	0.0767283	0.650355	0.808 [-0.085–1.701]	1	0	0	0	0	0	0	0	0	0	0	1
440	cg27217148	10	105111158	PCGF6;PCGF6	-4.71438	2.66643	0.16572	0.018434	0.109745	0.245362	0.0775523	0.652911	-2.081 [-4.388–0.226]	0	1	0	0	0	0	0	0	0	0	0	1
441	cg04666202	7	99071136	ZNF789;ZNF789	-9.49548	5.37077	0.0522016	0.00731953	0.0283287	0.0819839	0.0775619	0.652911	-4.191 [-8.838–0.455]	0	0	1	0	0	0	0	0	0	0	0	1
442	cg24082072	19	47960106	SLC8A2	-3.82406	2.16435	0.831667	0.0182124	0.710507	0.904138	0.077755	0.652911	-1.688 [-3.560–0.185]	0	0	1	0	0	0	0	0	0	0	0	1
443	cg26440467	8	145654605	VPS28;NFKBIL2;VPS28	2.08181	1.1786	0.723118	0.0355893	0.583345	0.821448	0.0778399	0.652911	0.919 [-0.101–1.939]	1	0	0	0	0	0	0	0	0	0	0	1
444	cg02869235	12	124726864	NA	-2.39805	1.36052	0.443676	0.0459923	0.291285	0.596364	0.0784699	0.652911	-1.058 [-2.236–0.119]	0	0	1	0	0	0	0	0	0	0	0	1
445	cg02346342	8	74332435	NA	3.02686	1.71728	0.724385	0.0242797	0.565719	0.796655	0.0784702	0.652911	1.336 [-0.150–2.822]	1	0	0	0	0	0	0	0	0	0	0	1
446	cg08843623	16	85627648	NA	2.09806	1.19039	0.534968	0.0403031	0.437005	0.656772	0.0784869	0.652911	0.926 [-0.104–1.956]	0	1	0	0	0	0	0	0	0	0	0	1
447	cg01926858	14	53619558	DDHD1;DDHD1;DDHD1	4.82049	2.73669	0.0468882	0.0146051	0.018206	0.139794	0.0786662	0.652911	2.128 [-0.240–4.495]	0	0	1	0	0	0	0	0	0	0	0	1
448	cg10242486	17	78346448	RNF213;LOC100294362	3.32367	1.88705	0.914857	0.0214087	0.843822	0.984095	0.0786883	0.652911	1.467 [-0.166–3.100]	0	0	1	0	0	0	0	0	0	0	0	1
449	cg25135457	17	40715244	COASY;COASY;COASY;COASY;COASY	9.61107	5.46369	0.823069	0.0110862	0.62516	0.84433	0.0790649	0.652911	4.242 [-0.485–8.969]	0	1	0	0	0	0	0	0	0	0	0	1
450	cg23366050	18	159793	USP14;USP14	1.38267	0.786066	0.618643	0.0503746	0.402672	0.788186	0.0790825	0.652911	0.610 [-0.070–1.290]	0	0	1	0	0	0	0	0	0	0	0	1
451	cg01640150	8	67578143	VCPIP1	3.73397	2.12318	0.720703	0.0195013	0.623359	0.769417	0.0791354	0.652911	1.648 [-0.189–3.485]	0	0	1	0	0	0	0	0	0	0	0	1
452	cg27638057	18	20882779	C18orf45	-4.2065	2.39532	0.718589	0.0195791	0.606884	0.786406	0.079568	0.655028	-1.857 [-3.929–0.216]	0	0	1	0	0	0	0	0	0	0	0	1
453	cg20158607	17	75250456	NA	2.84348	1.62182	0.84336	0.0253329	0.747616	0.927447	0.0800589	0.657499	1.255 [-0.148–2.658]	0	0	1	0	0	0	0	0	0	0	0	1
454	cg02286155	5	176826262	NA	-4.0443	2.30797	0.627917	0.0210457	0.559998	0.681167	0.0802216	0.657499	-1.785 [-3.782–0.212]	0	0	0	0	0	1	1	0	0	0	0	2
455	cg05956521	1	157668115	FCRL3	2.23716	1.27864	0.77927	0.030973	0.671528	0.905151	0.0806831	0.659018	0.987 [-0.119–2.094]	0	0	1	0	0	0	0	0	0	0	0	1
456	cg17475063	12	104457740	HCFC2	6.27071	3.58684	0.0637274	0.0111086	0.039234	0.0988606	0.0809227	0.659018	2.768 [-0.335–5.871]	0	0	1	0	0	0	0	0	0	0	0	1
457	cg15763258	11	128561675	FLI1	2.95839	1.69228	0.694307	0.0306733	0.537924	0.77329	0.0809383	0.659018	1.306 [-0.158–2.770]	0	1	0	0	0	0	0	0	0	0	0	1
458	cg27210657	20	749360	C20orf54	-1.931	1.10557	0.468726	0.0397157	0.300963	0.569284	0.0812086	0.659775	-0.852 [-1.809–0.104]	0	0	1	0	0	0	0	0	0	0	0	1
459	cg01407861	11	12307496	MICALCL	-2.46228	1.41166	0.512921	0.0372506	0.376077	0.65251	0.0816199	0.661672	-1.087 [-2.308–0.134]	0	0	1	0	0	0	0	0	0	0	0	1
460	cg16716993	18	21977874	OSBPL1A	-5.74511	3.2961	0.0431756	0.0120345	0.0186556	0.0822753	0.0818371	0.661991	-2.536 [-5.387–0.316]	0	0	1	0	0	0	0	0	0	0	0	1
461	cg09732563	2	75196679	POLE4	5.58454	3.20971	0.81451	0.013849	0.758801	0.861381	0.0823828	0.664576	2.465 [-0.312–5.242]	0	0	1	0	0	0	0	0	0	0	0	1
462	cg26808510	4	3673098	NA	-1.77996	1.02347	0.793123	0.0389366	0.449859	0.830606	0.0825138	0.664576	-0.786 [-1.671–0.100]	1	0	0	0	0	0	0	0	0	0	0	1
463	cg26978172	6	31696223	DDAH2	-2.65503	1.52831	0.93287	0.0253313	0.842061	0.992983	0.0828501	0.66478	-1.172 [-2.494–0.150]	1	0	0	1	0	0	0	0	0	0	0	2
464	cg00522231	2	9549277	ITGB1BP1;ITGB1BP1	-1.11178	0.640069	0.719919	0.0626394	0.524562	0.8721	0.0828965	0.66478	-0.491 [-1.044–0.063]	0	0	1	0	0	0	0	0	0	0	0	1
465	cg00581043	6	168106129	NA	0.788229	0.454386	0.674879	0.0881817	0.402808	0.82016	0.083297	0.666555	0.348 [-0.045–0.741]	1	0	0	0	0	0	0	0	0	0	0	1
466	cg06595176	4	943562	TMEM175	6.39513	3.68905	0.815725	0.0137236	0.767768	0.855347	0.0835048	0.666784	2.823 [-0.369–6.014]	0	0	1	0	0	0	0	0	0	0	0	1
467	cg16924102	4	20044588	NA	1.03261	0.596448	0.703446	0.0665433	0.465814	0.836471	0.0839092	0.668579	0.456 [-0.060–0.972]	1	0	0	0	0	0	0	0	0	0	0	1
468	cg09006072	17	76425972	DNAH17	1.1918	0.690884	0.720534	0.0565445	0.223277	0.792231	0.0850281	0.672958	0.526 [-0.072–1.124]	0	0	1	0	0	0	0	0	0	0	0	1
469	cg08286791	2	80412398	CTNNA2;CTNNA2	2.37844	1.37933	0.728609	0.0297431	0.602428	0.837017	0.0851523	0.672958	1.050 [-0.143–2.243]	1	0	0	0	0	0	0	0	0	0	0	1
470	cg17453767	4	144277796	GAB1;GAB1	-3.29356	1.91308	0.831037	0.0228129	0.711049	0.890579	0.0856481	0.672958	-1.454 [-3.109–0.201]	0	0	1	0	0	0	0	0	0	0	0	1
471	cg17882322	19	50413014	NUP62;NUP62;IL4I1;NUP62;NUP62	3.40646	1.97867	0.729914	0.0221341	0.654595	0.812644	0.085651	0.672958	1.504 [-0.208–3.215]	0	0	1	0	0	0	0	0	0	0	0	1
472	cg13937012	1	26053121	MAN1C1	-4.51278	2.62131	0.818303	0.0165783	0.72897	0.86894	0.085654	0.672958	-1.992 [-4.260–0.276]	0	0	1	0	0	0	0	0	0	0	0	1
473	cg20507228	15	91460071	MAN2A2	1.75996	1.0224	0.408791	0.053138	0.288358	0.681131	0.0856859	0.672958	0.777 [-0.108–1.661]	0	0	0	0	0	0	1	0	0	0	0	1
474	cg13520532	10	135273122	LOC619207	-1.48272	0.861737	0.787862	0.0468674	0.561972	0.853893	0.0858283	0.672958	-0.654 [-1.400–0.091]	1	0	1	1	0	0	0	0	0	0	0	3
475	cg13511324	14	104056883	C14orf153	1.84944	1.07563	0.5042	0.0403536	0.390808	0.634713	0.0860504	0.672958	0.816 [-0.114–1.747]	0	0	0	0	0	1	0	0	0	0	0	1
476	cg07090356	18	23668764	SS18;SS18	-2.16653	1.2602	0.421548	0.0355026	0.321366	0.569355	0.0860865	0.672958	-0.956 [-2.047–0.134]	0	0	1	0	0	0	0	0	0	0	0	1
477	cg08024316	17	73401273	GRB2;GRB2	-2.37071	1.37996	0.142552	0.0298136	0.0331532	0.244572	0.0863116	0.673303	-1.046 [-2.240–0.147]	1	0	0	1	0	0	0	0	0	0	0	2
478	cg14712058	19	16988083	SIN3B	2.82443	1.64658	0.742669	0.0284795	0.611702	0.803959	0.0867915	0.674278	1.247 [-0.178–2.671]	1	0	1	1	0	0	0	0	0	0	0	3
479	cg07069089	16	25026173	ARHGAP17;ARHGAP17	-4.08723	2.38924	0.113839	0.0171696	0.0480374	0.189864	0.0876484	0.674278	-1.804 [-3.871–0.263]	1	0	0	0	0	0	0	0	0	0	0	1
480	cg08881019	1	156096178	LMNA;LMNA;LMNA	-4.27996	2.50307	0.126586	0.0204163	0.084782	0.216569	0.0877952	0.674278	-1.889 [-4.055–0.276]	0	0	0	0	0	1	0	0	0	0	0	1
481	cg08640498	12	57828515	INHBC	-4.5144	2.64168	0.575318	0.0190018	0.480688	0.625313	0.0879753	0.674278	-1.993 [-4.278–0.293]	0	0	1	0	0	1	0	0	0	0	0	2
482	cg07658681	10	73553201	CDH23	2.25666	1.32058	0.759723	0.0305083	0.597455	0.949889	0.0879883	0.674278	0.996 [-0.146–2.139]	1	0	0	0	0	0	0	0	0	0	0	1
483	cg03298080	6	121827335	NA	3.09696	1.81321	0.848673	0.0220536	0.787019	0.923939	0.088145	0.674278	1.367 [-0.202–2.936]	0	0	1	0	0	0	0	0	0	0	0	1
484	cg15603548	1	12009394	PLOD1	3.2165	1.88429	0.729485	0.0217894	0.631301	0.816831	0.0883295	0.674278	1.420 [-0.210–3.050]	0	0	1	0	0	0	0	0	0	0	0	1
485	cg17978425	3	10289658	TATDN2	2.52689	1.48133	0.734213	0.0262891	0.589876	0.828075	0.0885495	0.674278	1.115 [-0.166–2.397]	1	0	1	0	0	0	0	0	0	0	0	2
486	cg24564096	4	7449698	SORCS2	2.17827	1.27757	0.744964	0.031148	0.62207	0.865705	0.0887018	0.674278	0.961 [-0.144–2.067]	1	0	0	0	0	0	0	0	0	0	0	1
487	cg20555785	7	99756458	C7orf43	2.88663	1.69346	0.085776	0.024576	0.036268	0.162848	0.0887824	0.674278	1.274 [-0.191–2.739]	0	0	1	0	0	0	0	0	0	0	0	1
488	cg23254650	2	239042531	NA	1.59471	0.936173	0.620802	0.0432699	0.226279	0.679592	0.0889963	0.674278	0.704 [-0.106–1.514]	0	0	1	0	0	0	0	0	0	0	0	1
489	cg05140624	6	129251445	LAMA2;LAMA2	-1.14466	0.67199	0.59116	0.0586965	0.283771	0.76384	0.0890049	0.674278	-0.505 [-1.087–0.076]	0	0	1	0	0	0	0	0	0	0	0	1
490	cg09754272	1	156399638	C1orf61	3.97428	2.33328	0.261907	0.0169317	0.210088	0.350567	0.0890206	0.674278	1.754 [-0.264–3.773]	1	0	0	1	0	0	0	0	0	0	0	2
491	cg16276225	1	247097993	NA	4.37263	2.56743	0.767317	0.0159195	0.697891	0.811578	0.0890555	0.674278	1.930 [-0.291–4.151]	0	0	1	0	0	0	0	0	0	0	0	1
492	cg10206594	1	37314665	GRIK3	1.54083	0.904995	0.655509	0.0434466	0.440133	0.767165	0.0891547	0.674278	0.680 [-0.103–1.463]	0	0	1	0	0	0	0	0	0	0	0	1
493	cg18046394	7	29924165	WIPF3	-2.59961	1.52891	0.478457	0.0272018	0.38719	0.57952	0.0895837	0.674748	-1.147 [-2.470–0.175]	1	0	0	1	0	0	0	0	0	0	0	2
494	cg06580523	12	132908454	NA	-1.74794	1.02814	0.854245	0.0377663	0.581348	0.986329	0.089623	0.674748	-0.772 [-1.661–0.118]	0	0	1	0	0	0	0	0	0	0	0	1
495	cg21057266	4	189200528	NA	-2.36078	1.3897	0.850289	0.0285222	0.662789	0.906619	0.089872	0.674748	-1.042 [-2.244–0.160]	0	0	1	0	0	0	0	0	0	0	0	1
496	cg22590032	5	180050565	FLT4;FLT4	4.57272	2.6928	0.196312	0.01958	0.142985	0.277191	0.0899936	0.674748	2.018 [-0.311–4.348]	0	0	0	0	0	1	0	0	0	0	0	1
497	cg13467672	17	40464625	NA	5.11006	3.01066	0.111244	0.0151988	0.0698303	0.198225	0.0901458	0.674748	2.256 [-0.349–4.860]	0	0	0	0	0	1	0	0	0	0	0	1
498	cg16345311	16	26505221	NA	1.07796	0.636104	0.652991	0.0621691	0.396596	0.794052	0.090655	0.674748	0.476 [-0.075–1.026]	0	0	1	0	0	0	0	0	0	0	0	1
499	cg16611584	17	19809078	AKAP10	1.07286	0.633325	0.475642	0.0689576	0.234624	0.679387	0.0907722	0.674748	0.474 [-0.074–1.021]	0	1	0	0	0	1	1	0	0	0	0	3
500	cg03313172	4	47033197	GABRB1	-2.90256	1.71479	0.594548	0.0237185	0.509039	0.670621	0.0910298	0.674748	-1.281 [-2.765–0.202]	0	0	1	0	0	0	0	0	0	0	0	1
501	cg10191240	8	134230101	WISP1;WISP1	1.33855	0.790827	0.229902	0.0527522	0.102139	0.430125	0.0910429	0.674748	0.591 [-0.093–1.275]	0	0	0	1	0	0	0	0	0	0	0	1
502	cg16815882	1	35908609	KIAA0319L	3.51876	2.07932	0.332868	0.0417197	0.211657	0.454464	0.0911069	0.674748	1.553 [-0.246–3.352]	0	0	0	0	0	1	0	0	0	0	0	1
503	cg18867010	11	6817049	OR6A2;OR6A2	3.71213	2.1943	0.794153	0.0187852	0.721412	0.859055	0.0912115	0.674748	1.639 [-0.260–3.537]	0	0	1	0	0	0	0	0	0	0	0	1
504	cg05858889	7	39649224	LOC646999	-4.38707	2.59745	0.104137	0.0211359	0.0430512	0.202009	0.0917324	0.677254	-1.936 [-4.184–0.311]	0	0	1	0	0	0	0	0	0	0	0	1
505	cg03173827	20	62688717	TCEA2;TCEA2	-2.88323	1.70995	0.497994	0.0284278	0.382194	0.612016	0.0922783	0.67913	-1.273 [-2.752–0.207]	1	0	0	0	0	0	0	0	0	0	0	1
506	cg13793681	10	3313302	NA	-3.22187	1.91225	0.875102	0.0207659	0.813032	0.982585	0.092528	0.67913	-1.422 [-3.076–0.232]	0	0	1	0	0	0	0	0	0	0	0	1
507	cg21429551	7	30635762	GARS	-1.39094	0.825573	0.327358	0.0580829	0.157289	0.495552	0.092534	0.67913	-0.614 [-1.328–0.100]	1	0	0	1	0	1	1	0	0	0	0	4
508	cg27298324	1	182587340	NA	1.57801	0.937177	0.379393	0.0471326	0.231762	0.55619	0.0927332	0.679253	0.697 [-0.114–1.507]	1	0	1	0	0	0	0	0	0	0	0	2
509	cg27504738	12	66564266	TMBIM4	1.37683	0.820914	0.683901	0.0560718	0.453976	0.855029	0.0940177	0.685156	0.608 [-0.102–1.318]	1	0	0	0	0	0	0	0	0	0	0	1
510	cg19684151	5	107145058	NA	-1.30685	0.779498	0.687165	0.0522845	0.372825	0.900898	0.0941472	0.685156	-0.577 [-1.251–0.098]	0	0	1	0	0	0	0	0	0	0	0	1
511	cg25535047	20	61174805	NA	1.70553	1.01883	0.535679	0.0397193	0.354486	0.646746	0.0946425	0.685156	0.753 [-0.129–1.634]	1	0	0	0	0	0	0	0	0	0	0	1
512	cg08857713	3	99824269	C3orf26;FILIP1L;FILIP1L	-1.72779	1.03227	0.646547	0.0412593	0.507575	0.786711	0.0946888	0.685156	-0.763 [-1.656–0.130]	0	0	1	0	0	0	0	0	0	0	0	1
513	cg26362263	6	14664927	NA	-1.64758	0.984489	0.301446	0.0425749	0.203481	0.409857	0.094733	0.685156	-0.727 [-1.579–0.124]	1	0	0	0	0	0	0	0	0	0	0	1
514	cg11419456	19	37157861	ZNF461	-4.06122	2.4287	0.0593564	0.0162464	0.0225469	0.123517	0.0950023	0.685156	-1.793 [-3.894–0.309]	0	0	1	0	0	0	0	0	0	0	0	1
515	cg25181043	20	47013841	NA	-1.67158	0.999792	0.814032	0.0395926	0.584635	0.904939	0.0950512	0.685156	-0.738 [-1.603–0.127]	0	0	0	1	0	0	0	0	0	0	0	1
516	cg20157873	7	152788733	NA	-0.908037	0.543175	0.735533	0.073962	0.496508	0.956872	0.0950923	0.685156	-0.401 [-0.871–0.069]	1	0	0	0	0	0	0	0	0	0	0	1
517	cg00668559	6	44230977	NFKBIE	2.41204	1.44439	0.178095	0.0311207	0.0966561	0.322144	0.0954446	0.685156	1.065 [-0.185–2.314]	1	0	0	0	0	0	0	0	0	0	0	1
518	cg02650017	17	47301614	PHOSPHO1;PHOSPHO1	-4.77117	2.85958	0.103879	0.0157818	0.0647181	0.15983	0.0957327	0.685156	-2.106 [-4.580–0.368]	1	0	1	1	0	1	0	0	0	0	0	4
519	cg14017402	2	86225602	NA	-1.98262	1.18852	0.580382	0.0368428	0.448073	0.700465	0.095802	0.685156	-0.875 [-1.903–0.153]	0	1	0	0	1	0	1	0	0	0	0	3
520	cg20103150	4	170236265	NA	1.93344	1.1615	0.38938	0.0493203	0.225267	0.554195	0.0965038	0.685156	0.853 [-0.151–1.858]	1	0	0	0	0	0	0	0	0	0	0	1
521	cg27337277	19	44040457	NA	3.23531	1.94366	0.871357	0.0216978	0.777747	0.950364	0.0965159	0.685156	1.428 [-0.253–3.110]	0	0	1	0	0	0	0	0	0	0	0	1
522	cg16591228	5	149792515	CD74;CD74;CD74	-8.39502	5.04711	0.0466341	0.00850379	0.0243709	0.0810618	0.0967596	0.685156	-3.706 [-8.072–0.661]	0	0	1	0	0	0	0	0	0	0	0	1
523	cg07550554	14	73395778	DCAF4;DCAF4;DCAF4;DCAF4;DCAF4	-4.90685	2.95084	0.963739	0.0133079	0.889966	0.991013	0.0968529	0.685156	-2.166 [-4.719–0.387]	0	0	1	0	0	0	0	0	0	0	0	1
524	cg02163943	20	42217859	NA	4.18355	2.51636	0.874229	0.0157089	0.810691	0.926508	0.0969184	0.685156	1.847 [-0.330–4.024]	0	0	1	0	0	0	0	0	0	0	0	1
525	cg01785046	7	91510447	MTERF	-0.779995	0.469221	0.369219	0.0875616	0.0916977	0.648735	0.0969628	0.685156	-0.344 [-0.750–0.062]	0	0	1	0	0	0	0	0	0	0	0	1
526	cg01798813	17	3906674	NA	-5.85292	3.52282	0.851793	0.0150059	0.727431	0.88502	0.0971411	0.685156	-2.583 [-5.631–0.464]	0	1	0	0	0	1	1	0	0	0	0	3
527	cg08517131	16	1445789	NA	-2.84043	1.71015	0.844785	0.0232868	0.554143	0.904592	0.0972437	0.685156	-1.254 [-2.733–0.226]	1	0	0	0	0	0	0	0	0	0	0	1
528	cg17680767	5	73623208	NA	-2.80209	1.68813	0.297507	0.0305066	0.22297	0.433695	0.097452	0.685156	-1.237 [-2.697–0.224]	0	0	1	0	0	0	0	0	0	0	0	1
529	cg16301857	17	17184689	COPS3	-9.89102	5.96092	0.0528224	0.00660752	0.0300935	0.0715674	0.0975671	0.685156	-4.366 [-9.523–0.791]	0	0	1	0	0	0	0	0	0	0	0	1
530	cg15919833	5	96079175	CAST;CAST;CAST;CAST;CAST;CAST;CAST;CAST;CAST;CAST;CAST	-1.69261	1.02014	0.521826	0.0517538	0.3627	0.663273	0.0975901	0.685156	-0.747 [-1.630–0.135]	0	0	1	0	0	0	0	0	0	0	0	1
531	cg19202384	17	79894511	PYCR1;PYCR1	2.96126	1.78656	0.63568	0.0268601	0.507674	0.705014	0.097929	0.685966	1.307 [-0.239–2.853]	0	1	1	0	0	0	0	0	0	0	0	2
532	cg16172240	5	151785046	NMUR2	-1.33462	0.806578	0.302036	0.0497208	0.109087	0.611666	0.0985064	0.685966	-0.589 [-1.287–0.109]	1	0	0	0	0	0	0	0	0	0	0	1
533	cg08439728	6	31097073	PSORS1C1	3.64049	2.20043	0.817987	0.0180993	0.72304	0.874612	0.0985526	0.685966	1.607 [-0.297–3.511]	0	0	1	0	0	0	0	0	0	0	0	1
534	cg05234415	19	38743744	PPP1R14A	2.38015	1.43893	0.652224	0.0314209	0.438988	0.720719	0.0986187	0.685966	1.051 [-0.194–2.295]	0	0	1	0	0	0	0	0	0	0	0	1
535	cg25223623	5	141132593	NA	1.04705	0.633153	0.535952	0.0619156	0.288072	0.766126	0.0987027	0.685966	0.462 [-0.086–1.010]	1	0	0	0	0	0	0	0	0	0	0	1
536	cg11080651	5	10445523	ROPN1L	-4.43766	2.68434	0.193814	0.031972	0.108415	0.34265	0.0988115	0.685966	-1.959 [-4.281–0.364]	0	0	0	0	0	1	0	0	0	0	0	1
537	cg02427468	7	158575934	ESYT2	3.00659	1.82145	0.81206	0.0238692	0.74392	0.889614	0.099324	0.686085	1.327 [-0.249–2.903]	0	0	1	0	0	0	0	0	0	0	0	1
538	cg16672562	19	46801672	HIF3A;HIF3A;HIF3A	1.10333	0.668666	0.615066	0.0719464	0.40301	0.805587	0.0994471	0.686085	0.487 [-0.091–1.065]	0	0	0	0	0	0	0	0	1	0	0	1
539	cg18869127	2	113956255	PSD4;LOC440839	-1.95648	1.18702	0.619937	0.0373578	0.493761	0.73223	0.0998194	0.686085	-0.864 [-1.891–0.163]	1	0	0	0	0	0	0	0	0	0	0	1
540	cg19256474	7	1435165	NA	-1.2882	0.781612	0.596377	0.0502313	0.366478	0.821243	0.0998398	0.686085	-0.569 [-1.245–0.108]	1	0	0	0	0	0	0	0	0	0	0	1
541	cg02030270	15	84215725	SH3GL3;SH3GL3	0.90082	0.547158	0.69408	0.0739404	0.370649	0.823464	0.100204	0.686085	0.398 [-0.076–0.871]	1	0	0	0	0	0	0	0	0	0	0	1
542	cg11388320	4	81119299	PRDM8;PRDM8	-1.91387	1.16282	0.522076	0.0403551	0.343066	0.704331	0.100301	0.686085	-0.845 [-1.851–0.161]	0	0	0	1	0	0	0	0	0	0	0	1
543	cg01839993	10	74034644	DDIT4	2.44288	1.4844	0.344429	0.0360886	0.232561	0.459842	0.10034	0.686085	1.078 [-0.206–2.362]	0	0	1	0	0	0	0	0	0	0	0	1
544	cg12420948	6	33358593	KIFC1	4.0072	2.43504	0.825748	0.0165356	0.770922	0.878189	0.100353	0.686085	1.769 [-0.338–3.875]	0	0	1	0	0	0	0	0	0	0	0	1
545	cg22156534	17	560837	VPS53;VPS53	-3.57005	2.17057	0.887865	0.0181147	0.793644	0.939386	0.100537	0.686085	-1.576 [-3.454–0.302]	0	0	1	0	0	0	0	0	0	0	0	1
546	cg13275603	5	73927487	ENC1	-1.62418	0.988189	0.172212	0.0405715	0.0533906	0.283792	0.100775	0.686085	-0.717 [-1.572–0.138]	1	0	0	0	0	0	0	0	0	0	0	1
547	cg27184903	15	29285727	APBA2	2.85738	1.73891	0.51473	0.0243235	0.403834	0.586392	0.100857	0.686085	1.261 [-0.243–2.766]	0	0	0	0	0	1	0	0	0	0	0	1
548	cg10423113	10	74032851	DDIT4	-1.86941	1.13905	0.14479	0.0384371	0.0465042	0.275491	0.10127	0.686624	-0.825 [-1.811–0.160]	0	0	0	1	0	0	0	0	0	0	0	1
549	cg02246876	14	23586582	CEBPE	-3.28153	1.99967	0.585371	0.0324004	0.512298	0.714857	0.101305	0.686624	-1.448 [-3.178–0.282]	0	1	0	0	0	0	0	0	0	0	0	1
550	cg15871086	18	56526595	NA	2.53897	1.54988	0.712321	0.0287314	0.578285	0.792223	0.101902	0.688675	1.121 [-0.220–2.462]	1	1	1	1	1	0	0	0	0	0	0	5
551	cg00918762	6	30585117	MRPS18B;PPP1R10	-6.15515	3.75854	0.062374	0.0104013	0.034682	0.100222	0.102012	0.688675	-2.717 [-5.969–0.535]	0	0	1	0	0	0	0	0	0	0	0	1
552	cg05376869	17	16344368	NCRNA00188;NCRNA00188;NCRNA00188;NCRNA00188;NCRNA00188;NCRNA00188;NCRNA00188;NCRNA00188;NCRNA00188;SNORD65;NCRNA00188;NCRNA00188;NCRNA00188;NCRNA00188;NCRNA00188;NCRNA00188;NCRNA00188;NCRNA00188;NCRNA00188;NCRNA00188;NCRNA00188;NCRNA00188;NCRNA00188;NCRNA00188	2.45439	1.50012	0.727907	0.030668	0.597005	0.809901	0.102328	0.688675	1.083 [-0.214–2.381]	0	0	1	0	0	0	0	0	0	0	0	1
553	cg08290756	17	80882768	TBCD	3.49563	2.13727	0.795522	0.0185089	0.733321	0.858124	0.102448	0.688675	1.543 [-0.306–3.392]	0	0	1	0	0	0	0	0	0	0	0	1
554	cg18157012	5	168514110	SLIT3	-2.66686	1.63225	0.839834	0.0244279	0.762954	0.928829	0.102804	0.688675	-1.177 [-2.589–0.235]	0	0	1	0	0	0	0	0	0	0	0	1
555	cg11823496	8	23553798	NA	-2.07611	1.27084	0.20401	0.0331836	0.129396	0.3636	0.102849	0.688675	-0.916 [-2.016–0.183]	0	0	1	0	0	0	0	0	0	0	0	1
556	cg03746015	16	11141000	CLEC16A	1.27634	0.781773	0.644548	0.0574723	0.447764	0.795288	0.103065	0.688675	0.563 [-0.113–1.240]	1	1	1	0	0	0	0	0	0	0	0	3
557	cg21825757	3	128602077	ACAD9	1.83026	1.12193	0.707013	0.0369185	0.562618	0.835407	0.103331	0.688675	0.808 [-0.163–1.778]	1	0	0	0	0	0	0	0	0	0	0	1
558	cg02804100	19	720993	PALM;PALM	2.11098	1.29547	0.155536	0.0323096	0.0689837	0.264602	0.103722	0.688675	0.932 [-0.189–2.053]	1	0	0	0	0	0	0	0	0	0	0	1
559	cg00238353	10	129785537	PTPRE	2.00432	1.23106	0.674593	0.038785	0.483511	0.8101	0.104015	0.688675	0.885 [-0.180–1.950]	0	1	1	0	0	1	0	0	0	0	0	3
560	cg01891497	11	122311384	NA	0.91394	0.56203	0.274417	0.0706592	0.0876357	0.456471	0.104436	0.688675	0.403 [-0.083–0.890]	0	0	0	1	0	0	0	0	0	0	0	1
561	cg17427305	15	57881059	NA	-5.21903	3.20989	0.736412	0.014515	0.68518	0.778668	0.104483	0.688675	-2.304 [-5.081–0.473]	0	0	1	0	0	0	0	0	0	0	0	1
562	cg12053891	11	62168512	NA	-3.54239	2.18041	0.757559	0.0193912	0.683111	0.820671	0.104755	0.688675	-1.564 [-3.450–0.323]	0	0	1	0	0	0	0	0	0	0	0	1
563	cg02016195	9	132198822	NA	-1.14862	0.707101	0.558876	0.0588181	0.361712	0.698649	0.104806	0.688675	-0.507 [-1.119–0.105]	1	0	0	0	0	0	0	0	0	0	0	1
564	cg02078520	1	84944298	RPF1	3.70573	2.28224	0.81604	0.0183345	0.755684	0.868728	0.104952	0.688675	1.636 [-0.339–3.610]	0	0	1	0	0	0	0	0	0	0	0	1
565	cg02629227	12	105501526	KIAA1033;KIAA1033	7.45508	4.59184	0.0565745	0.00849422	0.0339201	0.0893651	0.104988	0.688675	3.291 [-0.682–7.263]	0	0	1	0	0	0	0	0	0	0	0	1
566	cg00812735	16	52997936	NA	-0.898399	0.553714	0.692227	0.0733159	0.24008	0.780858	0.105214	0.688675	-0.397 [-0.876–0.082]	0	0	1	0	0	0	0	0	0	0	0	1
567	cg09357276	4	188917856	ZFP42	-2.04113	1.25818	0.334313	0.0350078	0.240068	0.555679	0.105257	0.688675	-0.901 [-1.989–0.188]	1	0	0	1	0	0	0	0	0	0	0	2
568	cg06012428	6	157477204	ARID1B;ARID1B;ARID1B	-2.95904	1.82535	0.555518	0.0474238	0.424758	0.75772	0.105517	0.688675	-1.306 [-2.885–0.273]	0	0	0	0	0	1	0	0	0	0	0	1
569	cg06462291	12	104235479	NT5DC3	-3.94651	2.43582	0.106054	0.0183097	0.059537	0.188886	0.105706	0.688675	-1.742 [-3.849–0.365]	0	0	1	0	0	0	0	0	0	0	0	1
570	cg21085022	6	34648170	C6orf106;C6orf106	-3.74226	2.31077	0.919302	0.0168056	0.840111	0.972612	0.105859	0.688675	-1.652 [-3.651–0.347]	0	0	1	0	0	0	0	0	0	0	0	1
571	cg06381803	19	46119475	EML2	3.33499	2.06148	0.734809	0.0250654	0.581212	0.785321	0.10623	0.688675	1.472 [-0.311–3.256]	0	0	0	1	0	0	0	0	0	0	0	1
572	cg02136620	5	178986620	RUFY1;RUFY1;RUFY1	-0.721168	0.446062	0.256306	0.0886598	0.0984598	0.54302	0.106451	0.688675	-0.318 [-0.704–0.068]	1	0	0	0	0	0	0	0	0	0	0	1
573	cg08666831	19	47507691	GRLF1	0.941703	0.58259	0.253321	0.069179	0.111047	0.685072	0.106523	0.688675	0.416 [-0.088–0.920]	1	0	0	0	0	0	0	0	0	0	0	1
574	cg16307866	4	7129517	NA	1.65409	1.02384	0.730127	0.0375107	0.591938	0.907188	0.106701	0.688675	0.730 [-0.156–1.616]	1	0	0	0	0	0	0	0	0	0	0	1
575	cg05492170	4	111536341	NA	2.13339	1.32072	0.253734	0.0342087	0.165139	0.455949	0.106757	0.688675	0.942 [-0.201–2.084]	0	0	1	0	0	0	0	0	0	0	0	1
576	cg13553693	8	26261744	BNIP3L	-2.25307	1.39498	0.869465	0.027862	0.71201	0.961952	0.106801	0.688675	-0.994 [-2.201–0.212]	0	0	1	0	0	0	0	0	0	0	0	1
577	cg18834375	2	164593810	FIGN	1.1966	0.741055	0.432063	0.0542213	0.281681	0.673883	0.106888	0.688675	0.528 [-0.113–1.169]	0	0	1	0	0	0	0	0	0	0	0	1
578	cg07865517	14	65170569	PLEKHG3	-6.93727	4.30333	0.0698931	0.0104487	0.0356286	0.110991	0.107464	0.688675	-3.062 [-6.785–0.661]	0	0	1	0	0	0	0	0	0	0	0	1
579	cg03568305	17	38183559	MED24;MED24;SNORD124	-2.00732	1.24615	0.353224	0.0352604	0.243138	0.494029	0.107736	0.688675	-0.886 [-1.964–0.192]	1	0	0	0	0	0	0	0	0	0	0	1
580	cg23807112	7	99533018	NA	-2.16892	1.34648	0.372347	0.0410175	0.244619	0.494177	0.107738	0.688675	-0.957 [-2.122–0.208]	0	0	0	0	0	0	0	0	0	1	0	1
581	cg16399664	12	113417284	OAS2;OAS2;OAS2	5.93096	3.68274	0.0835712	0.0131044	0.0508622	0.143597	0.107812	0.688675	2.618 [-0.568–5.804]	0	0	1	0	0	0	0	0	0	0	0	1
582	cg12729894	11	1774378	HCCA2;CTSD	-2.99922	1.86247	0.692326	0.0245703	0.607711	0.775967	0.107839	0.688675	-1.324 [-2.935–0.287]	0	0	1	0	0	0	0	0	0	0	0	1
583	cg07642291	3	186892395	NA	-3.68816	2.29179	0.857905	0.0180382	0.794001	0.917152	0.108071	0.688675	-1.628 [-3.611–0.355]	1	0	0	0	0	0	0	0	0	0	0	1
584	cg02667103	12	83125178	TMTC2	-1.62419	1.00969	0.673034	0.040996	0.464943	0.80077	0.108219	0.688675	-0.717 [-1.590–0.157]	1	0	1	0	0	0	0	0	0	0	0	2
585	cg14151290	11	58910239	FAM111A;FAM111A;FAM111A	-8.06007	5.01396	0.0594297	0.00775017	0.0381763	0.0938982	0.108457	0.688675	-3.558 [-7.895–0.780]	0	0	1	0	0	0	0	0	0	0	0	1
586	cg24022918	6	31047687	NA	-1.1842	0.736812	0.102669	0.0534524	0.0279631	0.829746	0.108529	0.688675	-0.523 [-1.160–0.115]	0	0	1	0	0	0	0	0	0	0	0	1
587	cg03735511	8	27461800	CLU;CLU;CLU	4.22559	2.63136	0.813415	0.0153987	0.74777	0.859704	0.108822	0.688675	1.865 [-0.411–4.142]	0	0	0	1	0	0	0	0	0	0	0	1
588	cg25353281	2	219155378	PNKD;TMBIM1	-3.93993	2.4535	0.121906	0.0165903	0.0817015	0.197174	0.108826	0.688675	-1.739 [-3.862–0.384]	0	0	1	0	0	0	0	0	0	0	0	1
589	cg00583426	16	1209990	CACNA1H;CACNA1H	0.984358	0.613526	0.312832	0.0706373	0.123213	0.626807	0.109138	0.689475	0.434 [-0.096–0.965]	1	0	0	0	0	0	0	0	0	0	0	1
590	cg27656459	12	116796562	NA	1.49075	0.931404	0.686121	0.0453582	0.500811	0.839476	0.109996	0.693722	0.658 [-0.148–1.464]	1	0	0	0	0	0	0	0	0	0	0	1
591	cg07369606	17	80290169	SECTM1	-4.61209	2.88591	0.846999	0.0143615	0.804196	0.896505	0.11053	0.694555	-2.036 [-4.532–0.461]	1	0	0	0	0	0	0	0	0	0	0	1
592	cg02878618	11	17375381	DKFZp686O24166	7.57312	4.74015	0.093252	0.00834907	0.0573961	0.124106	0.110638	0.694555	3.343 [-0.758–7.444]	0	0	0	0	0	0	0	0	0	1	0	1
593	cg24606791	12	43946493	ADAMTS20	1.03354	0.64732	0.33526	0.060695	0.151406	0.585417	0.110863	0.694555	0.456 [-0.104–1.016]	1	0	0	0	0	0	0	0	0	0	0	1
594	cg10671830	4	7652103	SORCS2	-2.22455	1.39331	0.225223	0.0321755	0.151395	0.381917	0.110875	0.694555	-0.982 [-2.187–0.223]	0	0	1	0	0	0	0	0	0	0	0	1
595	cg14022022	9	140055728	GRIN1;GRIN1;GRIN1	-1.77715	1.11447	0.451513	0.037984	0.35863	0.683268	0.111317	0.694953	-0.784 [-1.749–0.180]	1	0	0	0	0	0	0	0	0	0	0	1
596	cg14503564	4	16723393	LDB2;LDB2	0.57892	0.363052	0.404703	0.109928	0.14989	0.64462	0.111321	0.694953	0.256 [-0.059–0.570]	0	0	0	1	0	0	0	0	0	0	0	1
597	cg23598089	1	203652079	ATP2B4;ATP2B4	-2.35803	1.4795	0.462334	0.0279112	0.38315	0.566008	0.111499	0.694953	-1.041 [-2.321–0.239]	0	1	0	0	0	0	0	0	0	0	0	1
598	cg01561777	18	72999932	TSHZ1	-3.41072	2.14194	0.850891	0.0183672	0.76509	0.899016	0.111824	0.695813	-1.505 [-3.359–0.348]	0	0	1	0	0	0	0	0	0	0	0	1
599	cg26446535	19	47420596	GRLF1	3.22848	2.02884	0.865695	0.0210923	0.791634	0.936683	0.112062	0.696134	1.425 [-0.330–3.180]	0	0	1	0	0	0	0	0	0	0	0	1
600	cg21390575	4	185747721	ACSL1	7.98182	5.02305	0.0769636	0.00786925	0.0545452	0.115389	0.11257	0.698119	3.523 [-0.822–7.869]	0	0	1	0	0	0	0	0	0	0	0	1
601	cg09196449	13	45451173	NA	-3.42114	2.15413	0.863338	0.0186196	0.800902	0.9306	0.112765	0.698168	-1.510 [-3.374–0.354]	0	0	1	0	0	0	0	0	0	0	0	1
602	cg10228283	1	153234387	LOR	1.06246	0.669648	0.309645	0.0593105	0.183809	0.59911	0.113122	0.699215	0.469 [-0.110–1.048]	0	0	1	0	0	0	0	0	0	0	0	1
603	cg17154935	19	51463560	KLK6;KLK6;KLK6	-1.90483	1.20254	0.81779	0.0323927	0.63635	0.977784	0.11371	0.700699	-0.841 [-1.881–0.200]	1	0	0	0	0	0	0	0	0	0	0	1
604	cg03590420	11	132662963	OPCML;OPCML	-0.766413	0.483882	0.661941	0.0820656	0.347686	0.975211	0.113739	0.700699	-0.338 [-0.757–0.080]	0	0	1	0	0	0	0	0	0	0	0	1
605	cg04953552	6	31276212	NA	-0.905763	0.572502	0.260561	0.0700285	0.0922143	0.71341	0.114142	0.702021	-0.400 [-0.895–0.095]	1	0	0	0	0	0	0	0	0	0	0	1
606	cg12284836	7	36481121	ANLN	-4.28348	2.71026	0.809387	0.0173104	0.759029	0.866053	0.114518	0.703169	-1.891 [-4.235–0.454]	0	0	1	0	0	0	0	0	0	0	0	1
607	cg03164238	19	54494652	CACNG6;CACNG6;CACNG6	0.83551	0.529261	0.338078	0.0828944	0.147564	0.581073	0.114938	0.703468	0.369 [-0.089–0.827]	0	0	0	0	0	0	0	0	0	1	0	1
608	cg21037180	8	82276987	NA	1.92039	1.21699	0.1789	0.0354275	0.0773163	0.342726	0.115088	0.703468	0.848 [-0.205–1.901]	0	0	0	0	0	1	0	0	0	0	0	1
609	cg21130861	5	118603938	TNFAIP8	-0.760917	0.482269	0.168323	0.0810257	0.0263178	0.43897	0.115134	0.703468	-0.336 [-0.753–0.081]	1	0	0	1	0	0	0	0	0	0	0	2
610	cg27147615	13	40976678	LOC646982;LOC646982	-4.74343	3.01116	0.0866869	0.0168399	0.0452691	0.163461	0.115709	0.703876	-2.094 [-4.699–0.511]	0	1	0	0	0	0	0	0	0	0	0	1
611	cg05673882	5	74862702	POLK	2.03467	1.29176	0.2899	0.0457406	0.15056	0.43185	0.115748	0.703876	0.898 [-0.219–2.016]	0	1	0	0	0	0	0	0	0	0	0	1
612	cg17863076	2	79312664	REG1B	-3.64349	2.31357	0.625194	0.0284786	0.516843	0.694303	0.115813	0.703876	-1.608 [-3.610–0.393]	0	0	1	0	0	0	0	0	0	0	0	1
613	cg20283107	8	124788969	FAM91A1	-2.41667	1.53516	0.459081	0.0357025	0.329351	0.591414	0.115957	0.703876	-1.067 [-2.395–0.261]	1	0	0	0	0	0	0	0	0	0	0	1
614	cg17566175	6	56389866	DST;DST;DST;DST;DST	2.42148	1.54025	0.588894	0.0310034	0.492295	0.678284	0.116439	0.705648	1.069 [-0.264–2.401]	0	0	1	0	0	0	0	0	0	0	0	1
615	cg19056687	7	97922028	BAIAP2L1;BRI3	4.16379	2.65297	0.833881	0.0213231	0.764998	0.898455	0.117054	0.708224	1.838 [-0.457–4.133]	0	0	0	0	0	0	0	0	0	1	0	1
616	cg18942357	13	74184544	NA	-3.69372	2.35921	0.890479	0.0164829	0.824539	0.946129	0.117947	0.712467	-1.630 [-3.671–0.411]	0	0	1	0	0	0	0	0	0	0	0	1
617	cg24296452	19	50666538	C19orf41	-0.860279	0.550885	0.366719	0.0717395	0.213289	0.721596	0.118893	0.716969	-0.380 [-0.856–0.097]	0	0	0	1	0	0	0	0	0	0	0	1
618	cg20698421	2	65217623	SLC1A4;SLC1A4	-1.10967	0.711001	0.533343	0.061388	0.354257	0.766882	0.119109	0.716969	-0.490 [-1.105–0.125]	1	0	0	1	0	0	0	0	0	0	0	2
619	cg01593609	9	120175421	ASTN2;ASTN2;ASTN2	-3.23279	2.07337	0.0824399	0.0190858	0.042547	0.32056	0.119469	0.716969	-1.427 [-3.221–0.367]	0	0	1	0	0	0	0	0	0	0	0	1
620	cg26009944	1	52210504	OSBPL9;OSBPL9;OSBPL9;OSBPL9;OSBPL9;OSBPL9;OSBPL9	2.6056	1.67351	0.850948	0.0251973	0.643013	0.921699	0.119997	0.716969	1.150 [-0.298–2.598]	0	0	1	0	0	0	0	0	0	0	0	1
621	cg03173502	6	15505345	JARID2	-1.70941	1.09862	0.774305	0.0427748	0.565837	0.881849	0.120237	0.716969	-0.755 [-1.705–0.196]	1	0	0	1	0	0	0	0	0	0	0	2
622	cg11152384	11	68934300	NA	2.31262	1.49029	0.133747	0.030555	0.0615861	0.291573	0.121232	0.716969	1.021 [-0.269–2.310]	0	0	0	0	0	0	1	0	0	0	0	1
623	cg02478379	5	170814123	NPM1;NPM1;NPM1	-0.92749	0.597713	0.219454	0.0649522	0.0724334	0.460009	0.121245	0.716969	-0.409 [-0.926–0.108]	1	0	0	0	0	0	0	0	0	0	0	1
624	cg13966005	9	136127999	NA	-1.15835	0.746546	0.61501	0.0521686	0.318824	0.782226	0.121275	0.716969	-0.511 [-1.157–0.135]	0	0	1	0	0	0	0	0	0	0	0	1
625	cg00409260	8	143750236	JRK;JRK	2.83787	1.82928	0.834018	0.0223113	0.742435	0.925685	0.121334	0.716969	1.253 [-0.330–2.835]	0	0	1	0	0	0	0	0	0	0	0	1
626	cg06580943	6	168405834	NA	-3.77535	2.43534	0.734405	0.0191816	0.650085	0.786459	0.121604	0.716969	-1.666 [-3.773–0.440]	1	0	0	0	0	0	0	0	0	0	0	1
627	cg21741562	3	87138387	NA	-0.71927	0.464267	0.17006	0.0852522	0.0510145	0.46625	0.121838	0.716969	-0.317 [-0.719–0.084]	0	0	0	1	0	0	0	0	0	0	0	1
628	cg19618279	17	40715228	COASY;COASY;COASY;COASY;COASY	6.88509	4.44623	0.823264	0.0149962	0.533792	0.843561	0.122015	0.716969	3.039 [-0.808–6.886]	0	0	0	0	0	1	0	0	0	0	0	1
629	cg12865818	8	96126599	NA	-4.63399	2.99256	0.76818	0.0160734	0.642425	0.809942	0.12202	0.716969	-2.045 [-4.634–0.544]	0	0	1	0	0	0	0	0	0	0	0	1
630	cg18831134	17	1085056	ABR	3.22032	2.08019	0.794239	0.0232633	0.577463	0.853004	0.12212	0.716969	1.421 [-0.378–3.221]	0	0	1	0	0	0	0	0	0	0	0	1
631	cg07558761	16	87866696	SLC7A5	2.55288	1.64925	0.59113	0.032993	0.459171	0.687269	0.122164	0.716969	1.127 [-0.300–2.554]	0	1	0	0	0	0	0	0	0	0	0	1
632	cg21108085	11	44591098	CD82;CD82	3.42443	2.21441	0.203777	0.0376074	0.1207	0.316647	0.122518	0.716969	1.512 [-0.404–3.427]	0	0	0	0	0	1	0	0	0	0	0	1
633	cg08267002	2	74741573	TLX2	-3.88577	2.51292	0.0875086	0.0156099	0.0363248	0.140055	0.122546	0.716969	-1.715 [-3.889–0.459]	0	0	1	0	0	0	0	0	0	0	0	1
634	cg11345323	1	1981825	PRKCZ	-1.9723	1.27599	0.0816185	0.0309176	0.0220303	0.322716	0.122695	0.716969	-0.871 [-1.974–0.233]	1	0	0	0	0	0	0	0	0	0	0	1
635	cg15041658	7	24866066	OSBPL3;OSBPL3;OSBPL3;OSBPL3	-2.68778	1.73953	0.695286	0.0420204	0.553715	0.812033	0.122837	0.716969	-1.186 [-2.691–0.319]	0	0	1	0	0	0	0	0	0	0	0	1
636	cg20902758	6	30695962	FLOT1	-1.91624	1.24029	0.650731	0.0369599	0.530369	0.778304	0.122866	0.716969	-0.846 [-1.919–0.227]	1	0	1	0	0	0	0	0	0	0	0	2
637	cg15571561	3	35706161	ARPP-21	1.70526	1.10413	0.20546	0.0440358	0.111863	0.436386	0.123001	0.716969	0.753 [-0.203–1.708]	1	1	1	0	0	0	0	0	0	0	0	3
638	cg01627212	16	86715410	NA	2.81981	1.82655	0.809246	0.0219186	0.719017	0.880212	0.123158	0.716969	1.245 [-0.336–2.825]	0	0	1	0	0	0	0	0	0	0	0	1
639	cg19217955	17	7123994	DLG4;ACADVL;ACADVL	-6.97987	4.52223	0.0886937	0.010313	0.0614927	0.135201	0.123239	0.716969	-3.081 [-6.993–0.831]	0	1	0	0	0	1	0	0	0	0	0	2
640	cg03946530	15	65596423	NA	-7.80625	5.06045	0.0675726	0.00782589	0.0442449	0.0967075	0.123446	0.716969	-3.446 [-7.824–0.932]	0	0	1	0	0	0	0	0	0	0	0	1
641	cg05978154	5	1100209	SLC12A7	-2.76798	1.79466	0.895674	0.0220579	0.837144	0.973408	0.123509	0.716969	-1.222 [-2.774–0.331]	1	0	0	1	0	0	0	0	0	0	0	2
642	cg15717617	8	38782090	PLEKHA2	0.436789	0.28345	0.582995	0.13674	0.0284494	0.763933	0.123842	0.717782	0.193 [-0.052–0.438]	0	0	1	0	0	0	0	0	0	0	0	1
643	cg26855724	1	75198818	TYW3;CRYZ;TYW3;CRYZ;CRYZ;CRYZ;TYW3;CRYZ;CRYZ;CRYZ;CRYZ	1.30549	0.849914	0.0920917	0.0460726	0.0396659	0.306812	0.125051	0.71924	0.576 [-0.159–1.312]	0	0	0	1	0	0	0	0	0	0	0	1
644	cg15457314	11	117352822	DSCAML1	2.85272	1.8597	0.93743	0.0210102	0.864286	0.993173	0.125557	0.71924	1.259 [-0.350–2.868]	0	0	1	0	0	0	0	0	0	0	0	1
645	cg19282443	3	60541935	FHIT;FHIT	3.75302	2.45067	0.776636	0.016886	0.643128	0.82526	0.126182	0.71924	1.657 [-0.464–3.777]	0	0	1	0	0	0	0	0	0	0	0	1
646	cg06560282	11	103830847	PDGFD;PDGFD	-2.96194	1.93504	0.904862	0.0207785	0.795345	0.983718	0.126366	0.71924	-1.307 [-2.981–0.367]	0	0	1	0	0	0	0	0	0	0	0	1
647	cg07603991	17	11461103	SHISA6	-2.27572	1.48688	0.832707	0.0270923	0.697557	0.899627	0.126403	0.71924	-1.004 [-2.291–0.282]	0	0	1	0	0	0	0	0	0	0	0	1
648	cg01847719	11	34460557	CAT;CAT	0.577208	0.377264	0.145915	0.103718	0.0258912	0.403486	0.126539	0.71924	0.255 [-0.072–0.581]	0	0	1	0	0	0	0	0	0	0	0	1
649	cg05189291	5	157158457	THG1L	1.48211	0.969043	0.111719	0.0408261	0.0370021	0.376641	0.126669	0.71924	0.654 [-0.184–1.493]	1	0	0	0	0	0	0	0	0	0	0	1
650	cg04750536	20	19915857	RIN2	3.37437	2.20639	0.369522	0.0228721	0.285665	0.435956	0.126692	0.71924	1.489 [-0.419–3.398]	0	1	0	0	0	0	0	0	0	0	0	1
651	cg18235026	7	129419139	NA	2.16064	1.41287	0.103969	0.0275854	0.0335422	0.230278	0.126719	0.71924	0.954 [-0.269–2.176]	1	0	0	0	0	0	0	0	0	0	0	1
652	cg18211249	17	1810459	NA	3.44855	2.2555	0.838309	0.0182259	0.76543	0.903811	0.126795	0.71924	1.522 [-0.429–3.473]	0	0	1	0	0	0	0	0	0	0	0	1
653	cg18015393	8	13574698	NA	1.61056	1.05375	0.585341	0.0394182	0.229135	0.674811	0.126931	0.71924	0.711 [-0.201–1.623]	0	0	1	0	0	0	0	0	0	0	0	1
654	cg12897067	5	135418308	NA	-0.546726	0.358023	0.138127	0.107812	0.0534079	0.88572	0.127262	0.71924	-0.241 [-0.551–0.068]	1	0	0	0	0	0	0	0	0	0	0	1
655	cg24118856	19	10223710	PPAN-P2RY11;P2RY11	1.00573	0.658833	0.494494	0.0633092	0.288185	0.683734	0.127396	0.71924	0.444 [-0.126–1.014]	0	0	1	0	0	0	0	0	0	0	0	1
656	cg25106322	6	150311552	NA	-2.63277	1.72484	0.109748	0.0241313	0.0384781	0.250274	0.127433	0.71924	-1.162 [-2.654–0.330]	1	0	0	1	0	0	0	0	0	0	0	2
657	cg02206767	17	17990805	DRG2	2.21345	1.45205	0.737727	0.0284737	0.60794	0.838612	0.127936	0.71924	0.977 [-0.279–2.233]	1	0	0	0	0	0	0	0	0	0	0	1
658	cg11370064	3	78318277	NA	1.43725	0.943954	0.401938	0.0470008	0.290106	0.559769	0.128382	0.71924	0.634 [-0.182–1.451]	0	1	0	0	0	0	0	0	0	0	0	1
659	cg12637942	11	65190225	NEAT1	-4.11703	2.7051	0.0564503	0.0149876	0.0197634	0.19005	0.12854	0.71924	-1.817 [-4.158–0.523]	1	0	0	0	0	0	0	0	0	0	0	1
660	cg10052164	11	1750939	HCCA2	-2.06896	1.35953	0.752729	0.0312902	0.579291	0.854609	0.128573	0.71924	-0.913 [-2.089–0.263]	0	0	1	0	0	0	0	0	0	0	0	1
661	cg08342886	6	33240066	VPS52;RPS18	2.45511	1.61394	0.160117	0.0286871	0.0417987	0.296323	0.128731	0.71924	1.084 [-0.313–2.480]	0	0	1	0	0	0	0	0	0	0	0	1
662	cg05515866	2	242298062	FARP2	1.69554	1.11473	0.587838	0.0401477	0.402546	0.704804	0.12877	0.71924	0.748 [-0.216–1.713]	0	0	1	0	0	0	0	0	0	0	0	1
663	cg16144331	8	142251375	NA	-2.4702	1.62606	0.733808	0.0257115	0.616494	0.801195	0.129247	0.71924	-1.090 [-2.497–0.316]	0	1	0	0	0	0	0	0	0	0	0	1
664	cg12667933	8	142261706	NA	-2.97732	1.96005	0.857502	0.0201221	0.785596	0.952759	0.12928	0.71924	-1.314 [-3.010–0.382]	0	0	1	0	0	0	0	0	0	0	0	1
665	cg26242302	11	94926302	SESN3	-2.15602	1.41998	0.888174	0.0272864	0.501407	0.96375	0.129447	0.71924	-0.952 [-2.180–0.277]	0	0	1	0	0	0	0	0	0	0	0	1
666	cg07218344	13	50571702	TRIM13;TRIM13;TRIM13;TRIM13;TRIM13;DLEU2	2.67158	1.7596	0.124643	0.0227368	0.0696163	0.220158	0.12946	0.71924	1.179 [-0.343–2.702]	0	0	1	0	0	0	0	0	0	0	0	1
667	cg07165167	1	86045527	CYR61;DDAH1	-2.31919	1.52778	0.187711	0.0274782	0.11236	0.280286	0.129529	0.71924	-1.024 [-2.345–0.298]	0	0	1	0	0	0	0	0	0	0	0	1
668	cg25230327	8	82042993	NA	-2.41477	1.59092	0.287569	0.0390559	0.182937	0.407634	0.129572	0.71924	-1.066 [-2.442–0.310]	0	0	0	0	0	1	0	0	0	0	0	1
669	cg13761421	9	78652814	PCSK5	2.47644	1.63235	0.669429	0.0270961	0.545438	0.749196	0.129759	0.71924	1.093 [-0.319–2.505]	0	0	1	0	0	0	0	0	0	0	0	1
670	cg20820107	1	12193099	TNFRSF8;TNFRSF8	-3.38094	2.22858	0.135036	0.0238164	0.0887057	0.245382	0.129763	0.71924	-1.492 [-3.420–0.436]	0	0	0	0	0	1	0	0	0	0	0	1
671	cg02326386	19	2085286	MOBKL2A	5.40995	3.56851	0.0688194	0.0116333	0.043344	0.116154	0.130031	0.71924	2.388 [-0.699–5.475]	0	0	1	0	0	0	0	0	0	0	0	1
672	cg19836894	19	44669244	ZNF226;ZNF226;ZNF226;ZNF226;ZNF226;ZNF226	7.77076	5.12628	0.0622395	0.00874873	0.0375275	0.0992048	0.130071	0.71924	3.430 [-1.005–7.865]	0	0	1	0	0	0	0	0	0	0	0	1
673	cg14989243	6	76203530	FILIP1	1.00702	0.666016	0.434889	0.0682622	0.253938	0.694336	0.131051	0.71924	0.444 [-0.132–1.021]	1	0	0	0	0	0	0	0	0	0	0	1
674	cg05104897	4	120127485	NA	-1.04034	0.688896	0.715928	0.0584687	0.476028	0.827086	0.13152	0.71924	-0.459 [-1.055–0.137]	1	0	0	0	0	0	0	0	0	0	0	1
675	cg02913194	6	143928514	PHACTR2;PHACTR2	1.70236	1.12769	0.727195	0.0388674	0.600149	0.837822	0.131664	0.71924	0.751 [-0.224–1.727]	0	1	0	0	0	0	0	0	0	0	0	1
676	cg08051604	14	101309386	MEG3;MEG3;MEG3	2.16921	1.43717	0.696527	0.0356363	0.579846	0.80087	0.131723	0.71924	0.957 [-0.286–2.201]	1	0	1	1	0	0	0	0	0	0	0	3
677	cg23599026	10	102268546	SEC31B	3.6562	2.42249	0.376865	0.0292925	0.291581	0.45366	0.131747	0.71924	1.614 [-0.482–3.710]	0	1	0	0	0	0	0	0	0	0	0	1
678	cg04299495	5	180623789	TRIM7;TRIM7;TRIM7;TRIM7;TRIM7	2.57524	1.70645	0.859461	0.024053	0.75511	0.93443	0.131786	0.71924	1.137 [-0.340–2.613]	0	0	1	0	0	0	0	0	0	0	0	1
679	cg08971334	5	770095	NA	2.56659	1.70077	0.942754	0.0227672	0.573591	0.988268	0.131796	0.71924	1.133 [-0.339–2.604]	1	0	0	0	0	0	0	0	0	0	0	1
680	cg15357118	2	128927972	UGGT1;UGGT1	2.70564	1.79343	0.439469	0.0282486	0.366408	0.599818	0.131908	0.71924	1.194 [-0.357–2.746]	0	1	0	0	0	1	0	0	0	0	0	2
681	cg08388111	10	74032820	DDIT4	-2.36884	1.57139	0.226096	0.0328857	0.125026	0.36354	0.132205	0.71924	-1.046 [-2.405–0.314]	0	1	0	0	0	0	0	0	0	0	1	2
682	cg27287254	6	33160067	COL11A2;COL11A2;COL11A2;COL11A2;COL11A2;COL11A2;COL11A2;COL11A2	-5.36963	3.56267	0.130522	0.0114621	0.0936414	0.173929	0.132279	0.71924	-2.370 [-5.452–0.712]	0	0	0	0	0	0	0	0	0	1	0	1
683	cg11832534	1	3563998	WDR8	-2.47091	1.64047	0.730641	0.0322888	0.624472	0.831916	0.132528	0.71924	-1.091 [-2.510–0.329]	0	0	0	1	0	1	0	0	0	0	0	2
684	cg06422039	16	1128698	SSTR5;LOC146336	2.95078	1.95908	0.83732	0.0197781	0.648117	0.909994	0.132532	0.71924	1.302 [-0.392–2.997]	1	0	0	1	0	0	0	0	0	0	0	2
685	cg05852040	7	77044873	PION	-2.07639	1.37886	0.11773	0.0303049	0.0423149	0.254909	0.132617	0.71924	-0.917 [-2.109–0.276]	1	0	0	0	0	0	0	0	0	0	0	1
686	cg26165660	12	76363767	NA	0.879443	0.584178	0.598109	0.0734889	0.372962	0.860951	0.132729	0.71924	0.388 [-0.117–0.894]	1	0	0	0	0	0	0	0	0	0	0	1
687	cg07682160	19	18959935	UPF1	2.77236	1.84208	0.503757	0.0404544	0.383281	0.657539	0.132838	0.71924	1.224 [-0.370–2.817]	0	0	0	0	0	1	0	0	0	0	0	1
688	cg02874667	19	31206903	NA	3.99554	2.65632	0.832082	0.0152563	0.790092	0.873768	0.133058	0.71924	1.764 [-0.534–4.062]	0	0	1	0	0	0	0	0	0	0	0	1
689	cg17560136	8	21915510	EPB49;EPB49;EPB49;EPB49;EPB49;EPB49	1.77953	1.18491	0.649731	0.0357986	0.525628	0.753702	0.13366	0.71924	0.785 [-0.240–1.811]	0	0	0	0	1	0	0	0	0	0	0	1
690	cg15867717	15	35838514	ATPBD4;ATPBD4	-4.5778	3.04828	0.0867789	0.0130908	0.0565647	0.251337	0.133675	0.71924	-2.021 [-4.658–0.617]	0	0	1	0	0	0	0	0	0	0	0	1
691	cg26977944	16	50442078	NA	-1.5636	1.04181	0.634015	0.0397347	0.388766	0.748591	0.13391	0.71924	-0.690 [-1.591–0.211]	1	0	0	0	0	0	0	0	0	0	0	1
692	cg17485681	10	73565625	CDH23	-1.59916	1.06644	0.5842	0.0566634	0.447026	0.748342	0.134252	0.71924	-0.706 [-1.628–0.217]	1	0	0	0	0	0	0	0	0	0	0	1
693	cg09812790	14	101409150	NA	3.69615	2.46579	0.747481	0.0197274	0.687148	0.810726	0.134399	0.71924	1.631 [-0.502–3.765]	0	0	1	0	0	0	0	0	0	0	0	1
694	cg01834856	7	99639091	NA	2.46914	1.64878	0.137443	0.0292114	0.0524809	0.243907	0.134766	0.71924	1.090 [-0.337–2.516]	0	0	1	0	0	0	0	0	0	0	0	1
695	cg04519421	11	819128	PNPLA2	-7.26939	4.85504	0.0574844	0.00819938	0.0310902	0.094078	0.134836	0.71924	-3.209 [-7.409–0.992]	0	0	1	0	0	0	0	0	0	0	0	1
696	cg00169184	12	124908920	NCOR2;NCOR2	-2.17117	1.45039	0.714115	0.0317341	0.616707	0.820298	0.134922	0.71924	-0.958 [-2.213–0.296]	0	0	1	0	0	0	0	0	0	0	0	1
697	cg20849150	1	59522993	NA	-2.979	1.99015	0.573588	0.0226211	0.498065	0.648651	0.134943	0.71924	-1.315 [-3.037–0.407]	0	1	1	0	0	0	0	0	0	0	0	2
698	cg01320579	17	75405842	SEPT9;SEPT9;SEPT9;SEPT9;SEPT9	-1.60623	1.07308	0.732428	0.0399921	0.626881	0.856294	0.134952	0.71924	-0.709 [-1.637–0.219]	0	0	0	1	0	0	0	0	0	0	0	1
699	cg00974315	7	76021175	SRCRB4D	4.17819	2.79312	0.825442	0.0144867	0.768447	0.883357	0.1352	0.71924	1.844 [-0.572–4.261]	0	0	1	0	0	0	0	0	0	0	0	1
700	cg06021189	6	28872284	TRIM27	-3.91869	2.62034	0.812939	0.0165148	0.755583	0.869029	0.135305	0.71924	-1.730 [-3.997–0.537]	0	0	1	0	0	0	0	0	0	0	0	1
701	cg04741118	12	96720813	CDK17;CDK17	-2.46073	1.64794	0.552981	0.042668	0.436769	0.698973	0.135896	0.720247	-1.086 [-2.512–0.340]	0	1	0	0	0	0	0	0	0	0	0	1
702	cg23197935	19	53031138	ZNF808	-8.66543	5.80357	0.0480173	0.00675345	0.0285003	0.0742671	0.135923	0.720247	-3.825 [-8.846–1.196]	0	0	1	0	0	0	0	0	0	0	0	1
703	cg21803052	8	128748088	MYC	-3.25569	2.18185	0.0860356	0.0207277	0.0404129	0.186872	0.136172	0.720247	-1.437 [-3.325–0.451]	0	0	1	0	0	0	0	0	0	0	0	1
704	cg19357416	8	98787254	LAPTM4B	5.82132	3.90221	0.086903	0.0122896	0.0594969	0.139479	0.136268	0.720247	2.570 [-0.806–5.945]	0	0	1	0	0	0	0	0	0	0	0	1
705	cg12379720	22	38092989	TRIOBP	-1.53662	1.03345	0.127159	0.0483541	0.0425616	0.425544	0.137562	0.723721	-0.678 [-1.572–0.216]	1	0	0	0	0	0	0	0	0	0	0	1
706	cg09062663	5	10262804	CCT5	-2.75937	1.85686	0.821888	0.0215788	0.752558	0.893057	0.137785	0.723721	-1.218 [-2.824–0.388]	0	0	1	0	0	0	0	0	0	0	0	1
707	cg17068236	19	2051260	MKNK2;MKNK2	1.65639	1.11469	0.0933791	0.0354376	0.0357148	0.279857	0.137806	0.723721	0.731 [-0.233–1.695]	1	0	0	1	0	0	0	0	0	0	0	2
708	cg27548323	11	35294221	SLC1A2;SLC1A2;SLC1A2	7.32095	4.9274	0.0554802	0.00878976	0.0283932	0.0879597	0.137858	0.723721	3.231 [-1.031–7.494]	0	0	0	0	0	0	0	0	0	1	0	1
709	cg03814316	16	29997655	TAOK2;TAOK2	-11.652	7.8432	0.882421	0.00653764	0.862736	0.908466	0.137898	0.723721	-5.143 [-11.929–1.642]	0	0	1	0	0	0	0	0	0	0	0	1
710	cg06192753	19	13068297	GADD45GIP1	-2.51786	1.69997	0.118978	0.0231631	0.0631448	0.197349	0.139089	0.728946	-1.111 [-2.582–0.359]	0	0	1	0	0	0	0	0	0	0	0	1
711	cg27551895	10	118935341	NA	3.01975	2.04027	0.0920985	0.019663	0.0248416	0.155692	0.13937	0.729389	1.333 [-0.432–3.098]	1	0	0	0	0	0	0	0	0	0	0	1
712	cg00108938	7	157633252	PTPRN2	3.05047	2.06264	0.921066	0.0190894	0.869176	0.988077	0.13968	0.729987	1.346 [-0.438–3.131]	0	0	1	0	0	0	0	0	0	0	0	1
713	cg01301197	2	109646612	NA	2.29819	1.55512	0.830194	0.0314016	0.646534	0.917793	0.139971	0.730011	1.014 [-0.331–2.360]	1	0	0	0	0	0	0	0	0	0	0	1
714	cg07421368	2	67624930	ETAA1	-7.71297	5.22267	0.0753456	0.00810466	0.0478797	0.115517	0.140239	0.730011	-3.404 [-7.923–1.114]	0	0	0	0	0	0	0	0	0	1	0	1
715	cg02949469	2	219135266	PNKD;AAMP;PNKD	-2.08989	1.41525	0.0836999	0.0292711	0.0288269	0.279626	0.140274	0.730011	-0.922 [-2.147–0.302]	1	0	0	0	0	0	0	0	0	0	0	1
716	cg13584258	9	92040726	SEMA4D;SEMA4D	-3.00187	2.0355	0.47866	0.0222254	0.401739	0.552022	0.140794	0.731228	-1.325 [-3.086–0.436]	0	0	1	0	0	0	0	0	0	0	0	1
717	cg04286697	2	232259623	B3GNT7	-2.41537	1.63825	0.631586	0.0268138	0.498817	0.711002	0.1409	0.731228	-1.066 [-2.483–0.351]	0	1	0	0	0	0	1	0	0	0	0	2
718	cg25034991	10	132031428	NA	-1.93756	1.31482	0.810547	0.0301475	0.611869	0.889584	0.141098	0.731233	-0.855 [-1.993–0.282]	1	0	0	0	0	0	0	0	0	0	0	1
719	cg17978844	19	40854664	PLD3;PLD3;PLD3;C19orf47	-10.4542	7.10975	0.0374106	0.00567198	0.0242694	0.0652283	0.141969	0.734141	-4.614 [-10.765–1.536]	0	0	1	0	0	0	0	0	0	0	0	1
720	cg26318252	3	188281073	LPP;LPP;LPP	-3.66363	2.49212	0.884818	0.0158581	0.840971	0.945173	0.142054	0.734141	-1.617 [-3.773–0.539]	0	0	1	0	0	0	0	0	0	0	0	1
721	cg16208084	17	40274703	HSPB9;KAT2A	-1.91642	1.30431	0.854308	0.0307435	0.728418	0.975208	0.142269	0.734234	-0.846 [-1.974–0.283]	1	0	0	0	0	0	0	0	0	0	0	1
722	cg09063663	1	16484811	NA	-2.98005	2.03032	0.413514	0.0278696	0.313752	0.492182	0.14268	0.735337	-1.315 [-3.072–0.441]	0	0	1	0	0	0	0	0	0	0	0	1
723	cg05260733	2	37420094	NA	3.54366	2.41746	0.857692	0.0171493	0.753974	0.909666	0.143202	0.736475	1.564 [-0.527–3.656]	0	0	1	0	0	0	0	0	0	0	0	1
724	cg00801868	3	155588370	GMPS;GMPS	-3.03854	2.07411	0.0646424	0.0188514	0.0252006	0.129717	0.14344	0.736475	-1.341 [-3.136–0.453]	1	0	0	0	0	0	0	0	0	0	0	1
725	cg22252970	8	1445449	NA	3.49708	2.38744	0.929174	0.0165373	0.864393	0.978844	0.143495	0.736475	1.544 [-0.522–3.609]	1	0	0	0	0	0	0	0	0	0	0	1
726	cg18513344	3	195531298	MUC4;MUC4;MUC4	-2.92875	2.00054	0.277819	0.0223094	0.216543	0.341232	0.143716	0.736592	-1.293 [-3.023–0.438]	0	0	0	0	0	1	0	0	0	0	0	1
727	cg27087650	19	45255796	BCL3	3.27051	2.23647	0.297957	0.0255148	0.195149	0.379005	0.144161	0.737857	1.444 [-0.491–3.378]	0	1	0	0	0	1	0	0	0	0	0	2
728	cg07631309	10	106020930	GSTO1	-1.6463	1.12746	0.442374	0.042425	0.308822	0.589972	0.144754	0.739848	-0.727 [-1.702–0.249]	0	0	1	0	0	0	0	0	0	0	0	1
729	cg27241134	13	114923588	NA	-3.00218	2.05702	0.619844	0.0353071	0.48769	0.711608	0.144947	0.739848	-1.325 [-3.105–0.454]	0	0	1	0	0	0	0	0	0	0	0	1
730	cg18844850	12	6833560	COPS7A;COPS7A;COPS7A;COPS7A;COPS7A	9.17911	6.29977	0.0509544	0.0063915	0.0296405	0.0703056	0.145616	0.742242	4.052 [-1.399–9.502]	0	0	1	0	0	0	0	0	0	0	0	1
731	cg18939666	1	32109151	PEF1	2.70047	1.85611	0.480803	0.0282715	0.398706	0.564288	0.146211	0.743112	1.192 [-0.414–2.798]	0	1	0	0	0	0	0	0	0	0	0	1
732	cg00533923	6	116892543	RWDD1;RWDD1;RWDD1	5.51154	3.79105	0.0691848	0.0103543	0.0474498	0.171179	0.146508	0.743112	2.433 [-0.847–5.713]	1	0	0	0	0	0	0	0	0	0	0	1
733	cg13039454	7	41099611	NA	1.09288	0.751727	0.670193	0.0539167	0.43283	0.831778	0.146508	0.743112	0.482 [-0.168–1.133]	0	0	1	0	0	0	0	0	0	0	0	1
734	cg26828320	12	117175919	C12orf49;RNFT2;RNFT2	-4.88617	3.36255	0.0417402	0.0114563	0.0182315	0.0881629	0.146706	0.743112	-2.157 [-5.066–0.752]	0	0	1	0	0	0	0	0	0	0	0	1
735	cg11798873	6	128799726	PTPRK;PTPRK	2.94993	2.0309	0.775773	0.0203896	0.710645	0.867286	0.146869	0.743112	1.302 [-0.455–3.059]	0	0	1	0	0	0	0	0	0	0	0	1
736	cg25964744	8	135813830	MIR30B	3.22399	2.22132	0.821931	0.0189361	0.742795	0.903709	0.147187	0.743112	1.423 [-0.499–3.345]	0	0	1	0	0	0	0	0	0	0	0	1
737	cg11109845	7	148394888	CUL1	1.66693	1.14959	0.193809	0.0341084	0.121235	0.344661	0.147565	0.743112	0.736 [-0.259–1.730]	1	0	0	0	0	0	0	0	0	0	0	1
738	cg03216966	7	733282	PRKAR1B;PRKAR1B;PRKAR1B;PRKAR1B;PRKAR1B;PRKAR1B	1.97793	1.36471	0.726326	0.0312803	0.589958	0.807295	0.147758	0.743112	0.873 [-0.308–2.054]	0	0	1	0	0	0	0	0	0	0	0	1
739	cg06017212	17	1478463	SLC43A2	3.37729	2.33075	0.465196	0.0271346	0.381907	0.549669	0.147847	0.743112	1.491 [-0.526–3.507]	0	0	1	0	0	0	0	0	0	0	0	1
740	cg00660843	12	54954400	PDE1B;PDE1B	-1.96515	1.35663	0.111353	0.0299616	0.0262164	0.280241	0.147974	0.743112	-0.867 [-2.041–0.306]	1	0	0	0	0	0	0	0	0	0	0	1
741	cg20116579	17	7288001	TNK1	-4.12305	2.84729	0.788123	0.016987	0.677718	0.836476	0.148114	0.743112	-1.820 [-4.283–0.643]	0	0	1	0	0	0	0	0	0	0	0	1
742	cg09257020	1	5037097	NA	-2.92946	2.02337	0.803821	0.0199287	0.677568	0.859205	0.148183	0.743112	-1.293 [-3.044–0.457]	1	0	0	0	0	0	0	0	0	0	0	1
743	cg23235277	12	110206494	MGC14436;MGC14436;C12orf34	5.17886	3.58206	0.822314	0.0124797	0.780133	0.862897	0.148753	0.744829	2.286 [-0.813–5.385]	0	0	0	1	0	0	0	0	0	0	0	1
744	cg18040354	17	53800484	TMEM100;TMEM100	1.49616	1.03544	0.435593	0.0388751	0.297183	0.651903	0.148987	0.744829	0.660 [-0.235–1.556]	0	0	0	1	0	0	0	0	0	0	0	1
745	cg17023648	1	23810750	ASAP3;ASAP3	1.99652	1.38278	0.0892137	0.0287407	0.0329717	0.258984	0.149295	0.744829	0.881 [-0.315–2.078]	0	0	1	0	0	0	0	0	0	0	0	1
746	cg05347794	14	89866110	FOXN3;FOXN3	-1.43742	0.995671	0.741059	0.0441708	0.548788	0.882333	0.149345	0.744829	-0.634 [-1.496–0.227]	1	0	1	0	0	0	0	0	0	0	0	2
747	cg14264316	9	134280803	NA	1.25993	0.873118	0.550294	0.0545827	0.374208	0.837516	0.149526	0.744829	0.556 [-0.199–1.311]	0	0	1	0	0	1	0	0	0	0	0	2
748	cg17370412	17	20180146	CYTSB;CYTSB	-2.12074	1.47091	0.44134	0.0411134	0.344598	0.573307	0.149874	0.745377	-0.936 [-2.209–0.336]	0	0	1	0	0	0	0	0	0	0	0	1
749	cg09825979	7	27179432	NA	1.92525	1.33827	0.884422	0.0295251	0.760001	0.979782	0.150773	0.745377	0.850 [-0.308–2.008]	0	0	0	1	0	0	0	0	0	0	0	1
750	cg08305942	16	79692354	NA	-2.29411	1.59628	0.60858	0.0281951	0.520419	0.694716	0.151186	0.745377	-1.013 [-2.394–0.368]	0	1	1	0	0	1	0	0	0	0	0	3
751	cg06119923	6	155577805	TIAM2;TIAM2	-2.63976	1.837	0.84606	0.0217814	0.780275	0.933214	0.151231	0.745377	-1.165 [-2.754–0.424]	0	0	1	0	0	0	0	0	0	0	0	1
752	cg19918549	14	100531800	EVL;EVL	2.97846	2.07468	0.1332	0.0245362	0.0688915	0.217744	0.151622	0.745377	1.315 [-0.480–3.110]	1	0	1	1	0	0	0	0	0	0	0	3
753	cg25301756	4	1804106	FGFR3;FGFR3;FGFR3	-2.40039	1.67234	0.730619	0.0280168	0.617013	0.815391	0.1517	0.745377	-1.060 [-2.506–0.387]	0	0	1	0	0	0	0	0	0	0	0	1
754	cg09848445	10	43601862	RET;RET	2.57358	1.79306	0.929244	0.0227068	0.855229	0.986406	0.151713	0.745377	1.136 [-0.415–2.687]	1	0	1	0	0	0	0	0	0	0	0	2
755	cg03576422	10	28824551	WAC;WAC;WAC	3.63683	2.53389	0.854624	0.0156271	0.809475	0.914132	0.151722	0.745377	1.605 [-0.587–3.797]	0	0	1	0	0	0	0	0	0	0	0	1
756	cg11254439	12	57335615	NA	0.941952	0.656658	0.0757181	0.059511	0.0310245	0.352587	0.151953	0.745377	0.416 [-0.152–0.984]	1	0	0	0	0	0	0	0	0	0	0	1
757	cg12001357	2	233410852	CHRNG	-1.40136	0.97704	0.62278	0.0445184	0.396493	0.766592	0.152001	0.745377	-0.619 [-1.464–0.227]	0	0	1	0	0	0	1	0	0	0	0	2
758	cg06367655	19	51644625	SIGLEC7;SIGLEC7	-2.61394	1.82377	0.712499	0.0230785	0.59414	0.794084	0.152295	0.745377	-1.154 [-2.732–0.424]	0	0	1	0	0	0	0	0	0	0	0	1
759	cg26403843	5	158634085	RNF145	1.26112	0.880746	0.314166	0.0505785	0.189139	0.516619	0.152693	0.745377	0.557 [-0.205–1.319]	1	0	1	0	1	1	1	1	0	0	0	6
760	cg12658897	11	60918586	VPS37C	-2.4443	1.70769	0.780384	0.0288351	0.685528	0.964119	0.152843	0.745377	-1.079 [-2.556–0.398]	0	0	1	0	0	0	0	0	0	0	0	1
761	cg00318947	7	27154914	HOXA3;HOXA3;HOXA3	2.90254	2.02952	0.812933	0.019169	0.720835	0.872228	0.153184	0.745377	1.281 [-0.475–3.037]	1	0	0	0	0	0	0	0	0	0	0	1
762	cg13791092	20	1098787	PSMF1;PSMF1	-1.19842	0.838036	0.38797	0.0488045	0.225095	0.581878	0.153219	0.745377	-0.529 [-1.254–0.196]	1	0	0	0	0	0	0	0	0	0	0	1
763	cg15530112	14	53929908	NA	2.07465	1.45099	0.691889	0.0290953	0.569317	0.766891	0.15328	0.745377	0.916 [-0.340–2.171]	0	0	1	0	0	0	0	0	0	0	0	1
764	cg00277397	7	71800412	CALN1;CALN1	1.99156	1.39303	0.679803	0.041537	0.562956	0.77908	0.153326	0.745377	0.879 [-0.326–2.084]	0	0	1	0	0	0	0	0	0	0	0	1
765	cg22895231	19	45311868	BCAM;BCAM	1.33116	0.931156	0.242904	0.0433094	0.145028	0.549204	0.153352	0.745377	0.588 [-0.218–1.393]	1	0	0	0	0	0	0	0	0	0	0	1
766	cg13700897	8	109096064	RSPO2	2.63256	1.84191	0.126769	0.0213889	0.0519909	0.240259	0.153442	0.745377	1.162 [-0.431–2.755]	0	0	1	0	0	0	0	0	0	0	0	1
767	cg13824500	10	114394236	VTI1A	-1.1608	0.813317	0.616181	0.0540045	0.450646	0.804795	0.154024	0.747226	-0.512 [-1.216–0.191]	0	0	1	1	0	0	0	0	0	0	0	2
768	cg14507042	9	139781209	TRAF2	2.95585	2.07235	0.0800823	0.0193089	0.0362266	0.145753	0.154284	0.747516	1.305 [-0.488–3.098]	0	0	1	0	0	0	0	0	0	0	0	1
769	cg18512930	4	1496880	NA	-1.18495	0.831992	0.617107	0.0476225	0.369338	0.74913	0.154891	0.749478	-0.523 [-1.243–0.197]	0	0	1	0	0	0	0	0	0	0	0	1
770	cg25813345	11	8964967	ASCL3	2.16948	1.52412	0.848851	0.0288714	0.741155	0.952892	0.155122	0.749622	0.958 [-0.361–2.276]	0	0	1	0	0	0	0	0	0	0	0	1
771	cg13405332	17	19483367	NA	-1.22182	0.858813	0.126493	0.0510988	0.037018	0.399599	0.155339	0.749695	-0.539 [-1.282–0.204]	0	0	1	0	0	0	0	0	0	0	0	1
772	cg17315331	11	118992129	HINFP;HINFP	3.52349	2.47984	0.0634596	0.0163212	0.0235589	0.117358	0.155871	0.751288	1.555 [-0.590–3.701]	0	0	1	0	0	0	0	0	0	0	0	1
773	cg21754824	12	70129384	NA	3.28515	2.3134	0.847129	0.0179785	0.782548	0.910261	0.156103	0.751436	1.450 [-0.551–3.451]	0	0	1	0	0	0	0	0	0	0	0	1
774	cg24045875	20	61425320	NA	-3.64293	2.56672	0.11547	0.0176326	0.0810123	0.201918	0.156325	0.751531	-1.608 [-3.829–0.613]	1	0	0	0	0	0	0	0	0	0	0	1
775	cg14435720	9	139565087	EGFL7;EGFL7;MIR126	0.257129	0.181445	0.454234	0.216458	0.104047	0.951171	0.156958	0.752707	0.113 [-0.043–0.270]	1	1	0	1	0	0	0	0	0	0	0	3
776	cg26389811	4	127697722	NA	1.5769	1.11279	0.76277	0.0359241	0.5884	0.863892	0.156974	0.752707	0.696 [-0.267–1.659]	0	0	1	0	0	0	0	0	0	0	0	1
777	cg21432842	17	38171697	CSF3;CSF3;CSF3;CSF3;CSF3;CSF3	2.79105	1.97348	0.303667	0.0287986	0.225372	0.382001	0.157792	0.754577	1.232 [-0.475–2.939]	1	0	1	0	0	0	0	0	0	0	0	2
778	cg01847441	14	69431073	ACTN1;ACTN1;ACTN1	1.65001	1.16735	0.734564	0.0362578	0.61557	0.907916	0.15803	0.754577	0.728 [-0.282–1.738]	0	0	0	1	0	0	0	0	0	0	0	1
779	cg06423425	7	2555549	LFNG	0.985218	0.697822	0.799103	0.0554547	0.592664	0.940787	0.158505	0.754577	0.435 [-0.169–1.039]	1	0	0	0	0	0	0	0	0	0	0	1
780	cg02832224	1	54825291	SSBP3;SSBP3;SSBP3	-2.77976	1.97092	0.55425	0.028667	0.472787	0.6564	0.158934	0.754577	-1.227 [-2.932–0.478]	0	0	1	0	0	0	0	0	0	0	0	1
781	cg00137634	6	26055783	NA	-6.24443	4.43384	0.0573143	0.00904377	0.0374855	0.0893654	0.159534	0.754577	-2.756 [-6.592–1.080]	0	0	1	0	0	0	0	0	0	0	0	1
782	cg12171221	6	170816142	NA	1.31781	0.935853	0.763556	0.0443357	0.587733	0.880788	0.159599	0.754577	0.582 [-0.228–1.391]	0	0	1	0	0	0	0	0	0	0	0	1
783	cg03327899	2	88926246	EIF2AK3	3.73506	2.65301	0.0903718	0.0145832	0.0511916	0.142765	0.159682	0.754577	1.649 [-0.647–3.944]	0	0	1	0	0	0	0	0	0	0	0	1
784	cg24531955	8	23154691	LOXL2	-2.39062	1.69836	0.211941	0.0280659	0.135779	0.296939	0.159758	0.754577	-1.055 [-2.525–0.414]	0	0	0	0	0	1	1	0	0	0	0	2
785	cg24319836	19	10213465	ANGPTL6	-2.29322	1.62936	0.527314	0.0292488	0.427581	0.639672	0.159805	0.754577	-1.012 [-2.422–0.397]	0	0	1	0	0	0	0	0	0	0	0	1
786	cg14058239	18	33706228	SLC39A6;SLC39A6	2.27129	1.61594	0.863745	0.0241537	0.776895	0.950811	0.160367	0.754577	1.003 [-0.395–2.401]	0	0	1	0	0	0	0	0	0	0	0	1
787	cg07928709	7	6057387	AIMP2	-3.8149	2.71517	0.865521	0.0155961	0.814694	0.919073	0.160521	0.754577	-1.684 [-4.033–0.665]	0	0	1	0	0	0	0	0	0	0	0	1
788	cg14141458	2	46770817	RHOQ	-3.22251	2.29592	0.200638	0.0300908	0.123317	0.350724	0.160952	0.754577	-1.422 [-3.409–0.564]	0	1	0	0	0	0	0	0	0	0	0	1
789	cg17201227	6	132811784	STX7	-1.56795	1.1178	0.463926	0.0393455	0.351899	0.597547	0.161211	0.754577	-0.692 [-1.659–0.275]	1	0	0	0	0	0	0	0	0	0	0	1
790	cg17815933	12	8191646	FOXJ2	1.12161	0.799944	0.345727	0.0555411	0.185837	0.530563	0.161391	0.754577	0.495 [-0.197–1.187]	1	0	0	0	0	0	0	0	0	0	0	1
791	cg18082788	6	149806339	ZC3H12D	-1.44	1.02706	0.266015	0.0489514	0.136315	0.432404	0.161404	0.754577	-0.636 [-1.524–0.253]	1	0	0	0	0	0	0	0	0	0	0	1
792	cg16902255	1	35897100	NA	-2.27163	1.62067	0.481392	0.0298346	0.365675	0.593555	0.161525	0.754577	-1.003 [-2.405–0.399]	0	0	1	0	0	0	0	0	0	0	0	1
793	cg03923277	12	104359732	TDG;TDG	0.519356	0.37062	0.348907	0.104133	0.064899	0.442391	0.161628	0.754577	0.229 [-0.091–0.550]	1	0	0	0	0	0	0	0	0	0	0	1
794	cg05238741	12	52214758	FIGNL2	0.520415	0.371456	0.155715	0.104559	0.0301777	0.633259	0.161719	0.754577	0.230 [-0.092–0.551]	1	0	0	0	0	0	0	0	0	0	0	1
795	cg25583983	6	31371820	MICA	1.1644	0.831253	0.323355	0.0511998	0.0933238	0.539928	0.161789	0.754577	0.514 [-0.205–1.233]	0	0	0	1	0	0	0	0	0	0	0	1
796	cg10031769	10	35483963	CREM;CREM;CREM;CREM;CREM;CREM;CREM;CREM;CREM;CREM;CREM;CREM;CREM;CREM;CREM;CREM;CREM;CREM;CREM;CREM	2.49539	1.78172	0.522245	0.024667	0.445462	0.603115	0.161858	0.754577	1.101 [-0.440–2.643]	0	0	1	0	0	0	0	0	0	0	0	1
797	cg17214023	2	10176748	NA	-2.73508	1.9544	0.473789	0.0303719	0.386113	0.566543	0.162186	0.754577	-1.207 [-2.898–0.484]	0	1	1	0	0	0	0	0	0	0	0	2
798	cg17660703	19	48964810	KCNJ14;KCNJ14;KCNJ14	-1.67162	1.19571	0.844494	0.0338387	0.721983	0.943434	0.162616	0.754577	-0.738 [-1.772–0.297]	0	0	1	0	0	0	0	0	0	0	0	1
799	cg00977384	4	76521531	CDKL2	2.28281	1.63296	0.850385	0.0294351	0.732596	0.929714	0.162634	0.754577	1.008 [-0.405–2.420]	0	0	1	0	0	0	0	0	0	0	0	1
800	cg24817205	11	43917617	ALKBH3;LOC729799	2.56024	1.83255	0.86173	0.0220353	0.752725	0.922759	0.162893	0.754577	1.130 [-0.455–2.715]	0	0	1	0	0	0	0	0	0	0	0	1
801	cg24740818	15	76440405	C15orf27	1.53843	1.10174	0.24199	0.0355948	0.115967	0.515932	0.163115	0.754577	0.679 [-0.274–1.632]	0	0	0	1	0	0	0	0	0	0	0	1
802	cg01486818	1	2409335	PLCH2	1.21093	0.867493	0.572879	0.0476232	0.413873	0.710838	0.163252	0.754577	0.535 [-0.216–1.285]	0	0	1	0	0	0	0	0	0	0	0	1
803	cg13788625	9	140340778	NA	-4.45996	3.19615	0.819235	0.0138373	0.779685	0.858376	0.163398	0.754577	-1.969 [-4.734–0.796]	1	0	0	0	0	0	0	0	0	0	0	1
804	cg11571772	4	81105355	PRDM8	-6.15243	4.40992	0.0763216	0.00909926	0.0421657	0.118891	0.163483	0.754577	-2.716 [-6.531–1.100]	0	0	1	0	0	0	0	0	0	0	0	1
805	cg05847778	2	170336167	BBS5	6.88243	4.93393	0.0486415	0.00794076	0.0278013	0.0761599	0.163548	0.754577	3.038 [-1.231–7.306]	0	0	1	0	0	0	0	0	0	0	0	1
806	cg21211039	22	45555611	NA	-1.77094	1.26974	0.55112	0.0476469	0.427797	0.702045	0.163606	0.754577	-0.782 [-1.880–0.317]	1	0	0	0	0	0	0	0	0	0	0	1
807	cg12926341	2	70330714	NA	-2.2144	1.58791	0.546753	0.0336197	0.4546	0.652986	0.163663	0.754577	-0.977 [-2.351–0.396]	0	0	1	0	0	0	0	0	0	0	0	1
808	cg26160945	12	27396706	STK38L	-1.5415	1.10589	0.534005	0.048524	0.371025	0.712063	0.163853	0.754577	-0.680 [-1.637–0.276]	1	0	0	0	0	0	0	0	0	0	0	1
809	cg01413354	9	136017755	RALGDS	-0.926135	0.664745	0.311029	0.0642688	0.167236	0.498919	0.164061	0.754601	-0.409 [-0.984–0.166]	1	1	0	0	0	0	0	0	0	0	0	2
810	cg09228599	9	134351500	BAT2L1	0.985624	0.708073	0.595754	0.0545262	0.382341	0.671724	0.164435	0.755388	0.435 [-0.178–1.048]	0	0	1	0	0	0	0	0	0	0	0	1
811	cg18809126	3	11623526	VGLL4;VGLL4;VGLL4	2.99847	2.15591	0.777058	0.0227927	0.696693	0.877617	0.164789	0.755512	1.324 [-0.542–3.189]	0	0	1	0	0	0	0	0	0	0	0	1
812	cg11942242	12	32543849	NA	-0.925678	0.665691	0.290444	0.0599023	0.128904	0.63062	0.164868	0.755512	-0.409 [-0.985–0.167]	1	0	0	0	0	0	0	0	0	0	0	1
813	cg15616946	18	11689206	GNAL;GNAL	-3.98276	2.86592	0.0517941	0.0135529	0.0254125	0.0995404	0.165128	0.755766	-1.758 [-4.237–0.721]	0	0	1	0	0	0	0	0	0	0	0	1
814	cg25019648	17	72353261	BTBD17	1.74594	1.25787	0.0705666	0.033786	0.0209183	0.298041	0.165641	0.755766	0.771 [-0.318–1.859]	1	0	0	0	0	0	0	0	0	0	0	1
815	cg02711608	19	47287964	SLC1A5;SLC1A5;SLC1A5;SLC1A5	-2.57079	1.8524	0.224737	0.0302512	0.119843	0.32732	0.1657	0.755766	-1.135 [-2.737–0.468]	0	0	0	0	0	1	1	0	0	0	0	2
816	cg14483856	9	133706938	ABL1	2.10171	1.5149	0.880028	0.0256061	0.779078	0.969244	0.16584	0.755766	0.928 [-0.383–2.238]	0	0	1	0	0	0	0	0	0	0	0	1
817	cg15520962	19	55888146	TMEM190	-2.20833	1.59213	0.624438	0.0280282	0.505588	0.702631	0.16594	0.755766	-0.975 [-2.352–0.403]	0	0	1	0	0	0	0	0	0	0	0	1
818	cg26893861	17	41843967	DUSP3	-0.346614	0.250044	0.290103	0.154239	0.0960088	0.707165	0.166188	0.755973	-0.153 [-0.369–0.063]	1	0	0	0	0	0	0	0	0	0	0	1
819	cg14414971	7	3340979	SDK1	2.41309	1.74167	0.132944	0.0257088	0.0496213	0.233994	0.166405	0.756037	1.065 [-0.442–2.572]	1	0	0	0	0	0	0	0	0	0	0	1
820	cg26710819	7	134653134	CALD1;CALD1;CALD1;CALD1;CALD1	-2.5993	1.8778	0.870508	0.0212177	0.78967	0.978429	0.166795	0.756749	-1.147 [-2.772–0.477]	0	0	1	0	0	0	0	0	0	0	0	1
821	cg20675440	16	69374895	NIP7;COG8	2.49409	1.8032	0.642129	0.0252438	0.567494	0.738028	0.167127	0.756749	1.101 [-0.459–2.661]	0	0	1	0	0	0	0	0	0	0	0	1
822	cg18292763	14	62581650	NA	-2.40792	1.74111	0.843999	0.0224229	0.762506	0.91063	0.167177	0.756749	-1.063 [-2.569–0.443]	0	0	1	0	0	0	0	0	0	0	0	1
823	ch.2.2322307F	2	111400544	BUB1	-3.56996	2.58322	0.122407	0.0165215	0.0911924	0.195863	0.167484	0.756749	-1.576 [-3.811–0.659]	0	0	1	0	0	0	0	0	0	0	0	1
824	cg15500320	1	59250642	JUN	2.82633	2.04559	0.071105	0.0189842	0.0318577	0.166517	0.167579	0.756749	1.248 [-0.522–3.017]	0	0	1	0	0	0	0	0	0	0	0	1
825	cg24106686	17	45771570	TBKBP1	-6.12142	4.44284	0.0733787	0.00875869	0.0478518	0.104514	0.168765	0.760953	-2.702 [-6.546–1.142]	0	0	1	0	0	0	0	0	0	0	0	1
826	cg09831562	3	181327125	SOX2OT	1.38599	1.00656	0.72435	0.0418546	0.569176	0.831296	0.169032	0.760953	0.612 [-0.259–1.483]	1	1	1	1	0	1	0	0	0	0	0	5
827	cg26928531	6	32407714	HLA-DRA;HLA-DRA	5.69848	4.13936	0.0722229	0.0103922	0.0423789	0.110826	0.169123	0.760953	2.515 [-1.066–6.096]	0	0	1	0	0	0	0	0	0	0	0	1
828	cg18923472	2	48983189	LHCGR	-1.79928	1.31219	0.825154	0.030055	0.651413	0.897842	0.170816	0.765822	-0.794 [-1.929–0.341]	1	0	0	0	0	0	0	0	0	0	0	1
829	cg10709532	8	145654026	VPS28;VPS28	-2.40047	1.7515	0.0856573	0.0226055	0.0357443	0.168298	0.171026	0.765822	-1.060 [-2.575–0.456]	0	0	1	0	0	0	0	0	0	0	0	1
830	cg20148850	6	10422227	NA	2.04594	1.49378	0.306365	0.0309515	0.206196	0.416293	0.171306	0.765822	0.903 [-0.389–2.195]	1	0	0	0	0	0	0	0	0	0	0	1
831	cg26687842	13	41055491	LOC646982;LOC646982;LOC646982	-2.04712	1.49681	0.630019	0.0337419	0.527988	0.740081	0.171922	0.765822	-0.904 [-2.199–0.391]	0	1	0	0	0	1	0	0	0	0	0	2
832	cg16655795	19	42897238	NA	2.85103	2.08525	0.62354	0.0299287	0.547546	0.712726	0.172055	0.765822	1.258 [-0.546–3.062]	0	1	1	0	0	0	0	0	0	0	0	2
833	cg00584089	2	202776922	NA	3.04492	2.22716	0.761538	0.0196467	0.691237	0.828546	0.172074	0.765822	1.344 [-0.583–3.271]	0	0	1	0	0	0	0	0	0	0	0	1
834	cg01438090	11	30502936	MPPED2;MPPED2	-1.34409	0.98338	0.60376	0.0495644	0.455895	0.731279	0.172191	0.765822	-0.593 [-1.444–0.257]	0	1	0	0	0	0	0	0	0	0	0	1
835	cg19359333	12	52240545	NA	-2.07528	1.51874	0.607265	0.0273966	0.455544	0.688567	0.172302	0.765822	-0.916 [-2.230–0.398]	1	0	0	0	0	0	0	0	0	0	0	1
836	cg08415417	6	160211403	TCP1;TCP1;MRPL18	-2.8458	2.08273	0.0507725	0.0198398	0.0193415	0.234347	0.172323	0.765822	-1.256 [-3.058–0.546]	1	0	0	1	0	0	0	0	0	0	0	2
837	cg10471113	16	1587842	IFT140;TMEM204	-1.7179	1.2578	0.719749	0.0390487	0.516757	0.797153	0.172506	0.765822	-0.758 [-1.846–0.330]	0	0	1	0	0	0	0	0	0	0	0	1
838	cg05702851	4	110481083	CCDC109B	-3.41542	2.50202	0.0542598	0.0158161	0.023222	0.150056	0.172737	0.765822	-1.508 [-3.672–0.657]	0	0	1	0	0	0	0	0	0	0	0	1
839	cg13399544	8	144649678	C8orf73	-0.794124	0.581976	0.534723	0.0713804	0.410112	0.808991	0.172904	0.765822	-0.351 [-0.854–0.153]	1	0	0	0	0	0	0	0	0	0	0	1
840	cg00835400	14	75228815	YLPM1	2.32589	1.70484	0.86667	0.0233849	0.758275	0.943931	0.172981	0.765822	1.027 [-0.448–2.502]	0	0	1	0	0	0	0	0	0	0	0	1
841	cg04661457	12	92531553	NA	1.41271	1.03575	0.229971	0.0411915	0.110155	0.414783	0.173087	0.765822	0.624 [-0.273–1.520]	0	0	1	0	0	0	0	0	0	0	0	1
842	cg15012027	2	99351550	NA	-1.35611	0.996734	0.377266	0.0513014	0.241891	0.607709	0.174159	0.768803	-0.599 [-1.461–0.264]	0	1	0	0	0	0	0	0	0	0	0	1
843	cg03433986	11	62477624	BSCL2	-2.00851	1.4763	0.529499	0.0348651	0.387172	0.662526	0.174174	0.768803	-0.887 [-2.164–0.391]	0	0	0	0	0	1	0	0	0	0	0	1
844	cg13685727	9	90589530	CDK20;CDK20;CDK20;CDK20;CDK20;CDK20;CDK20;CDK20;CDK20;CDK20	-2.41442	1.77808	0.0547254	0.0222332	0.016793	0.224683	0.175005	0.76915	-1.066 [-2.604–0.473]	1	0	0	0	0	0	0	0	0	0	0	1
845	cg26690034	1	75198963	CRYZ;CRYZ;CRYZ;TYW3;TYW3;CRYZ;CRYZ;CRYZ;TYW3;CRYZ;CRYZ	0.801983	0.590986	0.118454	0.0659196	0.03537	0.346261	0.175275	0.76915	0.354 [-0.157–0.865]	1	0	0	0	0	0	0	0	0	0	0	1
846	cg07555125	5	140175691	PCDHA1;PCDHA1;PCDHA2;PCDHA2	1.07503	0.792421	0.758592	0.0500686	0.50126	0.875581	0.175396	0.76915	0.475 [-0.211–1.160]	0	0	1	0	0	0	0	0	0	0	0	1
847	cg03078551	17	41656298	NA	-3.58017	2.63942	0.131843	0.0188738	0.0889768	0.213153	0.175466	0.76915	-1.580 [-3.864–0.703]	0	0	1	0	1	1	1	0	0	0	0	4
848	cg01710112	16	2015448	SNHG9;RPS2;RNF151	-1.07369	0.791952	0.205203	0.0499357	0.0886209	0.365475	0.175679	0.76915	-0.474 [-1.159–0.211]	0	0	1	0	0	0	0	0	0	0	0	1
849	cg06583438	6	107954774	SOBP	-1.26683	0.934504	0.79162	0.0454479	0.582429	0.956902	0.175722	0.76915	-0.559 [-1.368–0.249]	0	0	1	0	0	0	0	0	0	0	0	1
850	cg05243700	16	20710251	NA	-3.25894	2.40518	0.774042	0.018612	0.670119	0.835471	0.17593	0.76915	-1.438 [-3.519–0.642]	1	0	0	0	0	0	0	0	0	0	0	1
851	cg24027061	14	103373069	NA	-2.80721	2.07718	0.834655	0.0196781	0.750562	0.893893	0.177053	0.76915	-1.239 [-3.036–0.558]	0	0	1	0	0	0	0	0	0	0	0	1
852	cg25921813	3	194797138	C3orf21	1.69705	1.25748	0.813738	0.0323658	0.725876	0.924872	0.177656	0.76915	0.749 [-0.339–1.837]	1	1	1	0	0	0	0	0	0	0	0	3
853	cg07202479	1	159174162	DARC;DARC	-2.47906	1.83702	0.604736	0.0294165	0.493883	0.675746	0.177678	0.76915	-1.094 [-2.684–0.495]	0	1	0	0	0	1	0	1	0	0	0	3
854	cg12247222	19	17403313	ABHD8	1.07016	0.793495	0.111279	0.049663	0.0402573	0.399324	0.177946	0.76915	0.472 [-0.214–1.159]	0	0	0	1	0	0	0	0	0	0	0	1
855	cg21690064	19	814645	LPPR3	-2.32136	1.72167	0.640915	0.0248129	0.558526	0.722593	0.178057	0.76915	-1.025 [-2.514–0.465]	0	0	1	0	0	0	0	0	0	0	0	1
856	cg21825027	2	264166	ACP1;SH3YL1;SH3YL1;ACP1;ACP1;ACP1	-2.27994	1.69157	0.0861112	0.0235063	0.0333293	0.179997	0.178213	0.76915	-1.006 [-2.470–0.457]	0	0	1	0	0	0	0	0	0	0	0	1
857	cg05257260	4	114561619	CAMK2D;CAMK2D;CAMK2D;CAMK2D;CAMK2D;CAMK2D	2.00732	1.49106	0.834919	0.0268807	0.524247	0.961056	0.178725	0.76915	0.886 [-0.404–2.176]	0	0	1	0	0	0	0	0	0	0	0	1
858	cg25950235	15	89910753	MIR9-3	-1.22779	0.912371	0.335098	0.0514099	0.198442	0.529663	0.178894	0.76915	-0.542 [-1.331–0.247]	0	0	0	1	0	0	0	0	0	0	0	1
859	cg04508739	14	57263369	NA	-2.465	1.83192	0.239222	0.0289621	0.163135	0.351248	0.178937	0.76915	-1.088 [-2.673–0.497]	0	1	0	0	0	0	0	0	0	0	0	1
860	cg16867817	7	82057703	CACNA2D1	-2.54137	1.89051	0.816977	0.0208135	0.698387	0.878309	0.179359	0.76915	-1.122 [-2.757–0.514]	0	0	1	0	0	0	0	0	0	0	0	1
861	cg03546163	6	35654363	FKBP5;FKBP5;FKBP5;FKBP5	1.0551	0.784949	0.476822	0.0545233	0.285609	0.66955	0.179395	0.76915	0.466 [-0.213–1.145]	1	1	1	0	0	0	0	0	0	0	0	3
862	cg15871749	3	193853115	HES1	-3.19573	2.37814	0.0810462	0.0178334	0.0420673	0.197115	0.179514	0.76915	-1.411 [-3.468–0.647]	0	0	1	0	0	0	0	0	0	0	0	1
863	cg24748448	17	3493352	TRPV1;TRPV1;TRPV1;TRPV1	-3.14393	2.33987	0.855529	0.0198952	0.730225	0.920136	0.179567	0.76915	-1.388 [-3.412–0.637]	0	0	1	0	0	0	0	0	0	0	0	1
864	cg02651871	7	4838935	RADIL	2.20769	1.64309	0.752819	0.0260619	0.670892	0.84041	0.179571	0.76915	0.974 [-0.447–2.396]	0	0	1	0	0	0	0	0	0	0	0	1
865	cg03829194	16	875571	NA	-1.34808	1.00402	0.753622	0.0391208	0.561783	0.822356	0.179875	0.76915	-0.595 [-1.464–0.274]	0	0	0	1	0	0	0	0	0	0	0	1
866	cg07685736	22	21320014	AIFM3;AIFM3;AIFM3;AIFM3	-1.30001	0.969697	0.82286	0.0405166	0.434715	0.883556	0.180539	0.76915	-0.574 [-1.413–0.265]	1	0	0	0	0	0	0	0	0	0	0	1
867	cg01144344	5	17354521	NA	-2.79636	2.08744	0.881725	0.0210609	0.770628	0.935156	0.18087	0.76915	-1.234 [-3.040–0.572]	1	0	0	0	0	0	0	0	0	0	0	1
868	cg00695328	16	87158993	NA	-2.17548	1.62471	0.658779	0.0256454	0.578964	0.7379	0.181071	0.76915	-0.960 [-2.366–0.445]	0	0	1	0	0	0	0	0	0	0	0	1
869	cg09237846	12	105114399	CHST11	-4.39325	3.28137	0.0782974	0.0150452	0.0429605	0.181843	0.18112	0.76915	-1.939 [-4.778–0.900]	1	0	0	0	0	0	0	0	0	0	0	1
870	cg10021924	12	131401275	NA	0.895021	0.66896	0.574655	0.0591188	0.317623	0.935264	0.181418	0.76915	0.395 [-0.184–0.974]	1	0	0	1	0	0	0	0	0	0	0	2
871	cg05207465	5	154318039	GEMIN5	-2.86307	2.14203	0.533699	0.020359	0.457238	0.594504	0.181846	0.76915	-1.264 [-3.117–0.589]	0	0	1	0	0	0	0	0	0	0	0	1
872	cg15592187	12	31882089	AMN1;AMN1;AMN1	-3.77531	2.8248	0.0625807	0.0138729	0.0438814	0.236336	0.181888	0.76915	-1.666 [-4.110–0.777]	0	0	1	0	0	0	0	0	0	0	0	1
873	cg24033122	16	30485383	ITGAL;ITGAL	-1.17999	0.883133	0.206291	0.0474059	0.0977257	0.329086	0.182001	0.76915	-0.521 [-1.285–0.243]	1	0	0	0	0	0	0	0	0	0	0	1
874	cg11111332	7	50612853	DDC;DDC	2.172	1.62564	0.802486	0.0255096	0.703974	0.908577	0.182018	0.76915	0.959 [-0.448–2.365]	0	0	0	0	0	0	0	0	0	1	0	1
875	cg04484334	3	133174674	BFSP2	4.31873	3.23266	0.903361	0.0123557	0.859256	0.944671	0.182058	0.76915	1.906 [-0.890–4.703]	0	0	1	0	0	0	0	0	0	0	0	1
876	cg00134539	21	43824071	UBASH3A	1.16329	0.871409	0.536752	0.0513301	0.403556	0.697956	0.182388	0.76915	0.513 [-0.240–1.267]	1	0	1	0	0	0	0	0	0	0	0	2
877	cg20655119	4	40425917	RBM47;RBM47	-1.91243	1.43407	0.821802	0.0273087	0.740951	0.912063	0.182844	0.76915	-0.844 [-2.085–0.397]	0	0	1	0	0	0	0	0	0	0	0	1
878	cg18043514	5	158531132	NA	-1.24899	0.936768	0.672459	0.0436593	0.479092	0.793824	0.182931	0.76915	-0.551 [-1.362–0.259]	1	0	0	0	0	0	0	0	0	0	0	1
879	cg19299265	10	1975631	NA	-1.15621	0.86719	0.777966	0.047952	0.603838	0.960886	0.182937	0.76915	-0.510 [-1.261–0.240]	0	0	1	0	0	0	0	0	0	0	0	1
880	cg25508605	15	92706125	SLCO3A1;SLCO3A1	2.1118	1.58443	0.891992	0.0292759	0.764697	0.982278	0.183081	0.76915	0.932 [-0.439–2.303]	0	0	1	0	0	0	0	0	0	0	0	1
881	cg22766120	2	174228041	CDCA7;CDCA7	3.58077	2.68792	0.892419	0.0164232	0.829746	0.935443	0.183301	0.76915	1.581 [-0.745–3.906]	0	0	1	0	0	0	0	0	0	0	0	1
882	cg03037620	10	79699612	NA	-0.949054	0.712434	0.538734	0.0582696	0.375293	0.687356	0.183315	0.76915	-0.419 [-1.035–0.197]	1	0	0	0	0	0	0	0	0	0	0	1
883	cg06375292	17	47786311	SLC35B1	3.65244	2.74208	0.711667	0.017626	0.650476	0.765778	0.183358	0.76915	1.612 [-0.760–3.984]	0	1	0	0	0	0	0	0	0	0	0	1
884	cg02337614	13	112609986	NA	1.92161	1.44288	0.83359	0.0269727	0.707543	0.912465	0.183425	0.76915	0.848 [-0.400–2.096]	1	0	0	0	0	0	0	0	0	0	0	1
885	cg17320136	5	10567905	ANKRD33B	-2.57176	1.9314	0.49673	0.0290958	0.387428	0.583573	0.183504	0.76915	-1.135 [-2.806–0.536]	0	1	0	0	0	1	0	0	0	0	0	2
886	cg13705810	19	17556074	NA	3.09345	2.32388	0.698272	0.0190981	0.641496	0.754516	0.183634	0.76915	1.365 [-0.645–3.376]	0	0	1	0	0	0	0	0	0	0	0	1
887	cg27614723	15	92399897	SLCO3A1;SLCO3A1	2.99414	2.24938	0.469694	0.0310749	0.350588	0.597029	0.183654	0.76915	1.322 [-0.624–3.268]	0	0	0	0	1	1	0	0	0	0	0	2
888	cg08583780	16	90142525	PRDM7	-2.19058	1.64599	0.741518	0.0273099	0.633297	0.813375	0.183733	0.76915	-0.967 [-2.391–0.457]	0	0	1	0	0	0	0	0	0	0	0	1
889	cg26543816	4	38180741	NA	2.46493	1.85225	0.837992	0.0221317	0.769829	0.901016	0.183761	0.76915	1.088 [-0.514–2.690]	0	0	1	0	0	0	0	0	0	0	0	1
890	cg00134210	10	14644132	FAM107B	-3.88149	2.91925	0.0797681	0.017423	0.044611	0.143142	0.184141	0.769876	-1.713 [-4.239–0.812]	0	0	1	0	0	0	0	0	0	0	0	1
891	cg00442282	17	38471064	RARA	-4.80074	3.61398	0.127934	0.0170903	0.08747	0.19207	0.18455	0.770399	-2.119 [-5.246–1.008]	0	1	0	0	0	0	0	0	0	0	0	1
892	cg03563354	10	100083446	NA	1.43403	1.07985	0.777992	0.0370259	0.681587	0.874883	0.18468	0.770399	0.633 [-0.301–1.567]	1	0	1	1	0	0	0	0	0	0	0	3
893	cg04305653	22	47272422	TBC1D22A	2.29064	1.72773	0.690843	0.0255579	0.556206	0.774415	0.1854	0.772534	1.011 [-0.484–2.506]	0	0	1	0	0	0	0	0	0	0	0	1
894	cg01266853	6	166100650	NA	-2.59092	1.95633	0.847716	0.020692	0.780292	0.924397	0.185872	0.773636	-1.144 [-2.836–0.549]	0	0	1	0	0	0	0	0	0	0	0	1
895	cg04799270	7	158378215	PTPRN2;PTPRN2;PTPRN2	2.10115	1.58869	0.831007	0.0258863	0.62469	0.895645	0.186476	0.773674	0.927 [-0.447–2.302]	0	0	1	0	0	0	0	0	0	0	0	1
896	cg17608490	2	219848580	FEV	1.45352	1.09908	0.241767	0.0357235	0.139133	0.449025	0.186501	0.773674	0.642 [-0.309–1.592]	1	0	0	0	0	0	0	0	0	0	0	1
897	cg01543307	4	184390449	NA	2.47741	1.87383	0.849619	0.0264716	0.741696	0.929055	0.186628	0.773674	1.094 [-0.528–2.715]	0	0	1	0	0	0	0	0	0	0	0	1
898	cg01975495	7	100779017	SERPINE1;SERPINE1	1.3893	1.05139	0.333429	0.0460778	0.204303	0.466457	0.186863	0.773674	0.613 [-0.296–1.523]	1	1	0	1	0	0	0	0	0	0	0	3
899	cg08086949	12	72939884	TRHDE	2.48115	1.87791	0.844177	0.021018	0.762739	0.904787	0.186921	0.773674	1.095 [-0.529–2.720]	0	0	1	0	0	0	0	0	0	0	0	1
900	cg08175928	9	134165024	PPAPDC3	1.32521	1.00394	0.69433	0.0415731	0.44856	0.825024	0.187327	0.774492	0.585 [-0.284–1.453]	0	0	1	0	0	0	0	0	0	0	0	1
901	cg05479462	5	94986485	RFESD;RFESD;RFESD	3.25784	2.4758	0.842886	0.0166863	0.795608	0.906172	0.188711	0.77935	1.438 [-0.704–3.580]	0	0	1	0	0	0	0	0	0	0	0	1
902	cg05360477	2	12959313	NA	1.60358	1.22272	0.56086	0.0416955	0.381042	0.724095	0.190185	0.781916	0.708 [-0.350–1.766]	0	0	1	0	0	0	0	0	0	0	0	1
903	cg14205864	13	113841719	PCID2;PCID2;PCID2	-2.51255	1.91708	0.728063	0.0210419	0.663257	0.785688	0.190482	0.781916	-1.109 [-2.768–0.550]	0	1	0	0	0	0	0	0	0	0	0	1
904	cg03856401	16	29853262	MVP;MVP	-2.56625	1.95823	0.92255	0.0210534	0.863239	0.978978	0.190523	0.781916	-1.133 [-2.827–0.561]	0	0	1	0	0	0	0	0	0	0	0	1
905	cg02542440	11	50258750	LOC441601	1.66235	1.26957	0.814793	0.0307597	0.480486	0.896457	0.190897	0.781916	0.734 [-0.365–1.832]	0	0	1	0	0	0	0	0	0	0	0	1
906	cg14001893	9	136562840	SARDH;SARDH	3.37345	2.57639	0.853873	0.019439	0.777775	0.911996	0.190902	0.781916	1.489 [-0.740–3.718]	0	0	1	0	0	0	0	0	0	0	0	1
907	cg10759769	12	3749671	EFCAB4B;EFCAB4B	-2.38212	1.8204	0.844862	0.0220861	0.774352	0.91353	0.191172	0.781916	-1.051 [-2.626–0.523]	0	0	1	0	0	0	0	0	0	0	0	1
908	cg01048203	14	21027321	RNASE9;RNASE9;RNASE9;RNASE9;RNASE9;RNASE9;RNASE9	1.84371	1.40903	0.705971	0.0328704	0.611278	0.810871	0.191199	0.781916	0.814 [-0.405–2.033]	0	0	0	0	0	0	0	0	0	1	0	1
909	cg14184369	2	37145953	STRN	1.71428	1.31022	0.717835	0.0331023	0.450139	0.816767	0.191232	0.781916	0.757 [-0.377–1.890]	0	0	1	0	0	0	0	0	0	0	0	1
910	cg21134610	18	47815407	CXXC1;CXXC1	-2.17689	1.66464	0.837063	0.0252023	0.7499	0.912675	0.191461	0.781916	-0.961 [-2.401–0.479]	0	0	1	0	0	0	0	0	0	0	0	1
911	cg27326026	6	31409355	NA	0.943676	0.721714	0.643926	0.0580598	0.469892	0.806054	0.191519	0.781916	0.417 [-0.208–1.041]	0	0	1	0	0	0	0	0	0	0	0	1
912	cg02097604	17	17750910	TOM1L2;TOM1L2	1.81618	1.38938	0.759754	0.033926	0.611668	0.868422	0.191644	0.781916	0.802 [-0.400–2.004]	1	0	0	1	0	0	0	0	0	0	0	2
913	cg00594099	1	27893886	AHDC1	-2.91783	2.23392	0.832382	0.0186786	0.773367	0.898352	0.191995	0.782209	-1.288 [-3.221–0.645]	0	0	1	0	0	0	0	0	0	0	0	1
914	cg11893236	16	68345102	PRMT7;SLC7A6OS	8.30608	6.3623	0.05261	0.00622583	0.025962	0.0753254	0.192209	0.782209	3.666 [-1.838–9.171]	0	0	1	0	0	0	0	0	0	0	0	1
915	cg23350106	3	9957221	IL17RE;IL17RE;IL17RE	-1.59463	1.22183	0.117363	0.0331104	0.0512997	0.302388	0.192347	0.782209	-0.704 [-1.761–0.353]	1	0	0	0	0	0	0	0	0	0	0	1
916	cg04513146	15	99525812	LOC145814;LOC145814	2.76385	2.12196	0.835688	0.0199599	0.750253	0.888373	0.193237	0.784972	1.220 [-0.616–3.056]	0	0	1	0	0	0	0	0	0	0	0	1
917	cg02417857	3	181326706	SOX2OT	1.13281	0.870542	0.616812	0.0523041	0.444904	0.788711	0.193657	0.785294	0.500 [-0.253–1.253]	0	1	0	0	0	1	0	0	0	0	0	2
918	cg22663545	2	161126857	NA	-1.45471	1.11816	0.206504	0.0362439	0.10569	0.39095	0.193753	0.785294	-0.642 [-1.609–0.325]	0	0	1	0	0	0	0	0	0	0	0	1
919	cg04577162	7	73667397	RFC2	2.38914	1.83721	0.511536	0.0311276	0.430868	0.595784	0.193949	0.785294	1.055 [-0.535–2.644]	0	1	0	1	0	1	0	0	0	0	0	3
920	cg21586453	5	36239673	C5orf33;C5orf33	-2.41592	1.86012	0.814578	0.0212013	0.704341	0.872498	0.194503	0.786681	-1.066 [-2.676–0.543]	0	0	1	0	0	0	0	0	0	0	0	1
921	cg27138494	17	38658488	TNS4	3.40963	2.62905	0.778468	0.0161026	0.720961	0.8214	0.195153	0.786738	1.505 [-0.769–3.779]	0	0	0	0	0	0	0	0	0	1	0	1
922	cg16238795	2	54952081	EML6	-5.17871	3.99471	0.0444347	0.0105263	0.0194483	0.0903156	0.195331	0.786738	-2.286 [-5.742–1.170]	0	0	1	0	0	0	0	0	0	0	0	1
923	cg25315855	11	6440704	APBB1;APBB1	1.30136	1.00429	0.147909	0.0395307	0.0635045	0.295111	0.195535	0.786738	0.574 [-0.294–1.443]	0	0	0	1	0	0	0	0	0	0	0	1
924	cg21507987	11	10527506	AMPD3;AMPD3;AMPD3	-1.70081	1.31268	0.638561	0.0400893	0.522258	0.753268	0.195578	0.786738	-0.751 [-1.886–0.385]	1	0	1	0	0	0	0	0	0	0	0	2
925	cg26125956	5	132803980	FSTL4	0.938408	0.724867	0.784281	0.0544637	0.454245	0.899138	0.19595	0.786738	0.414 [-0.213–1.041]	1	0	0	0	0	0	0	0	0	0	0	1
926	cg20585768	2	30448162	NA	5.19409	4.01312	0.0642617	0.0105305	0.036032	0.102285	0.19606	0.786738	2.293 [-1.179–5.765]	0	0	0	0	0	0	0	0	0	1	0	1
927	cg24009074	19	48000364	NAPA	3.01265	2.32771	0.825194	0.0198013	0.753125	0.883945	0.196067	0.786738	1.330 [-0.684–3.344]	1	0	0	0	0	0	0	0	0	0	0	1
928	cg19459962	3	71837342	NA	-2.60193	2.01181	0.811343	0.0224068	0.729112	0.879731	0.196388	0.786738	-1.148 [-2.889–0.592]	0	0	1	0	0	0	0	0	0	0	0	1
929	cg19284039	11	2292895	ASCL2	1.16344	0.899787	0.709629	0.0544074	0.490414	0.803076	0.196496	0.786738	0.514 [-0.265–1.292]	1	0	0	0	0	0	0	0	0	0	0	1
930	cg20706049	2	110026630	SH3RF3	-1.95441	1.51249	0.877061	0.0261866	0.756606	0.947896	0.196783	0.786738	-0.863 [-2.171–0.446]	0	0	1	0	0	0	0	0	0	0	0	1
931	cg16412460	1	106622574	NA	2.6532	2.05354	0.81608	0.0197045	0.693442	0.878257	0.196843	0.786738	1.171 [-0.605–2.948]	0	0	1	0	0	0	0	0	0	0	0	1
932	cg27275941	3	15751015	ANKRD28	-1.49054	1.15469	0.482031	0.0426155	0.357847	0.621092	0.197241	0.787481	-0.658 [-1.657–0.341]	0	1	0	0	0	0	0	0	0	0	0	1
933	cg17287155	5	393347	AHRR	2.33424	1.81096	0.791581	0.0349119	0.639277	0.904424	0.197904	0.787658	1.030 [-0.536–2.597]	1	1	1	1	0	0	0	0	0	0	0	4
934	cg07171111	4	10462903	NA	1.93992	1.50512	0.113032	0.0291194	0.0307425	0.352371	0.197927	0.787658	0.856 [-0.446–2.158]	0	0	1	0	0	0	0	0	0	0	0	1
935	cg20119532	20	749581	C20orf54	-1.47921	1.14981	0.543793	0.0399914	0.388288	0.659406	0.198762	0.787658	-0.653 [-1.648–0.342]	0	0	1	0	0	0	0	0	0	0	0	1
936	cg09813769	10	94980851	NA	-0.77835	0.605028	0.808258	0.0658913	0.472237	0.950182	0.198768	0.787658	-0.344 [-0.867–0.180]	1	0	0	0	0	0	0	0	0	0	0	1
937	cg23850913	6	15505452	JARID2	-1.95596	1.52185	0.791809	0.0324483	0.638057	0.872158	0.199192	0.787658	-0.863 [-2.180–0.453]	1	1	0	1	0	0	0	0	0	0	0	3
938	cg16490124	1	235292369	SNORA14B;TOMM20	0.176969	0.137709	0.319067	0.279595	0.0338875	0.949933	0.199247	0.787658	0.078 [-0.041–0.197]	0	0	1	0	0	0	0	0	0	0	0	1
939	cg16034168	1	6336711	ACOT7;ACOT7;ACOT7;ACOT7	1.49423	1.16315	0.905333	0.0344159	0.743838	0.977725	0.199406	0.787658	0.660 [-0.347–1.666]	0	0	0	1	0	0	0	0	0	0	0	1
940	cg26787505	17	27053695	TLCD1;TLCD1	2.84646	2.21652	0.0772794	0.0179116	0.0372471	0.167347	0.199559	0.787658	1.256 [-0.661–3.174]	0	0	1	0	0	0	0	0	0	0	0	1
941	cg04612503	16	3085515	CCDC64B;CCDC64B	1.4643	1.14037	0.314686	0.0345022	0.219038	0.546184	0.199611	0.787658	0.646 [-0.340–1.633]	1	0	0	0	0	0	0	0	0	0	0	1
942	cg25745945	13	68093157	NA	2.84918	2.21969	0.832908	0.0181302	0.742079	0.88092	0.19977	0.787658	1.258 [-0.663–3.178]	0	0	1	0	0	0	0	0	0	0	0	1
943	cg04099180	17	46662651	NA	-2.51708	1.96098	0.0896533	0.0202897	0.0401282	0.213445	0.199774	0.787658	-1.111 [-2.808–0.585]	0	0	1	0	0	0	0	0	0	0	0	1
944	cg00220721	11	36422443	PRR5L;PRR5L;PRR5L;PRR5L	-3.12184	2.4324	0.22576	0.0304824	0.141497	0.337589	0.199825	0.787658	-1.378 [-3.482–0.726]	0	0	0	0	0	1	0	0	0	0	0	1
945	cg00591515	19	54971526	LENG8	-1.65323	1.28938	0.723602	0.03183	0.602129	0.803866	0.200263	0.788551	-0.730 [-1.845–0.386]	0	0	1	0	0	0	0	0	0	0	0	1
946	cg09349128	22	50327986	NA	-2.30088	1.79657	0.299688	0.0271625	0.15115	0.3893	0.200782	0.789266	-1.016 [-2.570–0.539]	1	1	1	1	1	1	1	0	0	0	0	7
947	cg07148051	5	151031393	NA	-3.53334	2.75943	0.881764	0.0150551	0.837729	0.932841	0.200869	0.789266	-1.560 [-3.947–0.828]	0	0	1	0	0	0	0	0	0	0	0	1
948	cg15722366	1	224545376	CNIH4	2.71383	2.12259	0.096004	0.0185817	0.0531007	0.166873	0.201544	0.79108	1.198 [-0.638–3.034]	0	0	1	0	0	0	0	0	0	0	0	1
949	cg01350680	10	124903314	NA	1.57258	1.23195	0.254668	0.0341423	0.168876	0.461274	0.202264	0.791717	0.694 [-0.372–1.760]	0	0	0	1	0	0	0	0	0	0	0	1
950	cg04557677	19	17959082	JAK3	4.50375	3.52891	0.0983031	0.0125153	0.0615732	0.144754	0.202355	0.791717	1.988 [-1.065–5.041]	0	0	0	0	0	0	1	0	0	0	0	1
951	cg17055934	3	133292432	CDV3;CDV3;CDV3	1.88606	1.47843	0.111059	0.0277415	0.0381533	0.239502	0.202542	0.791717	0.832 [-0.447–2.112]	0	0	1	0	0	0	0	0	0	0	0	1
952	cg09132250	2	131148721	NA	-1.2056	0.945518	0.353365	0.0434255	0.152434	0.465988	0.202772	0.791717	-0.532 [-1.350–0.286]	0	0	1	0	0	0	0	0	0	0	0	1
953	cg27142924	13	37005452	CCNA1;CCNA1;CCNA1;CCNA1	1.18539	0.930037	0.178468	0.0417043	0.0773099	0.382816	0.202948	0.791717	0.523 [-0.281–1.328]	0	0	1	0	0	0	0	0	0	0	0	1
954	cg05003791	22	39746550	SYNGR1;SYNGR1	4.26003	3.34304	0.0907717	0.0124981	0.0537077	0.148561	0.203043	0.791717	1.880 [-1.012–4.773]	0	0	1	0	0	0	0	0	0	0	0	1
955	cg06688770	14	74892331	TMEM90A	0.849438	0.666818	0.421989	0.0583227	0.158986	0.646072	0.203195	0.791717	0.375 [-0.202–0.952]	1	0	0	1	0	0	0	0	0	0	0	2
956	cg05576705	7	127949870	NA	4.07877	3.20339	0.819448	0.0140016	0.775669	0.861066	0.203408	0.791719	1.800 [-0.971–4.572]	0	0	1	0	0	0	0	0	0	0	0	1
957	cg15510875	17	3880966	NA	-3.87651	3.04777	0.338309	0.0314364	0.242209	0.42764	0.203886	0.792749	-1.711 [-4.348–0.926]	0	0	0	0	0	0	0	0	0	1	0	1
958	cg05122965	11	5706362	TRIM5;TRIM5;TRIM5	-2.00619	1.57911	0.0801807	0.0266521	0.0256785	0.152708	0.204408	0.792775	-0.886 [-2.252–0.481]	0	0	1	0	0	0	0	0	0	0	0	1
959	cg23049298	12	13151275	HEBP1	-2.82403	2.22342	0.845186	0.0192075	0.774504	0.908387	0.204523	0.792775	-1.247 [-3.170–0.677]	0	0	1	0	0	0	0	0	0	0	0	1
960	cg22333960	1	18435619	IGSF21	1.22356	0.963358	0.167386	0.0435001	0.0486595	0.354867	0.204532	0.792775	0.540 [-0.293–1.374]	0	0	1	0	0	0	0	0	0	0	0	1
961	cg15020801	17	46022809	PNPO	2.50835	1.97772	0.242738	0.024237	0.168457	0.324866	0.205174	0.793801	1.107 [-0.604–2.818]	0	1	0	0	0	0	0	0	0	0	0	1
962	cg25741837	2	73452813	SMYD5	2.22752	1.75649	0.487751	0.029732	0.404303	0.599256	0.205223	0.793801	0.983 [-0.536–2.503]	0	1	0	0	0	0	0	0	0	0	0	1
963	cg20855160	15	22798986	NA	1.20378	0.950809	0.739839	0.0420718	0.570455	0.942387	0.205976	0.79573	0.531 [-0.291–1.354]	0	0	1	0	0	0	0	0	0	0	0	1
964	cg27236007	2	33755653	RASGRP3;RASGRP3;RASGRP3	-2.15065	1.69935	0.796241	0.0243879	0.716506	0.860224	0.20615	0.79573	-0.949 [-2.419–0.521]	0	0	1	0	0	0	0	0	0	0	0	1
965	cg09575242	4	41260585	UCHL1	4.02431	3.18203	0.867409	0.0128101	0.830469	0.906359	0.206463	0.795742	1.776 [-0.977–4.529]	0	0	1	0	0	0	0	0	0	0	0	1
966	cg06093152	1	212662017	NA	-2.46525	1.95099	0.493362	0.0290601	0.377672	0.570511	0.206859	0.795742	-1.088 [-2.776–0.600]	0	0	1	0	0	0	0	0	0	0	0	1
967	cg03578005	4	77170672	NA	-2.28206	1.80603	0.883287	0.0235351	0.784113	0.962754	0.206864	0.795742	-1.007 [-2.570–0.555]	0	0	0	0	0	0	0	0	0	0	1	1
968	cg26257082	1	198906494	NA	1.98892	1.57454	0.101233	0.0302195	0.0508224	0.348143	0.207008	0.795742	0.878 [-0.484–2.240]	0	1	1	0	0	0	0	0	0	0	0	2
969	cg14787758	12	122261097	SETD1B	4.5217	3.58411	0.820589	0.0125078	0.790369	0.868176	0.207576	0.797101	1.996 [-1.105–5.097]	1	0	0	0	0	0	0	0	0	0	0	1
970	cg02237629	14	57264095	NA	1.55552	1.23404	0.22899	0.0334558	0.153117	0.398994	0.207968	0.797252	0.687 [-0.381–1.754]	1	0	0	0	0	0	0	0	0	0	0	1
971	cg25215890	1	160651452	CD48	-1.29987	1.0318	0.43461	0.0388089	0.242438	0.516575	0.208222	0.797252	-0.574 [-1.466–0.319]	0	0	1	0	0	0	0	0	0	0	0	1
972	cg03500056	16	8814507	ABAT;ABAT;ABAT	1.98726	1.57757	0.329339	0.0294971	0.232953	0.427497	0.208258	0.797252	0.877 [-0.488–2.242]	0	1	0	0	0	0	1	0	0	0	0	2
973	cg16398761	14	74220238	C14orf43;C14orf43	-2.75595	2.19121	0.165866	0.0225893	0.0738731	0.267112	0.208971	0.79871	-1.216 [-3.112–0.679]	1	0	1	1	0	0	0	0	0	0	0	3
974	cg14987048	19	11493764	EPOR	-2.47554	1.96869	0.145398	0.0233794	0.0874026	0.230741	0.209069	0.79871	-1.093 [-2.796–0.610]	1	0	0	0	0	0	0	0	0	0	0	1
975	cg04754652	3	150921051	MED12L;GPR171	-2.31074	1.83875	0.164346	0.0267271	0.0944439	0.299276	0.209346	0.798951	-1.020 [-2.611–0.571]	0	0	1	0	0	0	0	0	0	0	0	1
976	cg23683800	10	115086103	NA	3.44574	2.7438	0.121938	0.0207571	0.0757543	0.196952	0.209659	0.799252	1.521 [-0.853–3.895]	0	1	0	0	0	0	0	0	0	0	0	1
977	cg07162647	19	40466275	NA	2.88713	2.30132	0.671898	0.0243454	0.534469	0.734701	0.210121	0.799252	1.274 [-0.717–3.265]	0	0	0	0	0	0	0	0	0	1	0	1
978	cg03991807	6	30707619	FLOT1	-2.72638	2.17417	0.871903	0.0189512	0.785818	0.929668	0.210327	0.799252	-1.203 [-3.084–0.678]	0	0	1	0	0	0	0	0	0	0	0	1
979	cg00338928	2	43454817	ZFP36L2;LOC100129726	-2.90716	2.31843	0.0601905	0.0167549	0.0210482	0.222759	0.210346	0.799252	-1.283 [-3.289–0.723]	1	0	0	0	0	0	0	0	0	0	0	1
980	cg18199386	1	152729200	KPRP	-1.20236	0.959616	0.836928	0.0403095	0.614926	0.967955	0.210702	0.799252	-0.531 [-1.361–0.299]	0	0	1	0	0	0	0	0	0	0	0	1
981	cg01718742	16	62070184	CDH8	1.0735	0.856794	0.310297	0.0771242	0.132151	0.508375	0.210714	0.799252	0.474 [-0.267–1.215]	0	0	0	0	0	0	0	0	0	1	0	1
982	cg07469402	12	45444767	DBX2;DBX2	-0.597035	0.477233	0.161822	0.0914747	0.0366047	0.542044	0.211401	0.801043	-0.264 [-0.676–0.149]	1	0	0	0	0	0	0	0	0	0	0	1
983	cg26475594	19	35260608	ZNF599	0.860971	0.688959	0.815325	0.0563366	0.438167	0.874181	0.2119	0.802114	0.380 [-0.216–0.976]	0	0	0	1	0	0	0	0	0	0	0	1
984	cg16706260	12	27849370	REP15	1.01468	0.813473	0.522278	0.0522435	0.375811	0.66705	0.212753	0.804494	0.448 [-0.256–1.152]	0	0	1	0	0	0	0	0	0	0	0	1
985	cg04757345	4	128918835	C4orf29	-1.68236	1.34969	0.551786	0.0335277	0.444587	0.658565	0.213066	0.804494	-0.743 [-1.910–0.425]	0	1	0	0	0	0	0	0	0	0	0	1
986	cg09187007	1	3514990	MEGF6	-1.08488	0.870631	0.307166	0.0465473	0.175923	0.472068	0.213211	0.804494	-0.479 [-1.232–0.274]	1	0	0	0	0	0	0	0	0	0	0	1
987	cg22789237	1	232684368	NA	1.43574	1.15288	0.796368	0.0354009	0.412042	0.891038	0.213482	0.804494	0.634 [-0.364–1.631]	0	0	1	0	0	0	0	0	0	0	0	1
988	cg10426464	15	62457529	C2CD4B	-1.19709	0.961516	0.124614	0.0415638	0.0398511	0.37716	0.213609	0.804494	-0.528 [-1.360–0.303]	1	0	1	0	0	0	0	0	0	0	0	2
989	cg16836250	11	87224821	NA	-0.479975	0.385879	0.509609	0.10151	0.224385	0.736549	0.214033	0.804707	-0.212 [-0.546–0.122]	1	0	0	0	0	0	0	0	0	0	0	1
990	cg04419610	19	48946564	GRIN2D	-1.09996	0.884442	0.226996	0.0561947	0.0838428	0.427294	0.214098	0.804707	-0.486 [-1.251–0.280]	1	0	0	0	0	0	0	0	0	0	0	1
991	cg06193668	6	30026181	NCRNA00171	-2.44985	1.9712	0.885597	0.0197383	0.816778	0.95722	0.214412	0.804926	-1.081 [-2.787–0.624]	0	0	1	0	0	0	0	0	0	0	0	1
992	cg22871721	21	37761363	CHAF1B	0.288132	0.232018	0.675217	0.168033	0.162388	0.809294	0.21477	0.804926	0.127 [-0.074–0.328]	0	0	1	0	0	0	0	0	0	0	0	1
993	cg11586570	7	63498133	NA	-0.825647	0.665075	0.322648	0.0597116	0.169409	0.55289	0.214922	0.804926	-0.364 [-0.940–0.211]	0	0	0	1	0	0	0	0	0	0	0	1
994	cg11827101	2	8468422	NA	-2.84325	2.2916	0.463361	0.0289791	0.372451	0.573154	0.215183	0.804926	-1.255 [-3.238–0.728]	0	0	1	0	0	0	0	0	0	0	0	1
995	cg17968511	6	166205611	NA	-3.05632	2.46566	0.823237	0.0190536	0.74369	0.872047	0.215617	0.804926	-1.349 [-3.482–0.784]	1	0	0	0	0	0	0	0	0	0	0	1
996	cg25505605	20	45035867	ELMO2;ELMO2	-5.56138	4.4869	0.0631431	0.00884582	0.0331695	0.104873	0.215648	0.804926	-2.455 [-6.337–1.427]	0	0	1	0	0	0	0	0	0	0	0	1
997	cg24678869	1	153919638	DENND4B	-3.11024	2.50961	0.556251	0.0213701	0.469862	0.6221	0.2157	0.804926	-1.373 [-3.544–0.798]	0	0	0	0	0	1	1	0	0	0	0	2
998	cg01387073	2	237245421	IQCA1	2.32638	1.87977	0.896807	0.0212738	0.83362	0.970847	0.216346	0.804926	1.027 [-0.599–2.653]	0	0	1	0	0	0	0	0	0	0	0	1
999	cg02630175	1	5159533	NA	1.19609	0.966756	0.813482	0.0402678	0.571869	0.919937	0.216482	0.804926	0.528 [-0.308–1.364]	0	0	1	0	0	0	0	0	0	0	0	1
1000	cg22581187	5	75966681	IQGAP2	-1.32574	1.07163	0.582976	0.0545849	0.381562	0.756647	0.216517	0.804926	-0.585 [-1.512–0.342]	1	0	0	0	0	0	0	0	0	0	0	1
1001	cg06207201	16	50701535	SNX20;SNX20	-2.10113	1.7005	0.415913	0.0305443	0.320636	0.538885	0.217085	0.804926	-0.927 [-2.399–0.544]	0	0	0	0	0	1	0	0	0	0	0	1
1002	cg02079413	11	2986505	SNORA54;NAP1L4	-1.31724	1.06614	0.725082	0.0431728	0.568107	0.847511	0.217113	0.804926	-0.581 [-1.504–0.341]	0	0	0	0	0	1	0	0	0	0	0	1
1003	cg26664871	10	28032370	MKX	-1.66718	1.34961	0.116094	0.0380557	0.0424855	0.420988	0.217191	0.804926	-0.736 [-1.903–0.432]	0	0	0	0	0	0	0	0	0	1	0	1
1004	cg21027035	7	152591949	NA	-1.78678	1.44686	0.80484	0.0277261	0.641858	0.873375	0.217331	0.804926	-0.789 [-2.040–0.463]	0	0	1	0	0	0	0	0	0	0	0	1
1005	cg03899215	7	157996423	PTPRN2;PTPRN2;PTPRN2	0.865084	0.700618	0.59041	0.0574131	0.319163	0.757714	0.217401	0.804926	0.382 [-0.224–0.988]	1	0	0	0	0	0	0	0	0	0	0	1
1006	cg13576904	9	109768994	ZNF462;MIR548Q	-1.64686	1.33491	0.815664	0.0304922	0.710873	0.916872	0.217796	0.805585	-0.727 [-1.882–0.428]	0	0	1	0	0	0	0	0	0	0	0	1
1007	cg11543686	2	228564308	SLC19A3	-1.83281	1.48683	0.871414	0.0262784	0.772612	0.94724	0.218164	0.805903	-0.809 [-2.095–0.477]	0	0	1	0	0	0	0	0	0	0	0	1
1008	cg07357157	1	10690588	PEX14	-2.50769	2.03668	0.777392	0.0228744	0.703507	0.836795	0.218698	0.805903	-1.107 [-2.869–0.655]	1	0	0	0	0	0	0	0	0	0	0	1
1009	cg17024258	1	160370982	VANGL2	1.13126	0.919166	0.379836	0.0440642	0.245393	0.495411	0.218891	0.805903	0.499 [-0.296–1.295]	1	0	0	0	0	0	0	0	0	0	0	1
1010	cg09424348	6	30881549	VARS2;VARS2;VARS2;GTF2H4	-1.3048	1.06033	0.536771	0.0442589	0.427426	0.711289	0.218961	0.805903	-0.576 [-1.493–0.341]	1	0	0	0	0	0	0	0	0	0	0	1
1011	cg25001190	1	61668835	NFIA;NFIA;NFIA;NFIA	-1.10047	0.894348	0.585931	0.0604335	0.352263	0.760126	0.218995	0.805903	-0.486 [-1.259–0.288]	1	0	0	1	0	1	0	0	0	0	0	3
1012	cg11183227	15	91455407	MAN2A2	-2.02317	1.64489	0.712199	0.0348778	0.601427	0.819989	0.219181	0.805903	-0.893 [-2.316–0.530]	0	0	0	0	0	1	0	0	0	0	0	1
1013	cg01456368	3	52351859	DNAH1	-1.21353	0.987854	0.222012	0.0443848	0.114232	0.380172	0.219752	0.807202	-0.536 [-1.390–0.319]	0	0	1	0	0	0	0	0	0	0	0	1
1014	cg26175729	7	150726136	ABCB8	1.44517	1.177	0.720965	0.0341401	0.198584	0.83945	0.219981	0.80722	0.638 [-0.380–1.656]	1	0	1	0	0	0	0	0	0	0	0	2
1015	cg02376827	17	1961510	HIC1;HIC1	-1.67427	1.36463	0.426492	0.0309027	0.325188	0.564476	0.220331	0.80722	-0.739 [-1.920–0.442]	0	0	1	0	0	0	0	0	0	0	0	1
1016	cg06589596	17	38120485	GSDMA	-0.385899	0.314582	0.783188	0.123857	0.0534601	0.879001	0.220407	0.80722	-0.170 [-0.442–0.102]	0	0	1	0	0	0	0	0	0	0	0	1
1017	cg17082026	13	32096349	NA	2.27888	1.86007	0.817718	0.0211076	0.669216	0.896532	0.220989	0.808555	1.006 [-0.603–2.615]	0	0	1	0	0	0	0	0	0	0	0	1
1018	cg01054478	5	180100963	NA	-1.74045	1.42148	0.168081	0.0273391	0.0934545	0.290857	0.221276	0.808811	-0.768 [-1.998–0.462]	1	0	0	0	0	0	0	0	0	0	0	1
1019	cg27108889	3	128292314	C3orf27	-2.34022	1.91435	0.432712	0.0223351	0.341959	0.486947	0.222006	0.809841	-1.033 [-2.689–0.623]	0	0	1	0	0	0	0	0	0	0	0	1
1020	cg17280624	4	129208725	PGRMC2	5.73843	4.69563	0.0526104	0.00832774	0.0280149	0.0919592	0.222149	0.809841	2.533 [-1.529–6.595]	0	0	1	0	0	0	0	0	0	0	0	1
1021	cg02966332	20	62369605	LIME1	0.867627	0.710139	0.249134	0.0625821	0.12394	0.475917	0.222266	0.809841	0.383 [-0.231–0.997]	0	0	0	1	0	0	0	0	0	0	0	1
1022	cg05839709	11	109962727	ZC3H12C	0.831845	0.681387	0.683805	0.0611458	0.447994	0.832161	0.222629	0.809841	0.367 [-0.222–0.957]	0	0	1	0	0	0	0	0	0	0	0	1
1023	cg13622450	9	91147514	NA	-1.6005	1.3111	0.232741	0.0302801	0.0729304	0.376183	0.222658	0.809841	-0.706 [-1.841–0.428]	1	0	0	0	0	0	0	0	0	0	0	1
1024	cg10022702	16	89000666	CBFA2T3;CBFA2T3	-4.17512	3.4217	0.761841	0.0132816	0.719366	0.804129	0.222864	0.809841	-1.843 [-4.803–1.117]	0	0	0	1	0	0	0	0	0	0	0	1
1025	cg17763354	10	86016954	RGR;RGR;RGR	1.23098	1.01061	0.253142	0.0410524	0.0813433	0.494724	0.223677	0.811053	0.543 [-0.331–1.418]	1	0	0	1	0	0	0	0	0	0	0	2
1026	cg20418529	6	166260012	NA	1.14009	0.936014	0.814893	0.0427607	0.569554	0.929594	0.223684	0.811053	0.503 [-0.307–1.313]	1	0	0	0	0	0	0	0	0	0	0	1
1027	cg27270565	11	9142260	NA	2.55844	2.10155	0.819927	0.0194374	0.678023	0.871518	0.223921	0.811053	1.129 [-0.689–2.947]	0	0	1	0	0	0	0	0	0	0	0	1
1028	cg11785471	12	53574366	CSAD;CSAD;ZNF740	5.9517	4.89041	0.0777339	0.00806828	0.0548313	0.130028	0.224069	0.811053	2.627 [-1.604–6.858]	0	0	1	0	0	0	0	0	0	0	0	1
1029	cg09714184	16	15740113	NDE1	1.78288	1.46595	0.714688	0.027839	0.577681	0.812299	0.224382	0.811396	0.787 [-0.481–2.055]	0	0	1	0	0	0	0	0	0	0	0	1
1030	cg10575441	11	8751837	ST5;ST5;ST5	-0.916658	0.755092	0.595959	0.0525445	0.353539	0.79344	0.225229	0.812712	-0.405 [-1.058–0.249]	0	0	1	0	0	0	0	0	0	0	0	1
1031	cg12054453	17	57915717	TMEM49	0.970682	0.800208	0.276383	0.0570009	0.0996302	0.448311	0.225585	0.812712	0.428 [-0.264–1.121]	0	1	0	0	0	0	0	0	0	0	0	1
1032	cg09986651	17	30813981	CDK5R1	2.44969	2.01958	0.10679	0.0200308	0.048822	0.170109	0.22561	0.812712	1.081 [-0.666–2.828]	0	0	1	0	0	0	0	0	0	0	0	1
1033	cg10044575	16	1208828	CACNA1H;CACNA1H	-0.747493	0.616262	0.654417	0.0648052	0.427601	0.824127	0.22562	0.812712	-0.330 [-0.863–0.203]	0	0	0	1	0	0	0	0	0	0	0	1
1034	cg22091609	22	20780508	SCARF2;SCARF2	1.40062	1.1561	0.476128	0.0370741	0.390752	0.715011	0.226172	0.813913	0.618 [-0.382–1.618]	0	0	1	0	0	0	0	0	0	0	0	1
1035	cg11989257	17	63632069	CCDC46;CCDC46	-3.4429	2.84619	0.847305	0.0147562	0.794301	0.889649	0.22688	0.81472	-1.520 [-3.982–0.943]	0	0	0	0	0	0	0	0	0	1	0	1
1036	cg25664381	4	4577473	NA	0.834865	0.690287	0.484014	0.0591797	0.0860717	0.63135	0.22696	0.81472	0.369 [-0.229–0.966]	1	0	0	0	0	0	0	0	0	0	0	1
1037	cg16697775	6	43543259	POLH;XPO5	-2.63762	2.18774	0.0919114	0.019606	0.0387987	0.191188	0.228425	0.81472	-1.164 [-3.057–0.728]	1	0	0	0	0	0	0	0	0	0	0	1
1038	cg05973262	6	32191895	NOTCH4	1.6951	1.40759	0.479983	0.0375798	0.373318	0.605183	0.228956	0.81472	0.748 [-0.470–1.966]	0	0	1	0	0	0	0	0	0	0	0	1
1039	cg00255882	2	128569347	WDR33;WDR33;WDR33	0.681238	0.565737	0.250944	0.0723903	0.0832566	0.570768	0.228994	0.81472	0.301 [-0.189–0.790]	1	0	0	0	0	0	0	0	0	0	0	1
1040	cg20030310	1	158119489	NA	1.45758	1.21089	0.102571	0.0325512	0.0508616	0.326878	0.229162	0.81472	0.643 [-0.404–1.691]	1	0	0	0	0	0	0	0	0	0	0	1
1041	cg26836479	19	42706353	DEDD2	3.16682	2.63172	0.117594	0.0252922	0.0490092	0.212348	0.229316	0.81472	1.398 [-0.879–3.675]	0	0	0	0	0	1	0	0	0	0	0	1
1042	cg15822858	6	167661905	NA	0.896524	0.745161	0.737968	0.0550273	0.486383	0.883975	0.229394	0.81472	0.396 [-0.249–1.040]	1	0	0	0	0	0	0	0	0	0	0	1
1043	cg00698126	7	148959735	ZNF783	-1.94437	1.61628	0.13826	0.0263082	0.0719774	0.323789	0.229447	0.81472	-0.858 [-2.257–0.540]	0	0	1	0	0	0	0	0	0	0	0	1
1044	cg03680338	6	22043967	FLJ22536	-1.0304	0.856974	0.777261	0.0458973	0.523946	0.843066	0.229689	0.81472	-0.455 [-1.196–0.287]	0	0	0	1	0	0	0	0	0	0	0	1
1045	cg25731074	3	126665084	CHCHD6	2.34361	1.95148	0.825901	0.0210547	0.760942	0.920788	0.23024	0.81472	1.034 [-0.654–2.723]	1	0	0	0	0	0	0	0	0	0	0	1
1046	cg15552491	11	119037285	NA	2.16275	1.8011	0.821805	0.0246102	0.731945	0.895838	0.230298	0.81472	0.955 [-0.604–2.513]	0	0	1	0	0	0	0	0	0	0	0	1
1047	cg18815120	1	231512676	EGLN1	-0.627375	0.52255	0.28244	0.0809666	0.0845521	0.498982	0.230371	0.81472	-0.277 [-0.729–0.175]	1	0	0	0	0	0	0	0	0	0	0	1
1048	cg26253899	19	3186337	NCLN	2.48813	2.07338	0.108284	0.0191167	0.0466436	0.164798	0.230591	0.81472	1.098 [-0.696–2.892]	0	0	1	0	0	0	0	0	0	0	0	1
1049	cg17194270	22	39759992	SYNGR1;SYNGR1;SYNGR1	1.67259	1.39467	0.383986	0.0432716	0.263465	0.575189	0.230887	0.81472	0.738 [-0.468–1.945]	0	0	0	0	0	0	1	0	0	0	0	1
1050	cg23635728	7	33765409	NA	1.4466	1.20634	0.838302	0.0326116	0.701046	0.936378	0.230929	0.81472	0.639 [-0.405–1.682]	0	0	1	0	0	0	0	0	0	0	0	1
1051	cg19485804	2	233878714	NGEF	3.39927	2.84101	0.827597	0.0139724	0.766867	0.885188	0.231965	0.81472	1.500 [-0.957–3.958]	0	0	1	0	0	0	0	0	0	0	0	1
1052	cg12823748	12	62654080	USP15	-1.00751	0.842131	0.205507	0.0494767	0.0311737	0.431364	0.232013	0.81472	-0.445 [-1.173–0.284]	0	0	1	0	0	0	0	0	0	0	0	1
1053	cg27175470	11	68575176	CPT1A;CPT1A	1.16155	0.971289	0.874661	0.0403276	0.325568	0.939525	0.232207	0.81472	0.513 [-0.328–1.353]	0	0	1	0	0	0	0	0	0	0	0	1
1054	cg16040995	10	135273684	LOC619207	1.23423	1.03214	0.739953	0.0392913	0.601246	0.832769	0.232242	0.81472	0.545 [-0.348–1.438]	0	0	0	1	0	0	0	0	0	0	0	1
1055	cg26800893	11	67184596	ATPGD1;ATPGD1	-3.18286	2.66356	0.113038	0.0152736	0.0708597	0.177258	0.232565	0.81472	-1.405 [-3.709–0.899]	0	1	0	0	0	0	1	0	0	0	0	2
1056	cg22891070	19	46801642	HIF3A;HIF3A	0.823755	0.689731	0.557124	0.0676821	0.345319	0.748954	0.232819	0.81472	0.364 [-0.233–0.960]	0	0	0	0	0	0	0	0	1	0	0	1
1057	cg13387113	17	74696737	MXRA7;MXRA7;MXRA7	2.10557	1.76317	0.815726	0.0254748	0.723788	0.895478	0.232866	0.81472	0.929 [-0.596–2.455]	1	0	0	1	0	0	0	0	0	0	0	2
1058	cg14352682	6	30614168	C6orf136;C6orf136;C6orf136	3.26631	2.73544	0.565583	0.0206075	0.507249	0.632779	0.232916	0.81472	1.442 [-0.925–3.808]	0	0	0	0	0	0	1	0	0	0	0	1
1059	cg26161057	1	27881600	AHDC1	-2.65121	2.22037	0.763984	0.0207772	0.689197	0.825109	0.232925	0.81472	-1.170 [-3.091–0.751]	0	0	1	0	0	0	0	0	0	0	0	1
1060	cg07573872	19	1126342	SBNO2;SBNO2	2.10906	1.76667	0.698251	0.0259311	0.553701	0.763473	0.23302	0.81472	0.931 [-0.597–2.459]	1	1	1	1	1	1	1	0	0	0	0	7
1061	cg06086933	1	100326491	AGL;AGL;AGL;AGL;AGL;AGL	1.27189	1.06593	0.712792	0.046234	0.557775	0.86912	0.233247	0.81472	0.561 [-0.361–1.484]	1	0	0	1	0	0	0	0	0	0	0	2
1062	cg25439655	3	122641248	SEMA5B	1.023	0.857382	0.452664	0.0484116	0.251987	0.586848	0.233268	0.81472	0.452 [-0.290–1.193]	0	0	1	0	0	0	0	0	0	0	0	1
1063	cg26139360	3	50329883	IFRD2	7.38378	6.19478	0.0481247	0.00642626	0.0303368	0.0706038	0.23375	0.81472	3.259 [-2.100–8.619]	0	0	1	0	0	0	0	0	0	0	0	1
1064	cg24240870	17	28803927	GOSR1;GOSR1;GOSR1	-1.34635	1.12993	0.561393	0.0404872	0.414546	0.678504	0.233909	0.81472	-0.594 [-1.572–0.383]	1	0	1	0	0	0	0	0	0	0	0	2
1065	cg15103625	3	157826388	RSRC1;RSRC1;RSRC1	1.68448	1.41387	0.25095	0.0381349	0.144621	0.472066	0.23396	0.81472	0.744 [-0.480–1.967]	0	0	0	0	0	0	0	0	0	1	0	1
1066	cg21123686	5	64399755	NA	-2.85767	2.40138	0.676758	0.02228	0.609561	0.744818	0.234504	0.81472	-1.261 [-3.339–0.816]	0	0	1	0	0	0	0	0	0	0	0	1
1067	cg09482780	17	7756609	KDM6B	-3.89762	3.27687	0.916866	0.0125707	0.884431	0.979322	0.234732	0.81472	-1.720 [-4.555–1.115]	0	0	1	0	0	0	0	0	0	0	0	1
1068	cg12221864	2	29127558	WDR43	2.27414	1.912	0.773601	0.02412	0.694212	0.857484	0.234742	0.81472	1.004 [-0.650–2.658]	0	0	1	0	0	0	0	0	0	0	0	1
1069	cg02415779	22	18527778	NA	2.36034	1.9856	0.833203	0.0210735	0.713334	0.910719	0.235009	0.81472	1.042 [-0.676–2.760]	1	0	0	1	0	0	0	0	0	0	0	2
1070	cg01101873	1	3269478	PRDM16;PRDM16	-1.14433	0.962727	0.500456	0.0572225	0.334644	0.679472	0.235048	0.81472	-0.505 [-1.338–0.328]	0	0	1	0	0	0	0	0	0	0	0	1
1071	cg02050917	1	2173571	SKI	-2.06623	1.73872	0.638934	0.0323156	0.518859	0.716539	0.235155	0.81472	-0.912 [-2.416–0.592]	0	0	0	0	0	1	0	0	0	0	0	1
1072	ch.14.98380799F	14	99311046	NA	5.34043	4.49592	0.0666367	0.011322	0.0476192	0.135505	0.235359	0.81472	2.357 [-1.532–6.247]	0	0	1	0	0	0	0	0	0	0	0	1
1073	cg06838877	11	85646460	NA	4.18551	3.52455	0.89979	0.0113302	0.862259	0.94878	0.23548	0.81472	1.847 [-1.202–4.897]	1	0	0	1	0	0	0	0	0	0	0	2
1074	cg05575921	5	373378	AHRR	0.792892	0.667848	0.804611	0.0667026	0.423865	0.874489	0.235597	0.81472	0.350 [-0.228–0.928]	1	1	0	0	0	0	0	0	0	0	0	2
1075	cg19743168	1	23544995	NA	-0.606285	0.510703	0.254703	0.0770038	0.128858	0.614573	0.235628	0.81472	-0.268 [-0.709–0.174]	0	0	0	1	0	0	0	0	0	0	0	1
1076	cg27043010	14	99712380	BCL11B;BCL11B	-1.02564	0.864556	0.237571	0.0499476	0.0695723	0.438853	0.235956	0.81472	-0.453 [-1.201–0.295]	0	0	1	0	0	0	0	0	0	0	0	1
1077	cg00432789	1	211650394	RD3;RD3	-3.70609	3.12519	0.787227	0.0142651	0.737054	0.828532	0.236132	0.81472	-1.636 [-4.340–1.068]	0	0	1	0	0	0	0	0	0	0	0	1
1078	cg07907506	3	100210582	TMEM45A	0.797397	0.672483	0.76934	0.0585623	0.525741	0.876946	0.236183	0.81472	0.352 [-0.230–0.934]	0	0	0	1	0	0	0	0	0	0	0	1
1079	cg09429345	3	138327826	FAIM;FAIM;FAIM;FAIM	-2.42626	2.04726	0.115527	0.0198114	0.0448468	0.189752	0.236431	0.81472	-1.071 [-2.842–0.700]	0	0	1	0	0	0	0	0	0	0	0	1
1080	cg17928883	5	2038528	NA	3.95506	3.33947	0.096459	0.0132496	0.0639491	0.158562	0.236741	0.81472	1.746 [-1.143–4.635]	0	0	0	1	0	0	0	0	0	0	0	1
1081	cg04361266	16	20910376	LYRM1;DCUN1D3	2.10734	1.78103	0.816694	0.0219316	0.736601	0.884299	0.237185	0.81472	0.930 [-0.611–2.471]	0	0	1	0	0	0	0	0	0	0	0	1
1082	cg13187349	17	46627384	HOXB3	2.00977	1.69927	0.882774	0.0233474	0.792074	0.953282	0.237379	0.81472	0.887 [-0.583–2.357]	0	0	1	0	0	0	0	0	0	0	0	1
1083	cg00805193	20	62609362	SAMD10	1.90028	1.61074	0.432407	0.0288799	0.353141	0.521801	0.238559	0.81472	0.839 [-0.555–2.232]	0	0	1	0	0	0	0	0	0	0	0	1
1084	cg07528661	10	78647708	KCNMA1;KCNMA1;KCNMA1;KCNMA1	2.23954	1.89864	0.798014	0.0239081	0.715403	0.868759	0.238638	0.81472	0.989 [-0.654–2.631]	0	0	1	0	0	0	0	0	0	0	0	1
1085	cg09117114	16	67998030	SLC12A4;SLC12A4;SLC12A4;SLC12A4;SLC12A4	-0.839849	0.712642	0.65502	0.0578448	0.420371	0.773557	0.239056	0.81472	-0.371 [-0.987–0.246]	1	0	0	0	0	0	0	0	0	0	0	1
1086	cg20152731	1	28995092	GMEB1;GMEB1	7.08326	6.01155	0.042812	0.00691473	0.026929	0.0715849	0.239147	0.81472	3.127 [-2.074–8.327]	0	0	1	0	0	0	0	0	0	0	0	1
1087	cg04784471	16	2765637	PRSS27	-1.90479	1.61687	0.0778606	0.0244575	0.0246418	0.190068	0.239226	0.81472	-0.841 [-2.240–0.558]	0	0	1	0	0	0	0	0	0	0	0	1
1088	cg27394566	14	105391635	PLD4	-1.81031	1.5371	0.641845	0.0300867	0.56181	0.721115	0.239359	0.81472	-0.799 [-2.129–0.531]	0	0	0	0	0	0	1	0	0	0	0	1
1089	cg10392721	14	71107931	TTC9	3.37077	2.86294	0.0841536	0.0159846	0.0534113	0.165487	0.239502	0.81472	1.488 [-0.989–3.965]	0	0	1	0	0	0	0	0	0	0	0	1
1090	cg02998129	17	42344234	SLC4A1	3.54406	3.01016	0.774564	0.0140278	0.698172	0.812483	0.239509	0.81472	1.564 [-1.040–4.169]	0	0	1	0	0	0	0	0	0	0	0	1
1091	cg09514185	10	1712988	ADARB2	1.18473	1.0063	0.571013	0.0392826	0.384865	0.704005	0.23953	0.81472	0.523 [-0.348–1.394]	1	0	0	0	0	0	0	0	0	0	0	1
1092	cg22534374	1	201511610	NA	-1.05027	0.892262	0.512977	0.0589927	0.351104	0.672571	0.239621	0.81472	-0.464 [-1.236–0.308]	0	0	0	0	0	1	0	0	0	0	0	1
1093	cg11742268	12	60673288	NA	-1.21398	1.0318	0.663938	0.0426589	0.515314	0.769458	0.23983	0.81472	-0.536 [-1.428–0.357]	0	0	1	0	0	0	0	0	0	0	0	1
1094	cg26495357	2	1287978	SNTG2	-1.49741	1.27368	0.820862	0.03079	0.585224	0.901769	0.240191	0.81472	-0.661 [-1.763–0.441]	0	0	1	0	0	0	0	0	0	0	0	1
1095	cg10104252	12	3563899	NA	-0.703948	0.599392	0.387831	0.0657813	0.160028	0.582241	0.240679	0.81472	-0.311 [-0.829–0.208]	1	0	1	0	0	0	0	0	0	0	0	2
1096	cg07678518	16	1124966	LOC146336	2.35329	2.00419	0.742849	0.0204777	0.588743	0.78566	0.240778	0.81472	1.039 [-0.695–2.773]	0	0	1	0	0	0	0	0	0	0	0	1
1097	cg00701514	16	1183462	NA	1.92876	1.64272	0.898608	0.0247313	0.809727	0.962631	0.240802	0.81472	0.851 [-0.570–2.273]	0	1	0	1	0	0	0	0	0	0	0	2
1098	cg16865475	19	39051817	RYR1;RYR1	-1.8226	1.55326	0.923621	0.0255676	0.844042	0.985104	0.241092	0.81472	-0.804 [-2.148–0.539]	1	0	1	0	0	0	0	0	0	0	0	2
1099	cg22911054	11	68603379	CPT1A;CPT1A	-1.92119	1.63737	0.646121	0.0321697	0.551741	0.744064	0.241116	0.81472	-0.848 [-2.265–0.569]	0	0	1	0	0	0	0	0	0	0	0	1
1100	cg22838079	8	21759671	NA	1.9385	1.65318	0.70077	0.0245126	0.542605	0.762862	0.24142	0.81472	0.856 [-0.575–2.286]	0	0	1	0	0	0	0	0	0	0	0	1
1101	cg14472025	9	136039125	GBGT1	2.55272	2.1782	0.0733348	0.018275	0.0227219	0.150739	0.241678	0.81472	1.127 [-0.758–3.011]	0	0	1	0	0	0	0	0	0	0	0	1
1102	cg11666017	19	46013919	VASP	3.1164	2.65985	0.760077	0.0175829	0.712571	0.821253	0.241797	0.81472	1.376 [-0.926–3.677]	0	0	1	0	0	0	0	0	0	0	0	1
1103	cg10753966	3	55556197	ERC2	-0.73982	0.631766	0.442501	0.0681745	0.252105	0.635976	0.242042	0.81472	-0.327 [-0.873–0.220]	0	1	0	0	0	0	0	0	0	0	0	1
1104	cg12457901	6	30882671	VARS2;VARS2;VARS2	0.639612	0.54662	0.350368	0.0751926	0.144704	0.555416	0.242409	0.81472	0.282 [-0.191–0.755]	1	0	0	1	0	0	0	0	0	0	0	2
1105	cg18598329	3	10140678	FANCD2;FANCD2;C3orf24	-1.64085	1.40333	0.906126	0.0279433	0.748986	0.981915	0.242759	0.81472	-0.724 [-1.938–0.490]	1	0	0	0	0	0	0	0	0	0	0	1
1106	cg20099005	22	41956854	CSDC2	-1.25436	1.07322	0.246294	0.0403942	0.142745	0.502279	0.24295	0.81472	-0.554 [-1.482–0.375]	0	0	0	1	0	0	0	0	0	0	0	1
1107	cg02927870	7	99475820	OR2AE1	1.31828	1.12885	0.905768	0.03451	0.717017	0.988814	0.243343	0.81472	0.582 [-0.395–1.558]	1	0	0	0	0	0	0	0	0	0	0	1
1108	cg11433866	12	115126908	NA	1.08874	0.932494	0.192654	0.0422069	0.0926172	0.387551	0.243441	0.81472	0.481 [-0.326–1.287]	0	0	0	1	0	0	0	0	0	0	0	1
1109	cg20471798	5	1405330	SLC6A3	1.27728	1.09431	0.766826	0.0361124	0.531977	0.846525	0.243584	0.81472	0.564 [-0.383–1.511]	1	0	0	0	0	0	0	0	0	0	0	1
1110	cg25903860	17	55150886	NA	-1.5941	1.36669	0.85105	0.0294356	0.467233	0.936495	0.243911	0.81472	-0.704 [-1.886–0.479]	0	0	1	0	0	0	0	0	0	0	0	1
1111	cg18005896	6	168948135	SMOC2;SMOC2	0.936519	0.802953	0.802417	0.0494207	0.670331	0.941439	0.243931	0.81472	0.413 [-0.281–1.108]	1	0	0	0	0	0	0	0	0	0	0	1
1112	cg09965384	17	45929683	SP6	-3.3397	2.86587	0.253125	0.0146963	0.221791	0.42597	0.244338	0.81472	-1.474 [-3.953–1.005]	1	0	0	0	0	0	0	0	0	0	0	1
1113	cg14319473	9	129242481	FAM125B	2.76597	2.37557	0.885082	0.0187199	0.822508	0.965629	0.244741	0.81472	1.221 [-0.834–3.276]	0	0	1	0	0	0	0	0	0	0	0	1
1114	cg19169154	17	19287978	MFAP4	-2.42398	2.08245	0.447713	0.0210915	0.372059	0.527332	0.244878	0.81472	-1.070 [-2.872–0.732]	0	0	1	0	0	0	0	0	0	0	0	1
1115	cg16778405	16	653443	RAB40C	2.66583	2.29212	0.834195	0.0233069	0.733627	0.897293	0.245266	0.81472	1.177 [-0.806–3.160]	0	0	0	0	0	1	0	0	0	0	0	1
1116	cg10666248	11	92699489	NA	1.87656	1.61409	0.843936	0.024918	0.652007	0.903005	0.245443	0.81472	0.828 [-0.568–2.225]	0	0	1	0	0	0	0	0	0	0	0	1
1117	cg10602537	5	172260815	ERGIC1	-0.733819	0.631402	0.430416	0.0647682	0.223013	0.611052	0.245607	0.81472	-0.324 [-0.870–0.222]	1	0	0	0	0	0	0	0	0	0	0	1
1118	cg00374492	6	42015867	CCND3;CCND3	-4.63399	3.98762	0.0806616	0.00989034	0.0449203	0.113776	0.245652	0.81472	-2.045 [-5.495–1.404]	0	0	1	0	0	0	0	0	0	0	0	1
1119	cg25738688	12	89138236	NA	-1.97268	1.69774	0.866117	0.0237914	0.737282	0.961353	0.245712	0.81472	-0.871 [-2.340–0.598]	0	0	1	0	0	0	0	0	0	0	0	1
1120	cg18873386	7	96651915	DLX5	1.49302	1.2855	0.211886	0.0308181	0.116603	0.412	0.24592	0.81472	0.659 [-0.453–1.771]	0	0	1	0	0	0	0	0	0	0	0	1
1121	cg12040830	11	112833773	NCAM1;NCAM1;NCAM1	-1.30678	1.12646	0.0954446	0.0399409	0.0261599	0.393811	0.246472	0.81472	-0.577 [-1.551–0.398]	0	0	1	0	0	0	0	0	0	0	0	1
1122	cg17586094	2	235244520	NA	-1.44933	1.24983	0.398675	0.0323912	0.288514	0.537009	0.246656	0.81472	-0.640 [-1.721–0.442]	1	0	1	0	0	0	0	0	0	0	0	2
1123	cg20034856	3	57807083	SLMAP	1.58483	1.36675	0.846366	0.0294946	0.576655	0.916119	0.24668	0.81472	0.700 [-0.483–1.882]	0	0	1	0	0	0	0	0	0	0	0	1
1124	cg00094412	6	29592854	GABBR1	-1.72759	1.4908	0.52676	0.0316326	0.393567	0.61366	0.246978	0.81472	-0.763 [-2.052–0.527]	0	0	0	0	0	1	0	0	0	0	0	1
1125	cg16167624	3	137728831	CLDN18;CLDN18	1.16094	1.00194	0.787878	0.0395086	0.649156	0.882048	0.247036	0.81472	0.512 [-0.354–1.379]	1	0	0	0	0	0	0	0	0	0	0	1
1126	cg20307302	12	133484621	NA	1.19374	1.03066	0.127786	0.0379798	0.0353551	0.287821	0.247221	0.81472	0.527 [-0.365–1.419]	1	0	0	0	0	0	0	0	0	0	0	1
1127	cg18597421	21	27540728	APP;APP;APP;APP;APP	-2.37211	2.04826	0.658517	0.0250809	0.579253	0.732968	0.247272	0.81472	-1.047 [-2.819–0.725]	0	0	1	0	0	0	0	0	0	0	0	1
1128	cg04864648	4	96761229	PDHA2	-2.15077	1.85798	0.863671	0.0220438	0.803629	0.935715	0.247487	0.81472	-0.949 [-2.557–0.658]	0	0	1	0	0	0	0	0	0	0	0	1
1129	cg06158227	15	43662311	TUBGCP4;ZSCAN29	1.5126	1.30693	0.688017	0.0314544	0.563219	0.760893	0.247572	0.81472	0.668 [-0.463–1.798]	0	0	1	0	0	0	0	0	0	0	0	1
1130	cg11207515	7	146904205	CNTNAP2	-1.063	0.918897	0.339566	0.047824	0.164228	0.525362	0.247797	0.81472	-0.469 [-1.264–0.326]	0	0	1	0	0	0	0	0	0	0	0	1
1131	cg13276570	5	10567643	ANKRD33B	-3.40954	2.9475	0.840887	0.0172624	0.672823	0.887925	0.247824	0.81472	-1.505 [-4.055–1.045]	0	0	0	0	0	1	1	0	0	0	0	2
1132	cg00018229	1	231113419	TTC13;ARV1;TTC13	4.27156	3.69319	0.0804365	0.012555	0.0416063	0.119915	0.247887	0.81472	1.885 [-1.310–5.081]	0	0	1	0	0	0	0	0	0	0	0	1
1133	cg21400802	1	153312501	PGLYRP4	-3.20528	2.77245	0.0820377	0.0157482	0.0436635	0.168433	0.248086	0.81472	-1.415 [-3.813–0.984]	0	0	1	0	0	0	0	0	0	0	0	1
1134	cg08548559	22	31686097	PIK3IP1;PIK3IP1	-1.1674	1.01019	0.237681	0.0438614	0.134941	0.45471	0.248291	0.81472	-0.515 [-1.389–0.359]	1	1	1	1	0	1	1	0	0	0	0	6
1135	cg17965712	5	2757802	NA	-2.15134	1.86524	0.0913707	0.0212067	0.0464757	0.204735	0.249204	0.816389	-0.950 [-2.563–0.664]	0	0	1	0	0	0	0	0	0	0	0	1
1136	cg27569300	15	99645065	SYNM;SYNM	-1.4917	1.29365	0.170798	0.0376374	0.0836271	0.387214	0.249322	0.816389	-0.658 [-1.778–0.461]	1	0	0	0	0	0	0	0	0	0	0	1
1137	cg18479798	11	64533623	SF1;SF1;SF1	2.26413	1.96587	0.879919	0.0231807	0.821285	0.966299	0.249886	0.816389	0.999 [-0.701–2.700]	0	0	1	0	0	0	0	0	0	0	0	1
1138	cg18042724	11	20627327	SLC6A5	-1.29636	1.12609	0.116701	0.0361181	0.0616978	0.351364	0.250102	0.816389	-0.572 [-1.546–0.402]	0	0	1	0	0	0	0	0	0	0	0	1
1139	cg25006249	20	259898	C20orf96	-0.365566	0.317737	0.700027	0.122806	0.383853	0.873885	0.250376	0.816389	-0.161 [-0.436–0.114]	1	0	0	0	0	0	0	0	0	0	0	1
1140	ch.7.52501384F	7	52533890	NA	9.21549	8.01286	0.0325286	0.00530179	0.0229768	0.0549626	0.250558	0.816389	4.068 [-2.865–11.000]	0	0	1	0	0	0	0	0	0	0	0	1
1141	cg00808132	14	23511306	PSMB11	2.77525	2.4145	0.803121	0.0179158	0.712119	0.854799	0.250837	0.816389	1.225 [-0.864–3.314]	0	0	1	0	0	0	0	0	0	0	0	1
1142	cg04208237	6	168928348	SMOC2;SMOC2	2.66832	2.32263	0.866351	0.0170754	0.820186	0.926687	0.251074	0.816389	1.178 [-0.832–3.187]	0	0	1	0	0	0	0	0	0	0	0	1
1143	cg16073143	6	159360073	NA	-0.768682	0.669145	0.490369	0.0621035	0.228559	0.643823	0.251108	0.816389	-0.339 [-0.918–0.240]	0	0	0	1	0	0	0	0	0	0	0	1
1144	cg09533390	3	68053273	FAM19A1	1.04172	0.907364	0.7813	0.0429615	0.497722	0.88045	0.251389	0.816389	0.460 [-0.325–1.245]	0	0	1	0	0	0	0	0	0	0	0	1
1145	cg07989629	12	124782528	FAM101A	-2.24747	1.95852	0.835078	0.0202058	0.762096	0.906467	0.251611	0.816389	-0.992 [-2.686–0.702]	0	0	1	0	0	0	0	0	0	0	0	1
1146	cg27502457	2	87018585	CD8A;CD8A;CD8A;CD8A;CD8A;CD8A	1.17198	1.02223	0.111941	0.038365	0.0571921	0.386701	0.252038	0.816389	0.517 [-0.367–1.402]	1	0	0	0	0	0	0	0	0	0	0	1
1147	cg12620005	1	51779655	TTC39A;TTC39A	-2.49598	2.17741	0.709497	0.0200625	0.644171	0.771077	0.252116	0.816389	-1.102 [-2.985–0.782]	0	1	0	0	0	0	0	0	0	0	0	1
1148	cg10263370	3	44754102	ZNF502;ZNF502;ZNF502;ZNF502	0.62107	0.541834	0.323978	0.0849809	0.0508753	0.625642	0.252146	0.816389	0.274 [-0.195–0.743]	0	0	0	0	0	0	0	0	0	1	0	1
1149	cg23054119	1	233659267	NA	-1.24355	1.08537	0.830277	0.0369024	0.568612	0.921114	0.252352	0.816389	-0.549 [-1.488–0.390]	0	0	1	0	0	0	0	0	0	0	0	1
1150	cg19147129	2	74230310	NA	-0.847137	0.740551	0.467629	0.0577474	0.237988	0.608135	0.253102	0.816389	-0.374 [-1.015–0.267]	1	0	0	0	0	0	0	0	0	0	0	1
1151	cg03359362	19	47289611	SLC1A5;SLC1A5;SLC1A5	3.46838	3.03204	0.0940149	0.0149182	0.0476366	0.148626	0.25311	0.816389	1.531 [-1.092–4.154]	0	1	0	0	0	0	0	0	0	0	0	1
1152	cg01177167	10	101280523	NA	1.16391	1.01749	0.145645	0.040869	0.0833797	0.442117	0.253116	0.816389	0.514 [-0.367–1.394]	1	0	0	0	0	0	0	0	0	0	0	1
1153	cg14157435	2	206628692	NRP2;NRP2;NRP2;NRP2;NRP2	0.488499	0.427057	0.459868	0.0904888	0.145059	0.903582	0.253125	0.816389	0.216 [-0.154–0.585]	1	0	0	1	0	0	0	0	0	0	0	2
1154	cg09248897	4	165119501	MARCH1;ANP32C	-2.10751	1.84316	0.827613	0.0213222	0.756262	0.891589	0.25331	0.816389	-0.930 [-2.525–0.664]	0	0	1	0	0	0	0	0	0	0	0	1
1155	cg12109170	8	143259104	NA	1.42674	1.24803	0.664917	0.032147	0.479669	0.751901	0.253408	0.816389	0.630 [-0.450–1.709]	1	0	0	0	0	0	0	0	0	0	0	1
1156	cg26253134	2	70751721	TGFA;TGFA	-2.59154	2.26837	0.230258	0.0347905	0.129028	0.330621	0.253708	0.816651	-1.144 [-3.106–0.819]	0	0	0	0	0	1	0	0	0	0	0	1
1157	cg11117131	11	107582818	SLN	-0.903982	0.791705	0.680668	0.0499624	0.462482	0.832136	0.253978	0.816814	-0.399 [-1.084–0.286]	0	0	1	0	0	0	0	0	0	0	0	1
1158	cg07935287	18	54318347	WDR7;WDR7	-5.42512	4.75653	0.0602551	0.00824289	0.0368048	0.0882293	0.2545	0.817784	-2.395 [-6.510–1.720]	0	0	1	0	0	0	0	0	0	0	0	1
1159	cg07973415	12	4385526	CCND2-AS1;CCND2	-2.23623	1.96188	0.676012	0.0453616	0.477293	0.800269	0.254801	0.817784	-0.987 [-2.684–0.710]	0	0	0	0	0	0	0	0	0	1	0	1
1160	cg04543319	20	30435686	NA	2.24582	1.97087	0.709074	0.0224241	0.624539	0.777859	0.254939	0.817784	0.991 [-0.714–2.696]	0	0	1	0	0	0	0	0	0	0	0	1
1161	cg04277993	4	1331546	MAEA;MAEA	-2.54914	2.23845	0.771686	0.0256034	0.684575	0.843569	0.255234	0.818025	-1.125 [-3.062–0.811]	0	0	1	0	0	0	0	0	0	0	0	1
1162	cg10012920	11	123222531	NA	-3.05886	2.69	0.742799	0.0158649	0.668432	0.788984	0.255933	0.818962	-1.350 [-3.677–0.977]	0	0	1	0	0	0	0	0	0	0	0	1
1163	cg24657535	1	47183194	KIAA0494	2.04431	1.79887	0.693873	0.022475	0.588176	0.752887	0.256219	0.818962	0.902 [-0.654–2.459]	0	0	1	0	0	0	0	0	0	0	0	1
1164	cg05681560	6	164288814	NA	-0.722103	0.635589	0.608136	0.0644746	0.301275	0.820082	0.256355	0.818962	-0.319 [-0.869–0.231]	0	0	0	1	0	0	0	0	0	0	0	1
1165	cg09232225	16	67022472	CES8	2.72061	2.39574	0.67938	0.0171222	0.592303	0.749342	0.256568	0.818962	1.201 [-0.872–3.274]	0	0	1	0	0	0	0	0	0	0	0	1
1166	cg06137123	11	129444480	NA	0.883136	0.777776	0.620202	0.0564009	0.451843	0.774417	0.256627	0.818962	0.390 [-0.283–1.063]	1	0	1	1	0	0	0	0	0	0	0	3
1167	cg09432590	10	22624205	NA	-1.07252	0.94575	0.182947	0.0542645	0.0699354	0.364065	0.257224	0.820163	-0.473 [-1.292–0.345]	0	0	1	0	0	0	0	0	0	0	0	1
1168	cg15584221	1	210546902	HHAT;HHAT;HHAT;HHAT;HHAT;HHAT	2.03267	1.79415	0.860219	0.0254887	0.722268	0.92262	0.257684	0.820909	0.897 [-0.655–2.449]	0	0	1	0	0	0	0	0	0	0	0	1
1169	cg16237204	14	52000941	FRMD6	-1.99134	1.75847	0.799863	0.0292717	0.674702	0.909921	0.257899	0.820909	-0.879 [-2.400–0.642]	0	0	1	0	0	0	0	0	0	0	0	1
1170	cg13854341	7	70595507	NA	0.852466	0.753538	0.701636	0.0524347	0.44431	0.857441	0.25838	0.821736	0.376 [-0.276–1.028]	0	0	0	1	0	0	0	0	0	0	0	1
1171	cg16411857	16	57023191	NLRC5	1.19367	1.05592	0.199394	0.0443271	0.0732397	0.338906	0.258729	0.821746	0.527 [-0.387–1.440]	0	0	1	0	0	0	0	0	0	0	0	1
1172	cg14096353	10	102504236	PAX2;PAX2;PAX2;PAX2;PAX2	1.78271	1.5773	0.131742	0.0252613	0.0492471	0.236568	0.258825	0.821746	0.787 [-0.578–2.151]	0	0	1	0	0	0	0	0	0	0	0	1
1173	cg01320491	3	47453399	PTPN23	-3.97197	3.51594	0.862286	0.0117342	0.828353	0.910352	0.259046	0.821749	-1.753 [-4.795–1.289]	1	0	0	0	0	0	0	0	0	0	0	1
1174	cg24996154	15	26360877	NA	-1.87468	1.66256	0.816268	0.0241125	0.604767	0.88259	0.25994	0.822072	-0.827 [-2.266–0.611]	0	0	1	0	0	0	0	0	0	0	0	1
1175	cg17360781	2	200329486	NA	3.50988	3.11312	0.179145	0.0149745	0.147116	0.244446	0.259997	0.822072	1.549 [-1.144–4.243]	0	0	0	0	0	0	0	0	0	1	0	1
1176	cg14317384	8	216788	NA	-0.442357	0.392382	0.719924	0.0999257	0.247644	0.880729	0.260032	0.822072	-0.195 [-0.535–0.144]	1	0	0	0	0	0	0	0	0	0	0	1
1177	cg14671384	12	47219920	SLC38A4;SLC38A4	-0.731783	0.649232	0.497566	0.0606715	0.351934	0.672511	0.260121	0.822072	-0.323 [-0.885–0.239]	0	0	0	0	0	0	0	0	0	0	1	1
1178	cg16210842	5	139511585	NA	-3.0692	2.72372	0.1021	0.0206327	0.0543613	0.184954	0.260253	0.822072	-1.355 [-3.711–1.002]	0	0	1	0	0	0	0	0	0	0	0	1
1179	cg09297903	8	42234798	DKK4	-1.77472	1.5761	0.463777	0.0382811	0.346597	0.634397	0.260599	0.822266	-0.783 [-2.147–0.580]	0	1	0	0	0	0	0	0	0	0	0	1
1180	cg13609723	8	23539939	NKX3-1	1.90866	1.6956	0.105485	0.0237773	0.0296494	0.224161	0.260756	0.822266	0.842 [-0.624–2.309]	0	0	1	0	0	0	0	0	0	0	0	1
1181	cg07960624	8	119208486	SAMD12	1.28781	1.14562	0.368308	0.0468675	0.212156	0.489931	0.261408	0.822849	0.568 [-0.423–1.560]	0	0	0	0	0	0	1	0	0	0	0	1
1182	cg20451986	11	133928302	NA	-1.34609	1.19789	0.335745	0.0403778	0.215873	0.451059	0.261576	0.822849	-0.594 [-1.631–0.442]	1	0	0	0	0	0	0	0	0	0	0	1
1183	cg11494773	7	48128242	UPP1;UPP1	3.09378	2.75334	0.0924151	0.0219039	0.0370527	0.158466	0.261605	0.822849	1.366 [-1.016–3.748]	0	1	0	0	0	0	0	0	0	0	0	1
1184	cg20600850	12	6712515	CHD4	-3.738	3.32879	0.131383	0.0203509	0.0862363	0.23053	0.261909	0.823111	-1.650 [-4.530–1.230]	0	0	0	0	0	1	0	0	0	0	0	1
1185	cg10831285	19	17918927	B3GNT3	-0.629171	0.561156	0.561369	0.0739118	0.270326	0.745638	0.262641	0.824216	-0.278 [-0.763–0.208]	0	0	1	0	0	0	0	0	0	0	0	1
1186	cg25459280	12	124492549	ZNF664	0.3553	0.317081	0.413535	0.126938	0.206393	0.707609	0.262928	0.824216	0.157 [-0.117–0.431]	1	0	0	0	0	0	0	0	0	0	0	1
1187	cg14995202	12	92464328	NA	-1.2375	1.10513	0.634023	0.0385183	0.503725	0.80506	0.263248	0.824216	-0.546 [-1.502–0.410]	1	0	1	0	0	0	0	0	0	0	0	2
1188	cg13676763	9	129262204	FAM125B	-1.57008	1.40243	0.552098	0.0386964	0.41658	0.655783	0.263349	0.824216	-0.693 [-1.906–0.520]	0	0	0	1	0	0	0	0	0	0	0	1
1189	cg14780837	22	39760267	SYNGR1;SYNGR1;SYNGR1	2.16522	1.9341	0.149944	0.0271826	0.0869926	0.318697	0.263368	0.824216	0.956 [-0.718–2.629]	0	0	0	0	0	0	1	0	0	0	0	1
1190	cg21847267	7	143043090	CLCN1	1.34634	1.2038	0.860078	0.0336404	0.699154	0.942418	0.263833	0.824917	0.594 [-0.447–1.636]	0	0	1	0	0	0	0	0	0	0	0	1
1191	cg05369623	6	148689065	SASH1	2.33842	2.09173	0.133409	0.0275888	0.0724013	0.313908	0.264035	0.824917	1.032 [-0.777–2.842]	0	1	0	0	0	0	0	0	0	0	0	1
1192	cg16709904	16	86379417	LOC732275	-1.00572	0.90039	0.595016	0.0432207	0.373664	0.738994	0.264443	0.825497	-0.444 [-1.223–0.335]	1	0	0	0	0	0	0	0	0	0	0	1
1193	cg26103104	5	139490895	NA	-1.70053	1.52458	0.703794	0.029193	0.581825	0.805836	0.265116	0.826221	-0.751 [-2.070–0.568]	0	1	0	0	0	0	0	0	0	0	0	1
1194	cg19304150	1	114696350	SYT6;SYT6	-1.36714	1.2261	0.163721	0.0390573	0.0507968	0.338963	0.265277	0.826221	-0.603 [-1.664–0.457]	0	0	1	0	0	0	0	0	0	0	0	1
1195	cg12644625	22	25202073	SGSM1;SGSM1;SGSM1;SGSM1	1.37089	1.23	0.0867063	0.0318669	0.030762	0.304253	0.265486	0.826221	0.605 [-0.459–1.669]	1	0	0	0	0	0	0	0	0	0	0	1
1196	cg14810638	15	36872812	C15orf41	1.24582	1.11797	0.843339	0.0357632	0.699581	0.955416	0.265563	0.826221	0.550 [-0.417–1.517]	0	0	1	0	0	0	0	0	0	0	0	1
1197	cg12583199	10	79812974	RPS24	1.61257	1.44917	0.606811	0.0296463	0.4643	0.696444	0.266251	0.827031	0.712 [-0.542–1.966]	0	0	1	0	0	0	0	0	0	0	0	1
1198	cg07854113	5	172347685	ERGIC1	1.6434	1.47723	0.752387	0.0292481	0.650671	0.841468	0.266369	0.827031	0.725 [-0.553–2.003]	0	0	1	0	0	0	0	0	0	0	0	1
1199	cg24403644	20	42574624	TOX2;TOX2;TOX2;TOX2	2.38193	2.1435	0.709017	0.0293607	0.571611	0.799637	0.266906	0.827031	1.051 [-0.803–2.906]	0	0	0	0	0	1	0	0	0	0	0	1
1200	cg26463170	18	29523289	KIAA1012	-1.7694	1.59232	0.107247	0.0244795	0.0617602	0.288976	0.266918	0.827031	-0.781 [-2.159–0.597]	0	0	0	1	0	0	0	0	0	0	0	1
1201	cg16739178	16	85470674	NA	-2.03103	1.82871	0.541538	0.0255362	0.425653	0.641771	0.267162	0.827031	-0.896 [-2.479–0.686]	0	0	0	0	0	0	1	0	0	0	0	1
1202	cg10816283	6	46871173	GPR116;GPR116	2.34655	2.1129	0.743998	0.0205255	0.676468	0.807579	0.267186	0.827031	1.036 [-0.792–2.864]	1	0	0	0	0	0	0	0	0	0	0	1
1203	cg02025737	15	33384751	NA	0.613895	0.552993	0.762639	0.0739687	0.45647	0.92609	0.267379	0.827031	0.271 [-0.207–0.749]	1	0	0	0	0	0	0	0	0	0	0	1
1204	cg23867718	6	148663583	SASH1	-1.41392	1.27728	0.120927	0.0321126	0.052554	0.263451	0.26874	0.829865	-0.624 [-1.729–0.481]	1	0	0	1	0	0	0	0	0	0	0	2
1205	cg11528666	4	128886049	C4orf29;MFSD8	-4.18808	3.78336	0.0576289	0.0103682	0.0348607	0.114621	0.268741	0.829865	-1.849 [-5.122–1.425]	0	0	1	0	0	0	0	0	0	0	0	1
1206	cg10063189	6	169396339	NA	2.15878	1.95214	0.794396	0.0200959	0.593157	0.846834	0.269227	0.830675	0.953 [-0.736–2.642]	0	0	1	0	0	0	0	0	0	0	0	1
1207	cg20004451	6	42162708	GUCA1B	2.72816	2.47083	0.781707	0.0166375	0.730405	0.827997	0.269964	0.83226	1.204 [-0.933–3.342]	0	0	1	0	0	0	0	0	0	0	0	1
1208	cg23733845	7	101936527	SH2B2	0.667838	0.605489	0.561841	0.072047	0.318114	0.798094	0.270473	0.833138	0.295 [-0.229–0.819]	0	1	0	0	0	0	0	0	0	0	0	1
1209	cg19998151	11	267613	NA	-1.24756	1.13178	0.144402	0.0375372	0.0681457	0.270639	0.270765	0.833348	-0.551 [-1.530–0.428]	1	0	0	0	0	0	0	0	0	0	0	1
1210	cg24709951	17	73033009	NA	-1.47517	1.33937	0.65137	0.0368917	0.535403	0.76739	0.271161	0.833544	-0.651 [-1.810–0.508]	0	1	0	0	0	0	0	0	0	0	0	1
1211	cg23908794	6	32383465	NA	-1.79912	1.63517	0.11189	0.0243607	0.060502	0.27374	0.271651	0.833544	-0.794 [-2.209–0.621]	0	0	1	0	0	0	0	0	0	0	0	1
1212	cg18805892	1	160764791	LY9;LY9	2.38767	2.17037	0.875911	0.0182738	0.800067	0.94607	0.271713	0.833544	1.054 [-0.824–2.932]	0	0	1	0	0	0	0	0	0	0	0	1
1213	cg09834049	14	23525720	CDH24;CDH24	3.73889	3.39989	0.209342	0.0232076	0.136082	0.28457	0.271893	0.833544	1.650 [-1.291–4.592]	0	1	0	0	0	0	0	0	0	0	0	1
1214	cg07507085	11	119893672	NA	1.08085	0.983163	0.688718	0.0398472	0.508276	0.801241	0.272046	0.833544	0.477 [-0.373–1.328]	0	0	1	0	0	0	0	0	0	0	0	1
1215	cg04701505	5	145719413	POU4F3	0.893061	0.812947	0.23182	0.0474569	0.134707	0.452579	0.272399	0.833544	0.394 [-0.309–1.098]	0	0	0	1	0	0	0	0	0	0	0	1
1216	cg18070442	22	39965918	CACNA1I;CACNA1I	2.57724	2.34633	0.764602	0.0176283	0.701647	0.818263	0.272458	0.833544	1.138 [-0.892–3.167]	0	0	1	0	0	0	0	0	0	0	0	1
1217	cg17731209	21	38937316	NA	0.665481	0.606076	0.517417	0.0684772	0.287817	0.668677	0.272631	0.833544	0.294 [-0.231–0.818]	1	0	0	0	0	0	0	0	0	0	0	1
1218	cg08144444	16	89485322	ANKRD11	-1.85646	1.6915	0.808698	0.0255408	0.680126	0.881263	0.272845	0.833544	-0.819 [-2.283–0.644]	0	0	1	0	0	0	0	0	0	0	0	1
1219	cg00108715	3	52565015	NT5DC2	-2.12739	1.94168	0.648929	0.0256684	0.548411	0.737201	0.273667	0.835163	-0.939 [-2.619–0.741]	0	1	0	0	0	1	1	0	0	0	0	3
1220	cg01368219	3	54999791	CACNA2D3	1.69631	1.54874	0.611586	0.028546	0.475061	0.698529	0.273824	0.835163	0.749 [-0.591–2.089]	0	1	1	0	0	0	1	0	0	0	0	3
1221	cg25134909	11	47587211	PTPMT1;PTPMT1	-1.87542	1.71437	0.0893572	0.023108	0.0281625	0.174865	0.274413	0.836273	-0.828 [-2.311–0.655]	1	0	0	0	0	0	0	0	0	0	0	1
1222	cg05713782	11	94706830	KDM4D;CWC15	-2.77429	2.53758	0.0534618	0.0156819	0.0226674	0.103303	0.274702	0.83647	-1.225 [-3.420–0.971]	0	0	1	0	0	0	0	0	0	0	0	1
1223	cg23443327	12	3248285	TSPAN9;TSPAN9	-0.608952	0.557646	0.433812	0.0704573	0.201677	0.635883	0.275262	0.837489	-0.269 [-0.751–0.214]	0	0	1	0	0	0	0	0	0	0	0	1
1224	cg13619163	1	116518766	SLC22A15	-3.85154	3.53004	0.0866229	0.0110354	0.050585	0.123208	0.27567	0.838046	-1.700 [-4.754–1.354]	0	0	1	0	0	0	0	0	0	0	0	1
1225	cg01256440	11	63886459	FLRT1;MACROD1	-2.43191	2.22997	0.857903	0.019832	0.789395	0.919859	0.275897	0.83805	-1.073 [-3.003–0.856]	0	0	1	0	0	0	0	0	0	0	0	1
1226	cg09207578	13	114781949	RASA3	-2.33394	2.14194	0.938482	0.0184572	0.885833	0.98701	0.276301	0.838595	-1.030 [-2.883–0.823]	1	0	0	0	0	0	0	0	0	0	0	1
1227	cg00443946	16	86370962	LOC732275	0.634397	0.583294	0.607179	0.066784	0.390326	0.74301	0.277196	0.838882	0.280 [-0.225–0.785]	1	0	0	0	0	0	0	0	0	0	0	1
1228	cg00294538	13	114062109	NA	1.03297	0.949822	0.694981	0.0431232	0.475905	0.843586	0.277227	0.838882	0.456 [-0.366–1.278]	1	0	0	0	0	0	0	0	0	0	0	1
1229	cg07222124	12	132429633	NA	2.54872	2.34486	0.942986	0.0168141	0.886521	0.989722	0.277493	0.838882	1.125 [-0.904–3.154]	0	0	1	0	0	0	0	0	0	0	0	1
1230	cg05141867	6	3075352	NA	1.86065	1.71237	0.802773	0.0227747	0.697171	0.86747	0.277646	0.838882	0.821 [-0.660–2.303]	0	0	1	0	0	0	0	0	0	0	0	1
1231	cg09816420	5	140605851	PCDHB14;PCDHB14	-0.577953	0.532206	0.613745	0.0739433	0.34389	0.823957	0.277927	0.838882	-0.255 [-0.716–0.205]	0	0	1	0	0	0	0	0	0	0	0	1
1232	cg23093692	1	234367145	SLC35F3	-1.73278	1.59627	0.787311	0.0254938	0.688977	0.861289	0.278122	0.838882	-0.765 [-2.146–0.616]	1	0	0	0	0	0	0	0	0	0	0	1
1233	cg06163274	18	52627619	CCDC68	-1.05304	0.970416	0.650392	0.0414213	0.392527	0.724835	0.278287	0.838882	-0.465 [-1.304–0.375]	0	0	1	0	0	0	0	0	0	0	0	1
1234	cg15548198	5	140588139	PCDHB12	0.430187	0.396527	0.345566	0.0982822	0.101612	0.738015	0.278399	0.838882	0.190 [-0.153–0.533]	0	0	1	0	0	0	0	0	0	0	0	1
1235	cg05482498	6	28866178	NA	-0.839854	0.774179	0.387191	0.0508682	0.25675	0.62405	0.278425	0.838882	-0.371 [-1.040–0.299]	1	0	0	0	0	0	0	0	0	0	0	1
1236	cg12216054	6	33424213	ZBTB9	-3.05782	2.82065	0.906333	0.0151674	0.853554	0.955584	0.278755	0.839198	-1.350 [-3.790–1.091]	1	0	0	0	0	0	0	0	0	0	0	1
1237	cg21780326	11	100558100	FLJ32810	1.6979	1.56714	0.0953336	0.0308626	0.02159	0.243586	0.279043	0.839385	0.749 [-0.606–2.105]	1	0	0	0	0	0	0	0	0	0	0	1
1238	cg22562591	8	82002977	PAG1	-3.30439	3.06548	0.0994134	0.0166603	0.0650499	0.180048	0.281488	0.846057	-1.459 [-4.111–1.194]	0	0	1	0	0	0	0	0	0	0	0	1
1239	cg10811945	1	156784913	SH2D2A;SH2D2A;NTRK1;SH2D2A;SH2D2A;SH2D2A	-2.34901	2.18103	0.701198	0.0347777	0.554792	0.78685	0.281898	0.846605	-1.037 [-2.924–0.850]	0	1	0	0	0	0	0	0	0	0	0	1
1240	cg01019876	14	21152498	RNASE4;ANG;ANG;RNASE4	-2.66206	2.47485	0.117166	0.0203749	0.0718879	0.187145	0.282512	0.846775	-1.175 [-3.316–0.966]	1	0	0	1	0	0	0	0	0	0	0	2
1241	cg23675485	12	351262	SLC6A13	1.08081	1.00555	0.861933	0.0396655	0.608665	0.924878	0.282871	0.846775	0.477 [-0.393–1.347]	1	0	0	0	0	0	0	0	0	0	0	1
1242	cg10549088	3	64277154	NA	-1.73616	1.61633	0.379146	0.033939	0.27711	0.500184	0.283188	0.846775	-0.766 [-2.165–0.632]	0	0	0	0	0	1	0	0	0	0	0	1
1243	cg17679246	2	173420265	PDK1	-4.31042	4.01446	0.0563596	0.00990924	0.0277375	0.127404	0.283371	0.846775	-1.903 [-5.376–1.570]	1	0	0	0	0	0	0	0	0	0	0	1
1244	cg06729222	22	18893677	DGCR6	2.52999	2.35654	0.100773	0.0175679	0.0435294	0.214262	0.283425	0.846775	1.117 [-0.922–3.155]	0	0	1	0	0	0	0	0	0	0	0	1
1245	cg06070002	1	45986120	PRDX1;PRDX1;PRDX1	1.12728	1.05046	0.688791	0.0427611	0.463106	0.795968	0.283641	0.846775	0.498 [-0.411–1.406]	0	0	1	0	0	0	0	0	0	0	0	1
1246	cg11955878	4	165898967	TRIM61	-0.537567	0.500981	0.261967	0.0785529	0.114702	0.718234	0.283683	0.846775	-0.237 [-0.671–0.196]	0	0	0	1	0	0	0	0	0	0	0	1
1247	cg03062002	17	40832009	CCR10	-2.56147	2.38801	0.0551782	0.0186453	0.0214168	0.159439	0.283858	0.846775	-1.131 [-3.197–0.935]	0	0	1	0	0	0	0	0	0	0	0	1
1248	cg13277254	5	171333801	FBXW11;FBXW11;FBXW11	-2.66369	2.48859	0.581338	0.0205444	0.480041	0.639261	0.28488	0.846775	-1.176 [-3.329–0.977]	0	0	1	0	0	0	0	0	0	0	0	1
1249	cg02473606	12	132314204	MMP17	1.40717	1.31514	0.304089	0.031529	0.190095	0.412905	0.285051	0.846775	0.621 [-0.517–1.759]	1	0	0	0	0	0	0	0	0	0	0	1
1250	cg05230759	11	117049249	SIDT2	4.3433	4.06146	0.057085	0.00981999	0.0356983	0.103738	0.285315	0.846775	1.917 [-1.597–5.431]	0	0	1	0	0	0	0	0	0	0	0	1
1251	cg01526748	3	191930926	FGF12;FGF12	0.78498	0.734244	0.587372	0.0586497	0.378176	0.707529	0.285447	0.846775	0.346 [-0.289–0.982]	1	1	1	0	0	0	1	0	0	0	0	4
1252	cg03981535	1	201951234	RNPEP	-0.937848	0.877731	0.445587	0.0445214	0.319454	0.578364	0.285721	0.846775	-0.414 [-1.173–0.345]	1	0	0	0	0	0	0	0	0	0	0	1
1253	cg15974053	19	49339789	HSD17B14;HSD17B14	2.12862	1.9937	0.0722344	0.020216	0.0407389	0.275434	0.286091	0.846775	0.940 [-0.785–2.664]	0	0	1	0	0	0	0	0	0	0	0	1
1254	cg02920148	11	66056751	YIF1A	-2.6399	2.47324	0.0532702	0.0160471	0.0178958	0.12226	0.286221	0.846775	-1.165 [-3.305–0.974]	0	0	1	0	0	0	0	0	0	0	0	1
1255	cg12510035	12	53228633	KRT79	1.75913	1.64879	0.793993	0.0275375	0.603368	0.890796	0.286429	0.846775	0.776 [-0.650–2.203]	0	0	1	0	0	0	0	0	0	0	0	1
1256	cg12909732	7	45194529	NA	-1.79336	1.68091	0.203742	0.0248837	0.150439	0.325772	0.286439	0.846775	-0.792 [-2.246–0.663]	0	0	1	0	0	0	0	0	0	0	0	1
1257	cg08972190	7	2138995	MAD1L1;MAD1L1;MAD1L1	2.27647	2.13402	0.73836	0.0313981	0.637844	0.984202	0.286506	0.846775	1.005 [-0.841–2.851]	0	0	0	0	1	1	0	0	0	0	0	2
1258	cg04301738	7	150125199	NA	1.22055	1.14422	0.567857	0.0347046	0.494545	0.677695	0.286526	0.846775	0.539 [-0.451–1.529]	1	0	0	0	0	0	0	0	0	0	0	1
1259	cg09012125	11	128779608	KCNJ5	1.79038	1.67938	0.445022	0.0362827	0.341724	0.587476	0.286803	0.846775	0.790 [-0.663–2.243]	0	1	0	0	0	0	0	0	0	0	0	1
1260	cg26749414	19	46807272	HIF3A;HIF3A;HIF3A	-1.14606	1.0758	0.893941	0.037133	0.698392	0.95495	0.287159	0.846775	-0.506 [-1.437–0.425]	1	0	0	0	0	0	0	0	0	0	0	1
1261	cg01432087	11	67242162	NA	1.70402	1.60053	0.847885	0.0248345	0.749503	0.927842	0.28745	0.846775	0.752 [-0.633–2.137]	0	0	1	0	0	0	0	0	0	0	0	1
1262	cg07219955	6	46703538	PLA2G7;PLA2G7	-1.32853	1.24785	0.366964	0.0324795	0.280271	0.528134	0.287456	0.846775	-0.586 [-1.666–0.493]	1	0	0	0	0	0	0	0	0	0	0	1
1263	cg06418652	7	34355111	NA	1.67362	1.5745	0.828764	0.024681	0.740664	0.930872	0.288225	0.846775	0.739 [-0.623–2.101]	0	0	1	0	0	0	0	0	0	0	0	1
1264	cg01109227	6	35480779	TULP1	-1.83547	1.72795	0.619128	0.0306678	0.468398	0.710959	0.288553	0.846775	-0.810 [-2.305–0.685]	0	0	1	0	0	0	0	0	0	0	0	1
1265	cg23296006	14	24503311	NA	-1.05239	0.991179	0.828345	0.0407516	0.546454	0.916619	0.288766	0.846775	-0.465 [-1.322–0.393]	0	0	0	1	0	0	0	0	0	0	0	1
1266	cg09916599	15	74234325	LOXL1	2.27888	2.14714	0.618638	0.0218673	0.553321	0.687294	0.288949	0.846775	1.006 [-0.852–2.863]	0	0	1	0	0	0	0	0	0	0	0	1
1267	cg03366574	7	2764599	NA	1.56827	1.47771	0.768595	0.031337	0.666127	0.870328	0.288983	0.846775	0.692 [-0.586–1.971]	1	0	0	0	0	0	0	0	0	0	0	1
1268	cg19962424	11	35110045	NA	-1.72574	1.62631	0.707334	0.0290278	0.607136	0.794188	0.289047	0.846775	-0.762 [-2.169–0.645]	1	0	0	1	0	0	0	0	0	0	0	2
1269	cg14747813	8	23848786	NA	1.48327	1.39815	0.418492	0.0383294	0.242621	0.523573	0.289162	0.846775	0.655 [-0.555–1.864]	0	0	1	0	0	0	0	0	0	0	0	1
1270	cg05274680	20	60502248	CDH4	1.23791	1.16733	0.782082	0.0337988	0.601424	0.852109	0.28935	0.846775	0.546 [-0.463–1.556]	1	0	0	0	0	0	0	0	0	0	0	1
1271	cg01127300	22	38614796	NA	1.20443	1.13611	0.515094	0.0510062	0.302556	0.632165	0.289501	0.846775	0.532 [-0.451–1.515]	0	1	0	0	0	0	0	0	0	0	0	1
1272	cg20842915	7	39665132	RALA	-1.33804	1.26246	0.711007	0.0357274	0.58209	0.818926	0.289623	0.846775	-0.591 [-1.683–0.502]	0	0	1	0	0	0	0	0	0	0	0	1
1273	cg02714303	13	76334728	LMO7;LMO7	-1.49389	1.41036	0.268734	0.0388515	0.171889	0.39099	0.289916	0.846775	-0.659 [-1.880–0.561]	1	0	0	1	0	0	0	0	0	0	0	2
1274	cg04113367	7	7985601	NA	1.98436	1.87354	0.742579	0.0298463	0.558707	0.825325	0.289949	0.846775	0.876 [-0.745–2.497]	0	0	0	0	0	0	0	0	0	1	0	1
1275	cg20475082	2	129166686	NA	1.14727	1.08364	0.574118	0.0405435	0.442602	0.720022	0.290147	0.846775	0.506 [-0.431–1.444]	0	0	1	0	0	0	0	0	0	0	0	1
1276	cg16586594	16	8806569	ABAT;ABAT	-0.564883	0.534113	0.42694	0.0775874	0.224516	0.775367	0.290652	0.847302	-0.249 [-0.711–0.213]	1	0	0	0	0	0	0	0	0	0	0	1
1277	cg01331430	12	105721218	KCCAT198	-1.97178	1.86723	0.751722	0.026329	0.646679	0.814012	0.291391	0.847302	-0.870 [-2.486–0.745]	0	0	0	0	0	0	0	0	0	1	0	1
1278	cg26836402	16	87252649	NA	0.909529	0.861856	0.302094	0.0468842	0.196277	0.547831	0.291699	0.847302	0.401 [-0.344–1.147]	1	0	0	1	0	0	0	0	0	0	0	2
1279	cg24776142	6	16513829	ATXN1;ATXN1	1.62717	1.543	0.326315	0.0489047	0.194329	0.540608	0.292047	0.847302	0.718 [-0.617–2.053]	0	0	0	0	0	1	0	0	0	0	0	1
1280	cg24921140	3	156260776	SSR3	1.76263	1.6724	0.759449	0.0264005	0.657293	0.839102	0.292321	0.847302	0.778 [-0.669–2.225]	0	0	1	0	0	0	0	0	0	0	0	1
1281	cg13730841	4	156679537	GUCY1B3	-1.81781	1.725	0.803178	0.0265747	0.695859	0.869716	0.292393	0.847302	-0.802 [-2.295–0.690]	0	0	1	0	0	0	0	0	0	0	0	1
1282	cg23462242	5	156696185	CYFIP2;CYFIP2;CYFIP2	-1.73159	1.64332	0.167741	0.0263737	0.100755	0.264016	0.292432	0.847302	-0.764 [-2.186–0.657]	0	0	1	0	0	0	0	0	0	0	0	1
1283	cg06559575	12	53490352	IGFBP6	-1.93513	1.8365	0.49107	0.0380798	0.362819	0.612259	0.292435	0.847302	-0.854 [-2.443–0.735]	0	1	0	0	0	1	0	0	0	0	0	2
1284	cg20493718	17	80202979	CSNK1D;CSNK1D	-5.6184	5.3327	0.812965	0.0107546	0.777573	0.850633	0.292494	0.847302	-2.480 [-7.093–2.134]	1	0	0	1	0	0	0	0	0	0	0	2
1285	cg20212877	19	52643407	ZNF616	5.97906	5.67632	0.0632683	0.00765587	0.041434	0.0887014	0.292605	0.847302	2.639 [-2.272–7.550]	0	0	1	0	0	0	0	0	0	0	0	1
1286	cg01359999	7	151828356	NA	2.16634	2.06288	0.773028	0.0245181	0.674578	0.854813	0.294065	0.850867	0.956 [-0.828–2.741]	0	0	1	0	0	0	0	0	0	0	0	1
1287	cg09646197	7	149462836	ZNF467	-2.36651	2.25678	0.920516	0.0175604	0.849917	0.990202	0.294766	0.851869	-1.045 [-2.997–0.908]	1	0	0	0	0	0	0	0	0	0	0	1
1288	cg24171689	3	16491130	RFTN1	1.90321	1.81619	0.603407	0.0296722	0.506337	0.705614	0.295095	0.851869	0.840 [-0.731–2.411]	0	0	1	0	0	0	0	0	0	0	0	1
1289	cg25170997	7	156742896	NOM1	2.74246	2.61709	0.0508664	0.0151204	0.0206022	0.137096	0.295098	0.851869	1.211 [-1.054–3.475]	0	0	1	0	0	0	0	0	0	0	0	1
1290	cg26614970	1	117036020	NA	-1.80465	1.72437	0.75004	0.0269143	0.66026	0.842976	0.295718	0.852633	-0.797 [-2.288–0.695]	1	0	0	0	0	0	0	0	0	0	0	1
1291	cg03438904	3	197518158	LRCH3	3.33836	3.19053	0.0564887	0.013066	0.0271963	0.11031	0.295821	0.852633	1.474 [-1.287–4.234]	0	0	0	1	0	0	0	0	0	0	0	1
1292	cg13781414	9	138951648	NACC2	1.80636	1.73082	0.698921	0.0268069	0.588243	0.786144	0.297064	0.854565	0.797 [-0.700–2.295]	0	1	0	0	0	1	0	0	0	0	0	2
1293	cg23730436	17	46688845	HOXB7	-1.14683	1.09892	0.151407	0.0354203	0.052555	0.269639	0.297083	0.854565	-0.506 [-1.457–0.445]	1	0	0	0	0	0	0	0	0	0	0	1
1294	cg14973421	1	102462821	OLFM3	0.847648	0.812396	0.240985	0.0520809	0.145723	0.544435	0.29718	0.854565	0.374 [-0.329–1.077]	0	0	0	1	0	0	0	0	0	0	0	1
1295	cg16588061	11	88070780	CTSC;CTSC;CTSC	-3.58233	3.43832	0.0784587	0.0114415	0.047189	0.120366	0.297879	0.854861	-1.581 [-4.556–1.393]	0	0	1	0	0	0	0	0	0	0	0	1
1296	cg00476675	15	25331391	SNORD116-20;SNORD116-17;SNORD116-19	2.36575	2.27082	0.877154	0.0175838	0.753944	0.921206	0.297915	0.854861	1.044 [-0.920–3.009]	1	0	0	0	0	0	0	0	0	0	0	1
1297	cg14383174	17	77896174	NA	1.26918	1.2184	0.684498	0.0340032	0.549964	0.79031	0.297972	0.854861	0.560 [-0.494–1.614]	1	0	0	0	0	0	0	0	0	0	0	1
1298	cg16466652	19	6271960	MLLT1	-2.32075	2.23165	0.639544	0.0234979	0.539518	0.720606	0.298786	0.856534	-1.024 [-2.955–0.906]	0	1	0	0	0	1	0	0	0	0	0	2
1299	cg26140475	8	126525558	NA	2.12262	2.04225	0.204288	0.0337755	0.120875	0.324108	0.299052	0.856638	0.937 [-0.830–2.704]	0	0	1	0	0	0	0	0	0	0	0	1
1300	cg02415963	16	34979671	NA	-0.74702	0.719253	0.346233	0.0554135	0.161371	0.535327	0.2994	0.856976	-0.330 [-0.952–0.293]	1	0	0	0	0	0	0	0	0	0	0	1
1301	cg25580581	10	3853668	NA	1.77323	1.71063	0.356068	0.0342234	0.239582	0.470671	0.300337	0.858254	0.783 [-0.697–2.263]	0	1	0	0	0	0	0	0	0	0	0	1
1302	cg08801849	5	170224936	GABRP;GABRP	1.34146	1.29472	0.740605	0.0381288	0.576615	0.857564	0.300566	0.858254	0.592 [-0.528–1.712]	0	0	0	0	0	0	0	0	0	1	0	1
1303	cg26856289	1	24307516	SFRS13A;SFRS13A	1.72247	1.66258	0.265802	0.0252324	0.178691	0.372415	0.300602	0.858254	0.760 [-0.678–2.199]	0	0	1	0	0	0	0	0	0	0	0	1
1304	cg26651978	17	76965407	NA	-1.74779	1.68761	0.564428	0.0282514	0.46575	0.685407	0.30077	0.858254	-0.771 [-2.231–0.689]	0	1	0	0	0	0	1	0	0	0	0	2
1305	cg00361992	1	76079177	NA	1.59692	1.54518	0.855859	0.0253744	0.49264	0.916251	0.301784	0.859042	0.705 [-0.632–2.042]	0	0	1	0	0	0	0	0	0	0	0	1
1306	cg07181952	1	1239999	ACAP3	2.24676	2.17777	0.688948	0.0222403	0.572857	0.7513	0.30263	0.859042	0.992 [-0.892–2.876]	0	0	0	1	0	0	0	0	0	0	0	1
1307	cg11228504	12	112001855	ATXN2	-2.72932	2.64556	0.873813	0.0152485	0.816847	0.920318	0.302642	0.859042	-1.205 [-3.493–1.084]	1	0	0	0	0	0	0	0	0	0	0	1
1308	cg14741685	6	74098812	NA	-3.92307	3.80612	0.0739759	0.0106386	0.0263124	0.105996	0.303077	0.859042	-1.732 [-5.024–1.561]	0	0	0	1	0	0	0	0	0	0	0	1
1309	cg26815121	1	15755186	EFHD2	1.58266	1.53604	0.701895	0.028006	0.627348	0.785063	0.303255	0.859042	0.699 [-0.630–2.027]	0	0	1	0	0	0	0	0	0	0	0	1
1310	cg26577973	11	77348941	CLNS1A	5.03012	4.88223	0.050352	0.00814258	0.0297442	0.0751098	0.303281	0.859042	2.220 [-2.004–6.444]	0	0	1	0	0	0	0	0	0	0	0	1
1311	cg13772414	2	222383060	EPHA4	-1.81449	1.76126	0.361777	0.0276505	0.269045	0.456698	0.303315	0.859042	-0.801 [-2.325–0.723]	0	0	0	1	0	0	0	0	0	0	0	1
1312	cg19698348	15	40803733	NA	1.85937	1.80483	0.0928892	0.0237215	0.035797	0.242539	0.303315	0.859042	0.821 [-0.741–2.382]	0	0	1	0	0	0	0	0	0	0	0	1
1313	cg01204844	22	40437423	NA	1.92354	1.86733	0.467213	0.0265113	0.378859	0.558226	0.303372	0.859042	0.849 [-0.766–2.465]	0	0	1	0	0	0	0	0	0	0	0	1
1314	cg07772781	3	101798142	NA	1.27421	1.23745	0.396476	0.0454312	0.252282	0.610984	0.303554	0.859042	0.562 [-0.508–1.633]	0	1	0	0	0	0	0	0	0	0	0	1
1315	cg21157721	13	64650183	NA	-1.0546	1.02473	0.716818	0.0389645	0.158631	0.768028	0.303822	0.859042	-0.465 [-1.352–0.421]	1	0	1	0	0	0	0	0	0	0	0	2
1316	cg24741158	1	2844168	NA	1.18411	1.15069	0.600221	0.0344789	0.430393	0.745466	0.303868	0.859042	0.523 [-0.473–1.518]	0	0	0	1	0	0	0	0	0	0	0	1
1317	cg06496344	19	23253834	NA	-1.03889	1.01055	0.26244	0.046542	0.141144	0.389891	0.304338	0.859042	-0.459 [-1.333–0.416]	0	0	1	0	0	0	0	0	0	0	0	1
1318	cg15212295	17	64710687	PRKCA	2.6192	2.55246	0.751727	0.0190688	0.623147	0.811084	0.305228	0.859042	1.156 [-1.052–3.364]	0	0	0	1	0	0	0	0	0	0	0	1
1319	cg04483863	5	173171737	NA	-1.9677	1.92009	0.763033	0.0229353	0.679138	0.820334	0.305867	0.859042	-0.869 [-2.530–0.793]	0	0	0	0	0	0	1	0	0	0	0	1
1320	cg11212329	5	136002882	NA	-1.15863	1.13093	0.454069	0.0364227	0.306803	0.590298	0.306009	0.859042	-0.511 [-1.490–0.467]	0	0	1	0	0	0	0	0	0	0	0	1
1321	cg05154507	7	76029666	ZP3;SRCRB4D	-1.91069	1.86564	0.925072	0.0217256	0.8755	0.994157	0.306172	0.859042	-0.843 [-2.457–0.771]	0	0	1	0	0	0	0	0	0	0	0	1
1322	cg05894754	2	210675440	UNC80;UNC80	-0.539611	0.527007	0.649438	0.0737771	0.432335	0.837201	0.306281	0.859042	-0.238 [-0.694–0.218]	1	0	1	0	0	0	0	0	0	0	0	2
1323	cg15824291	2	182521222	CERKL;CERKL;CERKL;CERKL;CERKL;CERKL;CERKL	1.60747	1.57053	0.159042	0.0262727	0.0830465	0.260758	0.306468	0.859042	0.710 [-0.649–2.068]	0	0	1	0	0	0	0	0	0	0	0	1
1324	cg01765641	3	17781888	TBC1D5;TBC1D5;TBC1D5	1.21745	1.18948	0.731759	0.0387091	0.547634	0.832566	0.306469	0.859042	0.537 [-0.492–1.566]	0	1	0	0	0	0	0	0	0	0	0	1
1325	cg25276412	4	176987453	WDR17;WDR17	2.93112	2.86506	0.0929372	0.0143353	0.0611253	0.145466	0.306687	0.859042	1.294 [-1.185–3.772]	0	0	0	1	0	0	0	0	0	0	0	1
1326	cg15209169	9	125702779	RABGAP1	-1.41678	1.38535	0.516721	0.0291546	0.352231	0.639253	0.306859	0.859042	-0.625 [-1.824–0.573]	0	0	1	0	0	0	0	0	0	0	0	1
1327	cg03602862	4	46478987	NA	-1.015	0.993917	0.822692	0.0391994	0.458212	0.92664	0.307558	0.859042	-0.448 [-1.308–0.412]	0	0	1	0	0	0	0	0	0	0	0	1
1328	cg19420720	17	79816504	P4HB	1.44842	1.42029	0.572196	0.0435011	0.446883	0.719324	0.308226	0.859042	0.639 [-0.589–1.868]	0	0	0	0	0	1	0	0	0	0	0	1
1329	cg08015704	19	12868765	BEST2	2.13946	2.09891	0.10488	0.0189465	0.0289889	0.174518	0.308457	0.859042	0.944 [-0.871–2.760]	1	0	0	0	0	0	0	0	0	0	0	1
1330	cg12505230	4	146682755	ZNF827	1.73227	1.69971	0.897255	0.0228142	0.468273	0.949785	0.308533	0.859042	0.765 [-0.706–2.235]	1	0	0	0	0	0	0	0	0	0	0	1
1331	cg16308790	18	77225973	NFATC1;NFATC1;NFATC1;NFATC1;NFATC1	-1.16364	1.14188	0.729075	0.0367093	0.606464	0.809867	0.308582	0.859042	-0.514 [-1.502–0.474]	0	0	1	0	0	0	0	0	0	0	0	1
1332	cg20308204	22	32750782	RFPL3	1.84851	1.81462	0.909473	0.0216518	0.827372	0.976277	0.30876	0.859042	0.816 [-0.754–2.386]	0	0	1	0	0	0	0	0	0	0	0	1
1333	cg17950900	10	134860210	NA	0.682787	0.670693	0.797134	0.058969	0.330233	0.915656	0.309066	0.859042	0.301 [-0.279–0.882]	0	0	1	0	0	0	0	0	0	0	0	1
1334	cg05647197	2	10182525	KLF11	-1.40243	1.37801	0.849141	0.029453	0.737934	0.945262	0.309216	0.859042	-0.619 [-1.811–0.573]	1	0	0	0	0	0	0	0	0	0	0	1
1335	cg02052368	14	102520440	NA	-2.78286	2.73549	0.765914	0.0194964	0.687035	0.817198	0.309407	0.859042	-1.228 [-3.595–1.138]	0	0	0	0	0	0	0	0	0	1	0	1
1336	cg00602326	5	31427700	RNASEN;RNASEN	-1.2175	1.19679	0.637631	0.0385402	0.518206	0.740131	0.30941	0.859042	-0.537 [-1.573–0.498]	0	1	1	0	0	0	0	0	0	0	0	2
1337	cg27146050	19	46801557	HIF3A;HIF3A	1.26343	1.24207	0.298017	0.0365441	0.196975	0.413481	0.309459	0.859042	0.558 [-0.517–1.632]	0	0	0	0	0	0	0	0	1	0	0	1
1338	cg15965301	17	75105832	NA	1.0413	1.0242	0.661616	0.0445796	0.461259	0.815668	0.309701	0.859042	0.460 [-0.426–1.346]	0	0	1	0	0	0	0	0	0	0	0	1
1339	cg08536805	3	107748222	NA	1.55893	1.53597	0.857058	0.0271059	0.77801	0.94421	0.31053	0.859042	0.688 [-0.641–2.017]	0	0	1	0	0	0	0	0	0	0	0	1
1340	cg01486558	3	42132870	TRAK1;TRAK1	-1.0995	1.08468	0.691113	0.0374511	0.586831	0.810344	0.311144	0.859042	-0.485 [-1.424–0.453]	0	0	1	0	0	0	0	0	0	0	0	1
1341	cg26624914	9	33448382	SUGT1P1;AQP3	1.46428	1.44471	0.723606	0.0287386	0.418814	0.802274	0.3112	0.859042	0.646 [-0.604–1.896]	0	0	1	0	0	0	0	0	0	0	0	1
1342	cg12106728	12	115136258	NA	1.65427	1.63233	0.0897215	0.0262695	0.0252822	0.275853	0.311251	0.859042	0.730 [-0.682–2.142]	1	0	0	0	0	0	0	0	0	0	0	1
1343	cg22987448	19	8591364	MYO1F	-0.554087	0.546761	0.80406	0.0725952	0.431944	0.975361	0.311272	0.859042	-0.245 [-0.718–0.228]	0	0	0	1	0	0	0	0	0	0	0	1
1344	cg08086906	16	86588932	MTHFSD;MTHFSD;MTHFSD;MTHFSD;MTHFSD;MTHFSD;MTHFSD;FLJ30679	1.58938	1.56919	0.0512499	0.0247682	0.0246417	0.409037	0.311528	0.859042	0.702 [-0.656–2.059]	1	0	0	0	0	0	0	0	0	0	0	1
1345	cg00862597	14	61750802	NA	1.98086	1.9559	0.5383	0.0306349	0.43654	0.639694	0.311575	0.859042	0.874 [-0.818–2.566]	0	0	1	0	0	0	0	0	0	0	0	1
1346	cg01614643	6	30124769	TRIM10;TRIM10	1.98875	1.96398	0.728054	0.0210566	0.67033	0.798061	0.311646	0.859042	0.878 [-0.821–2.577]	0	0	1	0	0	0	0	0	0	0	0	1
1347	cg07821355	6	116706621	DSE;DSE	-2.34477	2.3162	0.583018	0.0219374	0.510201	0.659913	0.311779	0.859042	-1.035 [-3.039–0.969]	0	0	0	0	0	0	0	0	0	1	0	1
1348	cg02329038	17	46710001	MIR196A1	-1.93918	1.91629	0.701981	0.0353461	0.540567	0.790213	0.311966	0.859042	-0.856 [-2.514–0.802]	0	0	1	0	0	0	0	0	0	0	0	1
1349	cg19236995	1	98515177	NA	1.83191	1.8106	0.090393	0.0221598	0.0451561	0.270781	0.312049	0.859042	0.809 [-0.758–2.375]	0	0	1	0	0	0	0	0	0	0	0	1
1350	cg01449341	19	55044295	KIR3DX1	-1.97587	1.95491	0.774336	0.0295963	0.605416	0.83293	0.31255	0.859042	-0.872 [-2.563–0.819]	0	0	0	0	0	0	0	0	0	1	0	1
1351	cg21733098	12	127931219	NA	0.621776	0.615397	0.626646	0.0654442	0.387674	0.777322	0.312721	0.859042	0.274 [-0.258–0.807]	1	0	1	0	0	0	0	0	0	0	0	2
1352	cg20094831	10	44699412	NA	1.32873	1.31613	0.803783	0.030583	0.611617	0.894258	0.3131	0.859042	0.586 [-0.552–1.725]	0	0	1	0	0	0	0	0	0	0	0	1
1353	cg06619077	1	47656003	PDZK1IP1	1.73416	1.71814	0.370101	0.0284669	0.275211	0.474269	0.31322	0.859042	0.765 [-0.721–2.252]	0	1	0	0	0	0	0	0	0	0	0	1
1354	cg20793665	2	232549224	NA	1.67528	1.66035	0.676527	0.0338439	0.516375	0.803585	0.313378	0.859042	0.739 [-0.697–2.176]	1	1	0	0	0	0	0	0	0	0	0	2
1355	cg11498079	5	173043766	BOD1;BOD1	-1.02468	1.01634	0.188245	0.0466651	0.0645999	0.351393	0.313758	0.859042	-0.452 [-1.332–0.427]	0	0	0	1	0	0	0	0	0	0	0	1
1356	cg11647481	7	4781704	FOXK1	1.39172	1.38065	0.873375	0.0376555	0.713391	0.982753	0.313847	0.859042	0.614 [-0.580–1.809]	0	0	1	0	0	0	0	0	0	0	0	1
1357	cg23206463	5	561769	NA	-0.527674	0.52349	0.725697	0.0749177	0.419612	0.886834	0.313858	0.859042	-0.233 [-0.686–0.220]	1	0	0	0	0	0	0	0	0	0	0	1
1358	cg14192029	4	126058	ZNF718	0.413903	0.410654	0.629585	0.0950524	0.401491	0.845739	0.313896	0.859042	0.183 [-0.173–0.538]	0	0	1	0	0	0	0	0	0	0	0	1
1359	cg14053257	17	65713994	NOL11	2.58366	2.5637	0.0694148	0.0163707	0.0270886	0.12439	0.313956	0.859042	1.140 [-1.078–3.358]	0	0	1	0	0	0	0	0	0	0	0	1
1360	cg14431592	17	44076415	STH;MAPT;MAPT;MAPT;MAPT;MAPT;MAPT	-1.08508	1.07674	0.792808	0.0368989	0.670109	0.924914	0.313974	0.859042	-0.479 [-1.410–0.453]	1	0	0	0	0	0	0	0	0	0	0	1
1361	cg16565740	16	87786945	KLHDC4;KLHDC4;KLHDC4	-2.13183	2.11866	0.779067	0.0197528	0.67997	0.831327	0.31471	0.859455	-0.941 [-2.774–0.892]	0	0	0	0	0	0	0	0	0	1	0	1
1362	cg12593793	1	156074135	NA	-1.53015	1.52224	0.27832	0.0395133	0.166975	0.420447	0.315199	0.859455	-0.675 [-1.992–0.642]	1	1	1	0	0	1	1	0	0	0	0	5
1363	cg00885461	6	37465801	C6orf129	2.99041	2.97581	0.834768	0.0163771	0.671036	0.879358	0.315341	0.859455	1.320 [-1.255–3.894]	0	0	1	0	0	0	0	0	0	0	0	1
1364	cg01389585	12	15359440	RERG	1.77573	1.76777	0.812629	0.0234693	0.746127	0.901113	0.315536	0.859455	0.784 [-0.746–2.313]	0	0	1	0	0	0	0	0	0	0	0	1
1365	cg21952646	5	134734561	H2AFY;H2AFY;H2AFY;H2AFY	1.43032	1.42427	0.159794	0.0304751	0.0831551	0.289699	0.315656	0.859455	0.631 [-0.601–1.864]	1	0	0	0	0	0	0	0	0	0	0	1
1366	cg03826252	7	151095023	WDR86	-1.20289	1.19785	0.556835	0.0331594	0.457355	0.667523	0.315677	0.859455	-0.531 [-1.567–0.505]	1	0	0	0	0	0	0	0	0	0	0	1
1367	cg16826172	20	60907680	MIR4758;LAMA5	-1.87713	1.86952	0.681431	0.0328493	0.556816	0.770867	0.315742	0.859455	-0.829 [-2.446–0.789]	0	0	0	0	0	0	0	0	0	1	0	1
1368	cg21238882	6	83796488	DOPEY1;DOPEY1	1.72219	1.71724	0.718414	0.044268	0.408465	0.816575	0.316314	0.859865	0.760 [-0.725–2.246]	0	0	0	0	0	0	0	0	0	1	0	1
1369	cg03167944	17	59467889	BCAS3;BCAS3	-1.18139	1.17809	0.744155	0.03373	0.577741	0.836819	0.316354	0.859865	-0.521 [-1.541–0.498]	1	0	0	0	0	0	0	0	0	0	0	1
1370	cg04748010	7	39046213	POU6F2;POU6F2	0.990515	0.988389	0.83512	0.0395586	0.440742	0.880001	0.316668	0.859993	0.437 [-0.418–1.292]	0	0	1	0	0	0	0	0	0	0	0	1
1371	cg18091083	17	78819092	RPTOR;RPTOR	-0.818991	0.818063	0.543861	0.0533406	0.219815	0.712146	0.317159	0.859993	-0.361 [-1.069–0.346]	0	0	0	0	0	0	1	0	0	0	0	1
1372	cg01400685	11	61598025	FADS2	1.07548	1.0749	0.71664	0.0379651	0.554676	0.804262	0.317446	0.859993	0.475 [-0.455–1.405]	1	0	1	0	0	0	0	0	0	0	0	2
1373	cg01312546	8	144552786	ZC3H3	0.787784	0.787836	0.808798	0.0489877	0.510733	0.861175	0.317739	0.859993	0.348 [-0.334–1.029]	0	0	0	0	0	0	0	0	0	1	0	1
1374	cg07322064	6	166720433	PRR18;PRR18	-1.23257	1.23351	0.361856	0.0368288	0.269697	0.559965	0.318076	0.859993	-0.544 [-1.611–0.523]	0	0	1	0	0	0	0	0	0	0	0	1
1375	cg17712928	7	2124974	MAD1L1;MAD1L1;MAD1L1	2.00874	2.01028	0.768527	0.0312932	0.653391	0.84119	0.318077	0.859993	0.887 [-0.853–2.626]	0	0	0	0	0	0	0	0	0	1	0	1
1376	cg16330359	6	168815048	NA	-1.20077	1.20198	0.893952	0.0322206	0.449714	0.992897	0.318197	0.859993	-0.530 [-1.570–0.510]	1	0	0	0	0	0	0	0	0	0	0	1
1377	cg18465300	7	55001207	NA	-1.8453	1.84774	0.0730398	0.0213472	0.0364161	0.467059	0.318346	0.859993	-0.815 [-2.413–0.784]	0	0	1	0	0	0	0	0	0	0	0	1
1378	cg18217136	20	36157651	BLCAP;BLCAP	-2.13679	2.14075	0.612988	0.0222096	0.55035	0.684557	0.318603	0.859993	-0.943 [-2.795–0.909]	0	0	0	0	0	1	0	0	0	0	0	1
1379	cg20768326	11	2086058	NA	0.710014	0.711493	0.642294	0.055013	0.333385	0.797429	0.318713	0.859993	0.313 [-0.302–0.929]	1	0	0	0	0	0	0	0	0	0	0	1
1380	cg26315985	1	65363870	JAK1	-1.09348	1.09652	0.610567	0.0421592	0.466875	0.754339	0.319049	0.860196	-0.483 [-1.431–0.466]	0	0	1	0	0	0	0	0	0	0	0	1
1381	cg27442478	6	155635788	TFB1M	1.91686	1.92299	0.0666468	0.0204872	0.0264746	0.144161	0.31925	0.860196	0.846 [-0.818–2.510]	1	0	0	1	0	0	0	0	0	0	0	2
1382	cg24673771	2	45180267	NA	1.20887	1.21348	0.112771	0.0404656	0.0259285	0.299061	0.319547	0.860373	0.534 [-0.516–1.583]	0	0	0	0	0	0	0	0	0	1	0	1
1383	cg02785870	16	24744825	TNRC6A	-2.74154	2.75412	0.906126	0.0144862	0.84397	0.951299	0.31992	0.860754	-1.210 [-3.593–1.173]	0	0	1	0	0	0	0	0	0	0	0	1
1384	cg00864916	1	180886483	KIAA1614	-0.444067	0.446481	0.638209	0.0869125	0.390621	0.783016	0.320328	0.861227	-0.196 [-0.582–0.190]	1	0	0	0	0	0	0	0	0	0	0	1
1385	cg15656813	4	81104695	NA	1.25339	1.2615	0.345372	0.0337589	0.26572	0.445761	0.320825	0.861942	0.553 [-0.538–1.645]	1	0	0	0	0	0	0	0	0	0	0	1
1386	cg24024505	6	28829401	NA	-1.08944	1.0971	0.922907	0.0370494	0.703483	0.984408	0.321094	0.862042	-0.481 [-1.430–0.468]	0	0	1	0	0	0	0	0	0	0	0	1
1387	cg21785034	7	142494439	NA	-0.590712	0.595165	0.24537	0.0689281	0.0853334	0.483113	0.321338	0.862076	-0.261 [-0.776–0.254]	1	0	0	0	0	0	0	0	0	0	0	1
1388	cg07363131	16	86965114	NA	-0.715589	0.721559	0.626153	0.054029	0.437618	0.779446	0.321724	0.86249	-0.316 [-0.940–0.308]	1	0	1	0	0	0	0	0	0	0	0	2
1389	cg05523603	22	50973101	NA	0.905459	0.914751	0.601705	0.0483964	0.411376	0.753512	0.322644	0.863508	0.400 [-0.392–1.191]	0	0	1	0	0	0	0	0	0	0	0	1
1390	cg15709065	3	134090737	AMOTL2	0.567624	0.573983	0.687392	0.0687032	0.447288	0.881415	0.323094	0.863508	0.251 [-0.246–0.747]	1	0	0	0	0	0	0	0	0	0	0	1
1391	cg21876001	19	11594640	ZNF653	-1.86255	1.88427	0.926149	0.0212627	0.797082	0.983196	0.323313	0.863508	-0.822 [-2.452–0.808]	1	0	0	0	0	0	0	0	0	0	0	1
1392	cg06208270	1	156046344	MEX3A	0.711572	0.720117	0.458283	0.0619349	0.275474	0.675049	0.323479	0.863508	0.314 [-0.309–0.937]	0	0	1	0	0	0	0	0	0	0	0	1
1393	cg17085123	1	54943133	NA	-0.997606	1.0097	0.173024	0.0394092	0.0816951	0.476164	0.323535	0.863508	-0.440 [-1.314–0.433]	1	0	0	0	0	0	0	0	0	0	0	1
1394	cg06893537	18	47901419	SKA1;SKA1;SKA1;SKA1	-2.42697	2.4577	0.054485	0.0163353	0.0261679	0.290595	0.323792	0.863508	-1.071 [-3.198–1.055]	1	0	0	0	0	0	0	0	0	0	0	1
1395	cg04424621	6	27101941	HIST1H2BJ	-2.08906	2.11628	0.163205	0.0271775	0.0795597	0.260437	0.323967	0.863508	-0.922 [-2.753–0.909]	0	0	1	0	0	0	0	0	0	0	0	1
1396	cg03864245	17	41855745	DUSP3	1.95155	1.97805	0.0830699	0.0223009	0.0316345	0.238526	0.324229	0.863508	0.861 [-0.850–2.573]	0	0	0	0	0	0	0	0	0	0	1	1
1397	cg24085975	12	10657644	NA	-1.22718	1.244	0.859216	0.0317112	0.75177	0.965637	0.324289	0.863508	-0.542 [-1.618–0.535]	0	0	0	0	0	0	0	0	0	0	1	1
1398	cg04011474	2	28904455	NA	1.46771	1.48824	0.708035	0.0348788	0.439851	0.796248	0.324425	0.863508	0.648 [-0.640–1.935]	0	0	0	0	0	1	1	1	0	0	0	3
1399	cg03723715	19	47937352	SLC8A2	-1.85988	1.8891	0.673133	0.0230537	0.579663	0.749776	0.325244	0.864277	-0.821 [-2.455–0.813]	0	0	1	0	0	0	0	0	0	0	0	1
1400	cg07826387	1	240072501	CHRM3	-2.37757	2.41563	0.816061	0.0173624	0.641318	0.86261	0.325384	0.864277	-1.049 [-3.139–1.040]	0	0	1	0	0	0	0	0	0	0	0	1
1401	cg03367643	11	130653826	NA	-1.31312	1.33421	0.821224	0.0294884	0.721452	0.918384	0.325412	0.864277	-0.580 [-1.734–0.575]	0	0	1	0	0	0	0	0	0	0	0	1
1402	cg22943986	7	27142700	HOXA2	-0.590395	0.600165	0.284403	0.0673665	0.0734003	0.488928	0.325642	0.864277	-0.261 [-0.780–0.259]	0	0	1	0	0	0	0	0	0	0	0	1
1403	cg02132051	14	73020007	RGS6	1.79615	1.82688	0.797815	0.0220674	0.65103	0.86501	0.325907	0.864363	0.793 [-0.788–2.373]	0	0	1	0	0	0	0	0	0	0	0	1
1404	cg01739960	15	96715164	NA	0.576984	0.587455	0.585553	0.0664408	0.284979	0.799579	0.326403	0.86506	0.255 [-0.254–0.763]	0	0	1	0	0	0	0	0	0	0	0	1
1405	cg25664220	3	72788482	NA	0.621507	0.633505	0.37949	0.0636305	0.187242	0.526119	0.326952	0.865593	0.274 [-0.274–0.822]	0	0	0	1	0	0	0	0	0	0	0	1
1406	cg19488149	6	89322387	RNGTT	1.71888	1.75489	0.854484	0.0252918	0.715831	0.921358	0.327731	0.865593	0.759 [-0.760–2.277]	0	0	1	0	0	0	0	0	0	0	0	1
1407	cg14024823	9	72131026	APBA1	-1.71657	1.75268	0.817664	0.0230594	0.733296	0.893524	0.327773	0.865593	-0.758 [-2.274–0.759]	0	0	1	0	0	0	0	0	0	0	0	1
1408	cg02023728	11	77925099	USP35	-0.484429	0.494657	0.491007	0.0838898	0.331237	0.816164	0.327808	0.865593	-0.214 [-0.642–0.214]	1	0	0	0	0	0	0	0	0	0	0	1
1409	cg04057106	9	34263427	KIF24	-0.98869	1.00969	0.727131	0.0451811	0.570323	0.834911	0.327871	0.865593	-0.436 [-1.310–0.437]	0	0	1	0	0	0	0	0	0	0	0	1
1410	cg14248370	9	132597220	C9orf78;USP20;USP20;USP20	1.99679	2.04017	0.108158	0.021083	0.035066	0.18862	0.328099	0.865593	0.881 [-0.884–2.646]	0	0	0	1	0	0	0	0	0	0	0	1
1411	cg10717869	1	205780912	SLC41A1	2.14916	2.19697	0.658243	0.0264295	0.534949	0.723412	0.328345	0.865593	0.949 [-0.952–2.849]	0	1	0	0	0	1	1	0	0	0	0	3
1412	cg16701914	16	2903108	PRSS22	-0.916164	0.936778	0.682727	0.0439668	0.483791	0.77485	0.328465	0.865593	-0.404 [-1.215–0.406]	1	0	0	0	0	0	0	0	0	0	0	1
1413	cg12371169	4	99182555	RAP1GDS1;RAP1GDS1;RAP1GDS1;RAP1GDS1;RAP1GDS1;RAP1GDS1;RAP1GDS1;RAP1GDS1;RAP1GDS1;RAP1GDS1;RAP1GDS1;RAP1GDS1	2.31841	2.37531	0.0723331	0.0170927	0.0307334	0.15842	0.32943	0.865629	1.023 [-1.032–3.078]	1	0	0	0	0	0	0	0	0	0	0	1
1414	cg13123009	6	31681882	LY6G6E;LY6G6D;LY6G6E	1.49807	1.53492	0.458458	0.0287815	0.376515	0.57522	0.329455	0.865629	0.661 [-0.667–1.989]	1	1	1	0	1	1	1	0	0	0	0	6
1415	cg07452164	7	72993570	TBL2	1.40921	1.44406	0.285185	0.0299633	0.209387	0.415009	0.329518	0.865629	0.622 [-0.627–1.871]	0	0	1	0	0	0	0	0	0	0	0	1
1416	cg15002761	11	133816097	IGSF9B	-1.78003	1.82529	0.875131	0.0225206	0.800742	0.93402	0.329844	0.865629	-0.786 [-2.365–0.793]	1	0	0	0	0	0	0	0	0	0	0	1
1417	cg14902389	2	99342685	MGAT4A	-1.87791	1.92763	0.751363	0.0237993	0.650499	0.829305	0.330339	0.865629	-0.829 [-2.497–0.839]	0	1	0	0	0	1	0	0	0	0	0	2
1418	cg19390658	7	30636176	GARS	-0.769793	0.790627	0.6118	0.0619872	0.392538	0.779298	0.330617	0.865629	-0.340 [-1.024–0.344]	0	0	1	0	0	0	0	0	0	0	0	1
1419	cg11252555	19	49993865	RPL13AP5;SNORD35A;SNORD33;SNORD34;RPL13A	-2.13328	2.19203	0.768148	0.0378503	0.651295	0.88086	0.330842	0.865629	-0.942 [-2.838–0.955]	0	1	0	0	0	0	0	0	0	0	0	1
1420	cg16725552	14	26338282	NA	1.1566	1.18866	0.627654	0.0398617	0.304203	0.741078	0.330926	0.865629	0.511 [-0.518–1.539]	0	0	1	0	0	0	0	0	0	0	0	1
1421	cg01802043	5	172903876	NA	-0.857329	0.881569	0.774442	0.0454315	0.315984	0.829374	0.331185	0.865629	-0.378 [-1.141–0.384]	1	0	0	0	0	0	0	0	0	0	0	1
1422	cg20411127	1	226681652	NA	-1.29829	1.33503	0.831991	0.0295855	0.525761	0.900259	0.331199	0.865629	-0.573 [-1.728–0.582]	0	0	1	1	0	0	0	0	0	0	0	2
1423	cg21910329	12	77631873	NA	-1.85395	1.90667	0.84235	0.0205028	0.493583	0.893722	0.331262	0.865629	-0.818 [-2.468–0.831]	0	0	1	0	0	0	0	0	0	0	0	1
1424	cg07207669	1	155102388	EFNA1;EFNA1	-1.31276	1.35076	0.547664	0.0315585	0.451195	0.634606	0.331502	0.865629	-0.579 [-1.748–0.589]	0	1	1	0	0	0	0	0	0	0	0	2
1425	cg02181920	6	32820029	TAP1	-1.37473	1.41456	0.572855	0.061346	0.390461	0.824588	0.331511	0.865629	-0.607 [-1.831–0.617]	0	1	0	0	0	0	0	0	0	0	0	1
1426	cg06599209	2	1746509	PXDN	1.27438	1.31222	0.337816	0.0311824	0.257609	0.491514	0.331852	0.865629	0.563 [-0.573–1.698]	0	0	0	1	0	0	0	0	0	0	0	1
1427	cg05655534	2	62798448	NA	2.51182	2.58789	0.232258	0.0169138	0.184393	0.286971	0.33213	0.865629	1.109 [-1.130–3.348]	0	0	1	0	0	0	0	0	0	0	0	1
1428	cg05590442	1	115213174	DENND2C	4.03961	4.16698	0.0782418	0.00942726	0.0426802	0.114142	0.332712	0.865629	1.783 [-1.822–5.388]	0	0	1	0	0	0	0	0	0	0	0	1
1429	cg23898128	2	47633216	MSH2	-1.91803	1.98074	0.879387	0.0197299	0.808246	0.950895	0.333258	0.865629	-0.847 [-2.560–0.867]	0	0	1	0	0	0	0	0	0	0	0	1
1430	cg15075241	2	10587052	SNORA80B;ODC1	1.6733	1.72918	0.700477	0.0361333	0.500196	0.813448	0.333585	0.865629	0.739 [-0.757–2.235]	0	0	1	0	0	0	0	0	0	0	0	1
1431	cg08688501	16	57713476	GPR97	-1.15869	1.19766	0.823832	0.0328059	0.670904	0.937409	0.333698	0.865629	-0.511 [-1.548–0.525]	0	0	1	0	0	0	0	0	0	0	0	1
1432	cg04012817	4	147097364	LSM6	6.0567	6.26293	0.056237	0.00636286	0.0329506	0.0754461	0.333891	0.865629	2.673 [-2.745–8.092]	0	0	1	0	0	0	0	0	0	0	0	1
1433	cg13739680	9	138662323	KCNT1	-1.59535	1.64997	0.754513	0.0239618	0.648076	0.827681	0.333979	0.865629	-0.704 [-2.132–0.723]	0	0	0	1	0	0	0	0	0	0	0	1
1434	cg14186846	6	15256907	JARID2	1.24582	1.28849	0.696007	0.0319793	0.407991	0.805305	0.333985	0.865629	0.550 [-0.565–1.665]	1	0	0	0	0	0	0	0	0	0	0	1
1435	cg06891043	17	7186718	SLC2A4	-1.46572	1.51626	0.581308	0.0319849	0.43821	0.668301	0.334093	0.865629	-0.647 [-1.959–0.665]	0	0	1	0	0	0	0	0	0	0	0	1
1436	cg00112952	1	247616523	OR2B11	0.28747	0.297406	0.430093	0.138498	0.115493	0.82092	0.334132	0.865629	0.127 [-0.130–0.384]	0	0	1	0	0	0	0	0	0	0	0	1
1437	cg11795015	5	1866329	NA	-0.710213	0.735307	0.648093	0.0527311	0.308351	0.760811	0.33449	0.865629	-0.313 [-0.950–0.323]	0	0	1	0	0	0	0	0	0	0	0	1
1438	cg03988038	3	149959957	NA	1.57388	1.63034	0.867247	0.0243359	0.756406	0.946121	0.334744	0.865629	0.695 [-0.716–2.105]	0	0	1	0	0	0	0	0	0	0	0	1
1439	cg24669741	1	186265423	PRG4;PRG4;PRG4;PRG4;PRG4;PRG4;PRG4;MIR548F1;PRG4	-2.2072	2.28646	0.860734	0.0174245	0.805514	0.923052	0.33476	0.865629	-0.974 [-2.952–1.004]	0	0	1	0	0	0	0	0	0	0	0	1
1440	cg21230162	4	1402820	NA	-0.574117	0.595026	0.501598	0.0664707	0.249351	0.779867	0.334996	0.86564	-0.253 [-0.768–0.261]	1	0	0	1	0	0	0	0	0	0	0	2
1441	cg03068497	7	30635838	GARS	-0.757525	0.785859	0.410074	0.0593119	0.222912	0.580441	0.335455	0.865697	-0.334 [-1.014–0.346]	0	1	0	0	0	0	0	0	0	0	0	1
1442	cg24513387	8	1273604	NA	-0.587774	0.609875	0.340107	0.0670007	0.192046	0.623895	0.335547	0.865697	-0.259 [-0.787–0.268]	0	0	1	0	0	0	0	0	0	0	0	1
1443	cg03523676	14	24540235	CPNE6	-1.5285	1.58779	0.484927	0.0291537	0.398295	0.57504	0.3361	0.865697	-0.675 [-2.048–0.699]	0	1	0	0	0	1	0	0	0	0	0	2
1444	cg06296597	10	858900	LARP4B	-2.24661	2.33499	0.719047	0.0193389	0.661024	0.773386	0.336356	0.865697	-0.992 [-3.012–1.028]	0	0	1	0	0	0	0	0	0	0	0	1
1445	cg02731880	15	64405204	SNX1;SNX1;SNX1	2.11326	2.19685	0.322659	0.0550644	0.163183	0.47869	0.336454	0.865697	0.933 [-0.968–2.833]	0	0	0	0	0	0	0	0	0	1	0	1
1446	cg10439456	15	45028270	TRIM69;TRIM69	1.02876	1.07003	0.3427	0.0428876	0.204434	0.469294	0.336718	0.865697	0.454 [-0.472–1.380]	0	1	0	0	0	0	0	0	0	0	0	1
1447	cg13882712	2	27603741	ZNF513	-2.12168	2.20701	0.0609689	0.0179556	0.0274059	0.141957	0.336763	0.865697	-0.937 [-2.846–0.973]	0	0	0	1	0	0	0	0	0	0	0	1
1448	cg21894356	6	5425832	FARS2	1.94477	2.02347	0.805399	0.019934	0.742005	0.877204	0.33688	0.865697	0.858 [-0.892–2.609]	0	0	1	0	0	0	0	0	0	0	0	1
1449	cg26456563	19	40728617	CNTD2	2.32251	2.42053	0.848856	0.0166659	0.678538	0.896195	0.337683	0.86625	1.025 [-1.069–3.119]	1	0	0	0	0	0	0	0	0	0	0	1
1450	cg26955383	10	105218660	CALHM1	-1.75152	1.82558	0.23756	0.0269235	0.172507	0.394865	0.337721	0.86625	-0.773 [-2.352–0.806]	0	0	0	0	0	0	1	0	0	0	0	1
1451	cg11911679	2	182520919	CERKL;CERKL;CERKL;CERKL;CERKL;CERKL;CERKL	0.66417	0.692944	0.715046	0.0590084	0.446512	0.865586	0.338203	0.86625	0.293 [-0.306–0.893]	1	0	0	0	0	0	0	0	0	0	0	1
1452	cg27289628	19	29458302	LOC148145	-2.45469	2.56357	0.78513	0.0164934	0.701739	0.84951	0.338681	0.86625	-1.083 [-3.301–1.134]	0	0	1	0	0	0	0	0	0	0	0	1
1453	cg03856973	22	43740230	SCUBE1	0.963939	1.00739	0.540449	0.0404898	0.427113	0.645553	0.339012	0.86625	0.425 [-0.446–1.297]	1	0	0	0	0	0	0	0	0	0	0	1
1454	cg01065592	7	157215172	NA	1.70577	1.78291	0.789991	0.0219021	0.712998	0.878167	0.339083	0.86625	0.753 [-0.790–2.295]	0	0	1	0	0	0	0	0	0	0	0	1
1455	cg09602751	13	54817511	NA	1.26672	1.32449	0.810137	0.0299975	0.713202	0.903439	0.339259	0.86625	0.559 [-0.587–1.705]	0	0	1	0	0	0	0	0	0	0	0	1
1456	cg12149299	12	96762309	CDK17;CDK17	1.64426	1.72011	0.43838	0.0303956	0.340373	0.543672	0.3395	0.86625	0.726 [-0.762–2.214]	0	1	0	0	0	0	0	0	0	0	0	1
1457	cg14479139	13	103720052	SLC10A2	1.49226	1.56113	0.761296	0.0261554	0.592358	0.818943	0.339511	0.86625	0.659 [-0.692–2.009]	0	0	1	0	0	0	0	0	0	0	0	1
1458	cg21524061	4	38825551	TLR6	-0.456935	0.478121	0.80772	0.0819746	0.419921	0.875847	0.339607	0.86625	-0.202 [-0.615–0.212]	0	0	1	0	0	0	0	0	0	0	0	1
1459	cg15883094	12	122265088	SETD1B	1.63016	1.70591	0.821171	0.0231189	0.751853	0.916851	0.339656	0.86625	0.720 [-0.756–2.195]	1	0	0	0	0	0	0	0	0	0	0	1
1460	cg22130834	1	55267046	TTC22;TTC22	-5.7591	6.03089	0.0562672	0.00653423	0.0421865	0.0773377	0.339989	0.866446	-2.542 [-7.760–2.675]	1	0	0	0	0	0	0	0	0	0	0	1
1461	cg04799120	6	28371032	NA	-2.07699	2.17595	0.857911	0.0185057	0.804896	0.906202	0.340198	0.866446	-0.917 [-2.799–0.966]	1	0	0	0	0	0	0	0	0	0	0	1
1462	cg07425568	1	2236650	SKI	-4.36457	4.57944	0.806469	0.0106179	0.725801	0.842504	0.340927	0.866537	-1.927 [-5.888–2.035]	0	0	1	0	0	0	0	0	0	0	0	1
1463	cg13500029	12	75873039	GLIPR1	-0.800727	0.840209	0.647554	0.0507608	0.513123	0.82114	0.340963	0.866537	-0.353 [-1.080–0.373]	1	0	0	0	0	0	0	0	0	0	0	1
1464	cg10438589	4	14531493	NA	1.34591	1.41266	0.368605	0.049986	0.196405	0.51837	0.341094	0.866537	0.594 [-0.628–1.816]	0	0	0	0	0	1	0	0	0	0	0	1
1465	cg07787614	17	76037364	TNRC6C;TNRC6C	-0.644323	0.677479	0.382677	0.061957	0.162429	0.660929	0.34195	0.866537	-0.284 [-0.871–0.302]	0	0	0	1	0	0	0	0	0	0	0	1
1466	cg03292675	8	21912864	EPB49;EPB49;EPB49	-1.13779	1.19685	0.339262	0.0364225	0.237164	0.46088	0.342154	0.866537	-0.502 [-1.538–0.533]	1	0	0	0	0	0	0	0	0	0	0	1
1467	cg20319091	10	17271994	VIM	1.79583	1.89143	0.0846289	0.0206602	0.0322164	0.158492	0.342765	0.866537	0.793 [-0.844–2.429]	0	0	1	0	0	0	0	0	0	0	0	1
1468	cg14870271	17	76976010	LGALS3BP;LGALS3BP	-1.33797	1.40941	0.374249	0.0327845	0.25293	0.466167	0.342837	0.866537	-0.591 [-1.810–0.629]	1	0	0	1	0	1	1	0	0	0	0	4
1469	cg09053902	16	4034298	ADCY9	1.74427	1.83766	0.93199	0.021139	0.798693	0.980142	0.342906	0.866537	0.770 [-0.820–2.360]	1	0	0	0	0	0	0	0	0	0	0	1
1470	cg23894587	19	3828611	ZFR2	1.34703	1.41969	0.746076	0.0283254	0.649148	0.830159	0.343089	0.866537	0.595 [-0.634–1.823]	0	0	1	0	0	0	0	0	0	0	0	1
1471	cg14375779	6	166797267	BRP44L	1.85589	1.95751	0.0777192	0.0211554	0.0373393	0.161696	0.343459	0.866537	0.819 [-0.874–2.513]	0	0	0	1	0	0	0	0	0	0	0	1
1472	cg07365299	7	154685823	DPP6;DPP6;DPP6	1.26454	1.33494	0.867493	0.0296293	0.658659	0.942733	0.343883	0.866537	0.558 [-0.597–1.713]	1	0	0	0	0	0	0	0	0	0	0	1
1473	cg19025461	1	16163610	FLJ37453	-0.895843	0.945764	0.245713	0.0510332	0.103305	0.420236	0.343904	0.866537	-0.395 [-1.214–0.423]	0	0	0	1	0	0	0	0	0	0	0	1
1474	cg12791010	2	190305806	WDR75	2.09028	2.2072	0.0761357	0.0186785	0.0393352	0.166035	0.343999	0.866537	0.923 [-0.987–2.832]	1	0	0	0	0	0	0	0	0	0	0	1
1475	cg18832247	6	15300007	JARID2	0.922388	0.974086	0.141745	0.0415846	0.0604776	0.82051	0.344052	0.866537	0.407 [-0.436–1.250]	1	0	1	0	0	0	0	0	0	0	0	2
1476	cg04594399	6	34941065	ANKS1A	-2.49428	2.63478	0.788687	0.0153925	0.738123	0.843592	0.344179	0.866537	-1.101 [-3.380–1.178]	0	0	1	0	0	0	0	0	0	0	0	1
1477	cg22992772	17	79030294	BAIAP2;BAIAP2;BAIAP2;BAIAP2	-0.372898	0.393985	0.47021	0.100419	0.28246	0.912102	0.34428	0.866537	-0.165 [-0.505–0.176]	0	0	0	1	0	0	0	0	0	0	0	1
1478	cg23024484	3	35780851	ARPP-21	-0.809068	0.85504	0.746769	0.0472479	0.471207	0.847604	0.344404	0.866537	-0.357 [-1.097–0.383]	0	0	1	0	0	0	0	0	0	0	0	1
1479	cg16326402	2	158698856	ACVR1;ACVR1	1.96445	2.07617	0.695629	0.0250166	0.594316	0.7729	0.344426	0.866537	0.867 [-0.929–2.663]	0	0	1	0	0	0	0	0	0	0	0	1
1480	cg05780543	16	46963764	GPT2;GPT2	1.17901	1.24687	0.336975	0.0332407	0.243052	0.47539	0.344741	0.866576	0.520 [-0.558–1.599]	1	0	0	1	0	0	0	0	0	0	0	2
1481	cg00478435	20	32254706	NECAB3;NECAB3;C20orf134;C20orf134	-1.15083	1.21789	0.133741	0.0342658	0.0785592	0.274048	0.345068	0.866576	-0.508 [-1.562–0.546]	0	0	0	1	0	0	0	0	0	0	0	1
1482	cg24089118	14	52734251	PTGDR	-0.861475	0.912267	0.365984	0.0546654	0.182899	0.484011	0.345378	0.866576	-0.380 [-1.169–0.409]	0	0	0	1	0	0	0	0	0	0	0	1
1483	cg09451427	3	50488230	CACNA2D2;CACNA2D2	0.900146	0.953879	0.387957	0.0437312	0.236863	0.533875	0.345712	0.866576	0.397 [-0.428–1.223]	1	0	0	0	0	0	0	0	0	0	0	1
1484	cg06103218	4	2073751	POLN	-1.24946	1.32439	0.828635	0.0296542	0.727649	0.977647	0.345835	0.866576	-0.552 [-1.697–0.594]	0	0	1	0	0	0	0	0	0	0	0	1
1485	cg24480012	12	62584024	FAM19A2	-1.23269	1.30661	0.222969	0.0462736	0.0610971	0.338592	0.345839	0.866576	-0.544 [-1.675–0.586]	0	0	1	0	0	0	0	0	0	0	0	1
1486	cg02249577	10	52434778	NA	-0.368566	0.390954	0.848602	0.0996874	0.458472	0.991862	0.346189	0.86687	-0.163 [-0.501–0.176]	1	0	0	0	0	0	0	0	0	0	0	1
1487	cg21723486	3	189349323	TP63;TP63;TP63	0.543164	0.577939	0.448197	0.085876	0.239093	0.717284	0.347678	0.870012	0.240 [-0.260–0.740]	0	1	0	0	0	0	0	0	0	0	0	1
1488	cg07839457	16	57023022	NLRC5	0.636602	0.678326	0.453791	0.0750461	0.150695	0.639539	0.348365	0.871146	0.281 [-0.306–0.868]	1	0	1	1	0	0	0	0	0	0	0	3
1489	cg00301762	7	1714056	NA	0.691757	0.737804	0.535283	0.0541058	0.340348	0.653055	0.348827	0.871221	0.305 [-0.333–0.944]	1	0	0	0	0	0	0	0	0	0	0	1
1490	ch.4.1185987F	4	57873191	POLR2B	4.31321	4.60236	0.0538063	0.00888333	0.0341047	0.0859575	0.34904	0.871221	1.904 [-2.078–5.886]	0	0	1	0	0	0	0	0	0	0	0	1
1491	cg16755922	17	80536214	FOXK2	-0.889867	0.950017	0.618969	0.0577458	0.448147	0.79879	0.349291	0.871221	-0.393 [-1.215–0.429]	0	1	0	0	0	0	0	0	0	0	0	1
1492	cg11006442	6	149721145	MAP3K7IP2;SUMO4	-1.55389	1.65907	0.899516	0.023549	0.806736	0.979994	0.349331	0.871221	-0.686 [-2.121–0.749]	0	0	1	0	0	0	0	0	0	0	0	1
1493	cg24772753	2	171573419	SP5	-0.926425	0.991564	0.213375	0.0460302	0.105655	0.417571	0.350515	0.87303	-0.409 [-1.267–0.449]	0	0	1	0	0	0	0	0	0	0	0	1
1494	cg16997671	5	179121005	NA	1.92097	2.05954	0.873192	0.0190387	0.80435	0.931162	0.351333	0.87303	0.848 [-0.934–2.630]	0	0	1	0	0	0	0	0	0	0	0	1
1495	cg21840211	17	76802223	USP36	-2.77469	2.97492	0.847617	0.0145206	0.797953	0.899387	0.351346	0.87303	-1.225 [-3.798–1.349]	0	0	1	0	0	0	0	0	0	0	0	1
1496	cg09607047	16	14402157	MIR365-1	1.6176	1.73487	0.601477	0.0256019	0.517661	0.679395	0.351496	0.87303	0.714 [-0.787–2.215]	0	0	0	0	0	0	1	0	0	0	0	1
1497	cg16544989	16	85600639	NA	1.09449	1.17392	0.284124	0.038856	0.161596	0.398983	0.351529	0.87303	0.483 [-0.532–1.499]	1	0	1	1	0	0	0	0	0	0	0	3
1498	cg27239981	6	166263710	NA	-0.937924	1.00617	0.403744	0.0420041	0.293843	0.640274	0.351619	0.87303	-0.414 [-1.284–0.456]	1	0	0	1	0	0	0	0	0	0	0	2
1499	cg24028120	19	33463094	C19orf40;CCDC123	2.76803	2.9709	0.0527393	0.0133281	0.0212498	0.0951628	0.351853	0.87303	1.222 [-1.348–3.792]	1	0	0	0	0	0	0	0	0	0	0	1
1500	cg24872692	22	25156026	PIWIL3	2.07856	2.23127	0.529736	0.0227816	0.436137	0.593909	0.351934	0.87303	0.917 [-1.013–2.848]	0	0	1	0	0	0	0	0	0	0	0	1
1501	cg09661926	6	35911587	SLC26A8;SLC26A8	-1.95625	2.10133	0.700689	0.020853	0.639488	0.77497	0.352244	0.873205	-0.863 [-2.681–0.954]	0	0	1	0	0	0	0	0	0	0	0	1
1502	cg26074100	8	141568712	EIF2C2;EIF2C2	0.376332	0.404485	0.439634	0.0988559	0.229236	0.685324	0.352534	0.873205	0.166 [-0.184–0.516]	1	0	0	0	0	0	0	0	0	0	0	1
1503	cg05865860	7	158649142	WDR60	1.93993	2.08845	0.0749854	0.0188931	0.029591	0.144799	0.353315	0.873205	0.856 [-0.951–2.663]	0	0	1	0	0	0	0	0	0	0	0	1
1504	cg24772525	2	172014861	TLK1;TLK1	1.44653	1.55781	0.778642	0.0274505	0.482411	0.897827	0.353482	0.873205	0.638 [-0.709–1.986]	0	0	1	0	0	0	0	0	0	0	0	1
1505	cg14505161	7	30544458	GGCT	-1.36906	1.47501	0.0496112	0.0264085	0.0135252	0.327356	0.353685	0.873205	-0.604 [-1.880–0.672]	1	0	0	0	0	0	0	0	0	0	0	1
1506	cg02442649	16	85407315	NA	2.32643	2.50678	0.871574	0.0168016	0.814919	0.915278	0.353747	0.873205	1.027 [-1.142–3.196]	0	0	1	0	0	0	0	0	0	0	0	1
1507	cg06568880	17	2166583	SMG6;SMG6	-2.03165	2.19161	0.781241	0.034024	0.662393	0.876251	0.354288	0.873205	-0.897 [-2.793–0.999]	0	1	0	0	0	0	0	0	0	0	0	1
1508	cg07729082	16	88686083	ZC3H18	2.69232	2.90502	0.719242	0.0215977	0.617947	0.785304	0.354405	0.873205	1.188 [-1.325–3.702]	1	0	0	1	0	0	0	0	0	0	0	2
1509	cg25626519	5	87692697	NA	-1.10852	1.19609	0.395	0.0353598	0.285006	0.577544	0.354408	0.873205	-0.489 [-1.524–0.545]	0	0	1	0	0	0	0	0	0	0	0	1
1510	cg17054691	17	79813439	P4HB	2.21023	2.38767	0.807318	0.0198214	0.739778	0.867677	0.354976	0.873205	0.976 [-1.090–3.041]	0	0	1	0	0	1	0	0	0	0	0	2
1511	cg22232708	1	24153136	HMGCL;HMGCL	1.41642	1.53065	0.877976	0.0253565	0.787008	0.974088	0.355138	0.873205	0.625 [-0.699–1.949]	0	0	1	0	0	0	0	0	0	0	0	1
1512	cg20562220	14	106068824	NA	2.74087	2.96278	0.845502	0.0135287	0.722556	0.883325	0.35528	0.873205	1.210 [-1.353–3.773]	1	0	0	0	0	0	0	0	0	0	0	1
1513	cg00233633	7	29153560	CPVL;CPVL	2.76795	2.99209	0.134268	0.0181708	0.0946097	0.205539	0.355285	0.873205	1.222 [-1.367–3.810]	0	1	0	0	0	0	0	0	0	0	0	1
1514	cg19021988	10	135059941	NA	-1.41046	1.52469	0.760061	0.0272645	0.652085	0.837138	0.35529	0.873205	-0.623 [-1.942–0.696]	0	0	1	0	0	0	0	0	0	0	0	1
1515	cg01845244	6	7911240	TXNDC5;TXNDC5	2.23583	2.41877	0.048764	0.0161358	0.0202958	0.125581	0.35566	0.873205	0.987 [-1.106–3.079]	1	0	0	0	0	0	0	0	0	0	0	1
1516	cg26995224	12	121974146	KDM2B;KDM2B	0.698918	0.756603	0.503265	0.0608132	0.27615	0.774386	0.355977	0.873205	0.308 [-0.346–0.963]	0	1	0	0	0	0	0	0	0	0	0	1
1517	cg26390598	21	41032396	B3GALT5;B3GALT5;B3GALT5;B3GALT5;B3GALT5	0.625825	0.677499	0.258946	0.0639629	0.0991245	0.468749	0.355994	0.873205	0.276 [-0.310–0.862]	0	0	1	0	0	0	0	0	0	0	0	1
1518	cg18337222	3	99595254	C3orf26;FILIP1L;MIR548G;FILIP1L;FILIP1L	1.46589	1.59308	0.390394	0.0484307	0.244679	0.524772	0.357851	0.877182	0.647 [-0.731–2.025]	0	1	0	0	0	0	0	0	0	0	0	1
1519	cg07517040	20	61721013	NA	1.50916	1.64192	0.840144	0.0239922	0.723657	0.920269	0.358384	0.877911	0.666 [-0.754–2.087]	1	0	0	1	0	0	0	0	0	0	0	2
1520	cg20813965	4	57976944	IGFBP7	4.05453	4.41345	0.0629554	0.00881825	0.0360852	0.0924601	0.358629	0.877933	1.790 [-2.029–5.608]	0	0	1	0	0	0	0	0	0	0	0	1
1521	cg16006242	17	40087054	TTC25	-1.35032	1.47123	0.142975	0.0264284	0.0555246	0.251897	0.35908	0.878459	-0.596 [-1.869–0.677]	0	0	0	1	0	0	0	0	0	0	0	1
1522	cg16624367	10	81971504	NA	1.67799	1.8296	0.893542	0.0211166	0.820856	0.963053	0.359435	0.878749	0.741 [-0.842–2.324]	0	0	0	1	0	0	0	0	0	0	0	1
1523	cg13134297	7	30737556	NA	-0.958613	1.046	0.238897	0.0403111	0.111049	0.82083	0.359789	0.87882	-0.423 [-1.328–0.482]	0	1	1	0	0	0	1	0	0	0	0	3
1524	cg07265873	6	30851940	DDR1;DDR1	-1.19444	1.30405	0.153871	0.0322652	0.0557699	0.250705	0.360056	0.87882	-0.527 [-1.655–0.601]	0	0	1	0	0	0	0	0	0	0	0	1
1525	cg03625415	5	172662741	NKX2-5;NKX2-5;NKX2-5	0.865158	0.944896	0.507877	0.0416858	0.360409	0.632916	0.360232	0.87882	0.382 [-0.436–1.199]	1	0	0	0	0	0	0	0	0	0	0	1
1526	cg26503644	17	25673513	NA	-2.44283	2.66964	0.820972	0.016949	0.760693	0.876396	0.360531	0.87882	-1.078 [-3.388–1.231]	0	0	1	0	0	0	0	0	0	0	0	1
1527	cg23098621	12	111807941	FAM109A	-2.1406	2.34155	0.851804	0.016992	0.764661	0.912104	0.360984	0.87882	-0.945 [-2.971–1.081]	0	0	1	0	0	0	0	0	0	0	0	1
1528	cg20057831	2	180872115	CWC22	3.67769	4.02482	0.0654098	0.00994088	0.0352934	0.110809	0.361208	0.87882	1.623 [-1.859–5.105]	0	0	1	0	0	0	0	0	0	0	0	1
1529	cg00874605	16	14569598	PARN;PARN	-2.45647	2.68863	0.811874	0.0157949	0.762927	0.884501	0.361262	0.87882	-1.084 [-3.410–1.242]	0	0	1	0	0	0	0	0	0	0	0	1
1530	cg11363108	6	160501266	IGF2R	-2.79634	3.0612	0.873282	0.0131725	0.837325	0.932539	0.361353	0.87882	-1.234 [-3.883–1.414]	0	0	0	1	0	0	0	0	0	0	0	1
1531	cg15961904	8	1379994	NA	-1.39507	1.52932	0.848919	0.0261604	0.691554	0.915522	0.362013	0.879143	-0.616 [-1.939–0.707]	0	0	1	0	0	0	0	0	0	0	0	1
1532	cg15833940	8	1526540	DLGAP2	0.452512	0.496083	0.626799	0.080846	0.394354	0.834068	0.36204	0.879143	0.200 [-0.229–0.629]	1	0	0	1	0	0	0	0	0	0	0	2
1533	cg14660539	6	3280635	SLC22A23;SLC22A23	-1.53259	1.6829	0.877449	0.0230114	0.805529	0.975405	0.36282	0.879143	-0.676 [-2.132–0.779]	1	0	0	0	0	0	0	0	0	0	0	1
1534	cg03985801	1	202182603	LGR6;LGR6;LGR6	1.50286	1.65186	0.604066	0.0288731	0.509348	0.668348	0.36329	0.879143	0.663 [-0.766–2.092]	1	0	0	0	0	0	0	0	0	0	0	1
1535	cg22304262	19	47287778	SLC1A5;SLC1A5;SLC1A5	-1.31071	1.44082	0.673975	0.0347234	0.526701	0.762331	0.363342	0.879143	-0.579 [-1.825–0.668]	0	0	1	0	0	0	0	0	0	0	0	1
1536	cg06992324	2	122322947	CLASP1;CLASP1;CLASP1	-1.35639	1.49175	0.784262	0.0321283	0.660283	0.869629	0.363572	0.879143	-0.599 [-1.889–0.692]	1	0	0	0	0	0	0	0	0	0	0	1
1537	cg08755224	20	21001116	NA	-0.909614	1.00047	0.23861	0.0393662	0.158326	0.440418	0.363611	0.879143	-0.402 [-1.267–0.464]	1	0	0	0	0	0	0	0	0	0	0	1
1538	cg20782850	6	117002205	KPNA5	1.9807	2.17855	0.196084	0.0250866	0.117234	0.258236	0.363612	0.879143	0.874 [-1.010–2.759]	0	0	1	0	0	0	0	0	0	0	0	1
1539	cg06678594	2	43573198	THADA;THADA	1.92051	2.11234	0.828445	0.0190778	0.746704	0.888759	0.363612	0.879143	0.848 [-0.980–2.675]	0	0	1	0	0	0	0	0	0	0	0	1
1540	cg05628567	1	156783944	SH2D2A;SH2D2A;SH2D2A;SH2D2A;SH2D2A	-1.19996	1.32097	0.106775	0.0294291	0.0425071	0.238157	0.364027	0.879575	-0.530 [-1.672–0.613]	0	0	1	0	0	0	0	0	0	0	0	1
1541	cg13918631	3	185435472	IGF2BP2;C3orf65;IGF2BP2	-1.31569	1.44964	0.807823	0.029442	0.692229	0.897167	0.364447	0.880018	-0.581 [-1.835–0.673]	0	0	1	0	0	0	0	0	0	0	0	1
1542	cg05312353	6	17102678	NA	0.887216	0.978105	0.30346	0.0429159	0.0769371	0.513369	0.364725	0.880095	0.392 [-0.455–1.238]	1	0	0	0	0	0	0	0	0	0	0	1
1543	cg17533458	5	92956826	FAM172A;FAM172A;FAM172A;FAM172A;MIR2277	-0.819717	0.90412	0.0996901	0.046196	0.0214812	0.586499	0.364952	0.880095	-0.362 [-1.144–0.420]	1	0	0	0	0	0	0	0	0	0	0	1
1544	cg24145109	1	5806951	NA	-0.802007	0.885848	0.294071	0.0552064	0.156091	0.444891	0.365635	0.880639	-0.354 [-1.120–0.412]	0	0	1	0	0	0	1	0	0	0	0	2
1545	cg18584067	2	64975916	NA	-1.85843	2.05279	0.179581	0.0235641	0.122704	0.287659	0.365656	0.880639	-0.820 [-2.596–0.956]	0	0	1	0	0	0	0	0	0	0	0	1
1546	cg14098681	10	8096818	FLJ45983;GATA3;GATA3;GATA3;GATA3;FLJ45983	-1.54344	1.70687	0.0863814	0.0237086	0.0353536	0.190953	0.366218	0.880639	-0.681 [-2.158–0.795]	0	1	0	0	0	0	0	0	0	0	0	1
1547	cg18090064	17	43716542	C17orf69;C17orf69	-2.07121	2.29429	0.877018	0.0170073	0.816939	0.922516	0.367004	0.880639	-0.914 [-2.899–1.071]	1	0	0	0	0	0	0	0	0	0	0	1
1548	cg26657725	17	79792929	DYSFIP1	1.25816	1.3945	0.644506	0.0308741	0.514481	0.718058	0.36729	0.880639	0.555 [-0.651–1.762]	0	0	1	0	0	0	0	0	0	0	0	1
1549	cg07472943	19	437061	SHC2	1.74959	1.93925	0.797024	0.0223407	0.678532	0.927634	0.367307	0.880639	0.772 [-0.905–2.450]	0	0	1	0	0	0	0	0	0	0	0	1
1550	cg12269535	6	43142014	SRF	1.30919	1.45127	0.508256	0.0433228	0.32214	0.603985	0.367361	0.880639	0.578 [-0.678–1.833]	0	1	0	0	0	0	0	0	0	0	0	1
1551	cg01063413	5	32177881	NA	-2.91578	3.23406	0.783587	0.0146937	0.698369	0.827631	0.367633	0.880639	-1.287 [-4.085–1.511]	1	0	0	0	0	0	0	0	0	0	0	1
1552	cg11938738	6	134999799	NA	-1.42233	1.57901	0.787479	0.0265373	0.696373	0.862834	0.368065	0.880639	-0.628 [-1.994–0.738]	0	0	1	0	0	0	0	0	0	0	0	1
1553	cg11941630	20	1283388	SNPH	-0.623525	0.692269	0.736722	0.0573656	0.529958	0.89108	0.368104	0.880639	-0.275 [-0.874–0.324]	1	0	0	0	0	0	0	0	0	0	0	1
1554	cg08615694	7	158073619	PTPRN2;PTPRN2;PTPRN2	1.83625	2.04032	0.822665	0.020849	0.693329	0.887603	0.368486	0.880639	0.811 [-0.955–2.576]	0	0	1	0	0	0	0	0	0	0	0	1
1555	cg14041194	9	139802603	TRAF2	-1.63745	1.81979	0.929371	0.0220914	0.871109	0.979484	0.36858	0.880639	-0.723 [-2.297–0.852]	0	0	1	0	0	0	0	0	0	0	0	1
1556	cg16594806	1	59473943	NA	-1.23882	1.37693	0.597355	0.0429008	0.435968	0.709236	0.368634	0.880639	-0.547 [-1.738–0.644]	0	0	0	0	0	1	0	0	0	0	0	1
1557	cg10381071	15	70391035	TLE3;TLE3;TLE3	-0.927651	1.0312	0.35523	0.0429348	0.146847	0.453752	0.368698	0.880639	-0.409 [-1.302–0.483]	1	1	1	1	0	0	0	0	0	0	0	4
1558	cg25367559	12	3721199	NA	-2.35278	2.61558	0.82381	0.0180465	0.732833	0.876483	0.368728	0.880639	-1.039 [-3.301–1.224]	0	0	1	0	0	0	0	0	0	0	0	1
1559	cg15886728	15	101817534	SELS;SELS	2.37978	2.64895	0.0454327	0.0150501	0.0182776	0.217563	0.369334	0.881522	1.050 [-1.241–3.342]	0	0	1	0	0	0	0	0	0	0	0	1
1560	cg21416529	22	49795435	NA	-1.71296	1.90917	0.801789	0.0229906	0.629238	0.969102	0.369954	0.88156	-0.756 [-2.408–0.896]	0	0	0	1	0	0	0	0	0	0	0	1
1561	cg07504977	10	102131012	NA	1.1196	1.24947	0.348641	0.041524	0.233045	0.505892	0.370572	0.88156	0.494 [-0.587–1.575]	0	1	0	0	0	1	1	0	0	0	0	3
1562	cg10970124	6	31634602	BAT4;CSNK2B	2.63068	2.93698	0.18977	0.0198602	0.134653	0.256957	0.370762	0.88156	1.161 [-1.380–3.702]	0	1	0	0	0	1	0	0	0	0	0	2
1563	cg00547480	10	103875961	LDB1;LDB1	-2.05731	2.29733	0.36095	0.0358124	0.240904	0.491093	0.37086	0.88156	-0.908 [-2.896–1.079]	0	0	0	0	0	1	0	0	0	0	0	1
1564	cg24550026	1	114430031	BCL2L15;BCL2L15	-1.10403	1.2331	0.294731	0.0614304	0.10368	0.563149	0.370964	0.88156	-0.487 [-1.554–0.579]	1	1	0	1	0	0	0	0	0	0	0	3
1565	cg25392060	8	142297121	NA	1.54099	1.72261	0.395306	0.0295012	0.302257	0.480359	0.371373	0.88156	0.680 [-0.810–2.170]	0	0	1	0	0	1	1	0	0	0	0	3
1566	cg22337169	7	100218717	TFR2	-1.61999	1.81096	0.907697	0.0220978	0.850114	0.978072	0.371384	0.88156	-0.715 [-2.282–0.852]	0	0	1	0	0	0	0	0	0	0	0	1
1567	cg19210553	22	44438952	PARVB;PARVB;PARVB	1.51844	1.69791	0.836306	0.0227896	0.459345	0.889537	0.371513	0.88156	0.670 [-0.799–2.139]	0	0	0	0	0	0	0	0	0	0	1	1
1568	cg11660018	11	86510915	PRSS23	-1.29035	1.44345	0.490418	0.0351314	0.325769	0.588885	0.371711	0.88156	-0.570 [-1.818–0.679]	0	1	0	0	0	0	0	0	0	0	0	1
1569	cg03295554	11	128395450	ETS1	-0.656522	0.734433	0.504965	0.0702687	0.297287	0.709812	0.371719	0.88156	-0.290 [-0.925–0.346]	0	1	0	0	0	0	0	0	0	0	0	1
1570	cg07346648	1	1266657	TAS1R3	1.16051	1.3007	0.678712	0.0351005	0.518198	0.763605	0.372629	0.882323	0.512 [-0.613–1.638]	1	0	0	1	0	0	0	0	0	0	0	2
1571	cg01698567	14	36942999	SFTA3	0.996487	1.11719	0.82901	0.0353668	0.445907	0.945793	0.372767	0.882323	0.440 [-0.527–1.406]	0	0	1	0	0	0	0	0	0	0	0	1
1572	cg16150677	14	92980033	RIN3	-3.99389	4.47864	0.0702388	0.00892725	0.0390722	0.100333	0.372871	0.882323	-1.763 [-5.638–2.112]	0	0	1	0	0	0	0	0	0	0	0	1
1573	cg14535138	11	132947723	OPCML	1.0075	1.13061	0.753566	0.0347586	0.535464	0.837389	0.373222	0.882323	0.445 [-0.533–1.423]	0	0	1	0	0	0	0	0	0	0	0	1
1574	cg15705813	2	70297499	NA	1.58835	1.78338	0.39786	0.0319134	0.295115	0.518907	0.373473	0.882323	0.701 [-0.842–2.244]	0	0	1	0	0	0	0	0	0	0	0	1
1575	cg22207672	7	136815227	NA	1.18218	1.32757	0.599366	0.0324783	0.467428	0.7207	0.373557	0.882323	0.522 [-0.627–1.670]	0	0	1	0	0	0	0	0	0	0	0	1
1576	cg11463380	4	3410693	RGS12;RGS12;RGS12	-1.70055	1.91027	0.765905	0.0207254	0.680443	0.82906	0.373701	0.882323	-0.751 [-2.403–0.902]	0	0	1	0	0	0	0	0	0	0	0	1
1577	cg16197636	8	42234724	DKK4	-1.2232	1.37543	0.321368	0.0451045	0.208344	0.553914	0.374181	0.882897	-0.540 [-1.730–0.650]	0	1	0	0	0	0	0	0	0	0	0	1
1578	cg26118045	4	174427715	NA	-1.9144	2.15411	0.243296	0.0433631	0.117623	0.421114	0.374504	0.883098	-0.845 [-2.709–1.019]	0	1	0	0	0	0	0	0	0	0	0	1
1579	cg12178578	1	45792714	HPDL;HPDL	-1.54882	1.74507	0.101277	0.0223484	0.0433309	0.273083	0.375137	0.883592	-0.684 [-2.193–0.826]	1	0	0	0	0	0	0	0	0	0	0	1
1580	cg16415104	4	3496300	NA	-0.597778	0.673649	0.50852	0.0583681	0.337957	0.712945	0.375228	0.883592	-0.264 [-0.847–0.319]	1	0	0	0	0	0	0	0	0	0	0	1
1581	cg00201257	12	57390405	GPR182	-1.91546	2.16022	0.863363	0.0188797	0.794348	0.945794	0.375592	0.883592	-0.845 [-2.714–1.023]	0	0	1	0	0	0	0	0	0	0	0	1
1582	cg10937494	17	80195101	SLC16A3;SLC16A3;SLC16A3	-1.95598	2.20625	0.4843	0.0297961	0.388407	0.603837	0.375663	0.883592	-0.863 [-2.772–1.045]	0	0	0	0	0	1	0	0	0	0	0	1
1583	cg19748455	17	76274856	LOC100996291	-1.18901	1.34224	0.352384	0.0342524	0.236481	0.45128	0.37605	0.883943	-0.525 [-1.686–0.636]	0	0	0	0	0	0	0	0	0	1	0	1
1584	cg01238435	5	141595696	NA	0.781609	0.883376	0.389039	0.0543178	0.228732	0.556227	0.376615	0.8844	0.345 [-0.419–1.109]	1	0	0	0	0	0	0	0	0	0	0	1
1585	cg16488035	1	153953089	NA	-2.07817	2.3497	0.857798	0.017523	0.782517	0.91745	0.376808	0.8844	-0.917 [-2.950–1.116]	0	0	1	0	0	0	0	0	0	0	0	1
1586	cg07312485	16	2052423	ZNF598	-1.9065	2.15671	0.838662	0.0183904	0.773569	0.890647	0.377051	0.8844	-0.842 [-2.707–1.024]	0	0	0	0	0	0	0	0	0	0	1	1
1587	cg20054939	12	133614314	ZNF84;ZNF84	0.722188	0.817213	0.0653147	0.0474006	0.0244566	0.307117	0.377195	0.8844	0.319 [-0.388–1.026]	1	0	0	0	0	0	0	0	0	0	0	1
1588	cg11532433	2	24735298	NA	-0.961339	1.08952	0.333705	0.0471908	0.181347	0.496638	0.377936	0.884833	-0.424 [-1.367–0.518]	0	0	1	0	0	0	0	0	0	0	0	1
1589	cg17132030	19	17599784	SLC27A1	0.280805	0.318334	0.276556	0.122395	0.131849	0.651464	0.378067	0.884833	0.124 [-0.151–0.399]	1	0	0	0	0	0	0	0	0	0	0	1
1590	cg00850756	6	41909180	CCND3;CCND3;CCND3;CCND3	2.48477	2.82062	0.0515854	0.0141172	0.0222799	0.112452	0.378702	0.884833	1.097 [-1.343–3.537]	0	0	1	0	0	0	0	0	0	0	0	1
1591	cg00800141	16	4014161	ADCY9	-1.39078	1.57989	0.816868	0.0258417	0.509741	0.866128	0.379044	0.884833	-0.614 [-1.981–0.753]	0	0	0	1	0	0	0	0	0	0	0	1
1592	cg06249198	16	976559	LMF1	-0.633267	0.719965	0.911552	0.0540087	0.485409	0.972058	0.379433	0.884833	-0.280 [-0.902–0.343]	1	0	0	0	0	0	0	0	0	0	0	1
1593	cg03593358	1	12039985	MFN2;MFN2	-1.86671	2.12286	0.161828	0.023651	0.0940269	0.244108	0.379564	0.884833	-0.824 [-2.661–1.013]	0	1	0	0	0	0	0	0	0	0	0	1
1594	cg03940776	6	158490013	SYNJ2	-2.21343	2.51766	0.405011	0.0225486	0.334242	0.469388	0.379658	0.884833	-0.977 [-3.155–1.201]	0	0	0	0	0	1	0	0	0	0	0	1
1595	cg19119594	22	45094547	PRR5;PRR5;PRR5;PRR5	0.77306	0.879632	0.482567	0.0496833	0.236305	0.634509	0.379832	0.884833	0.341 [-0.420–1.102]	0	0	1	0	0	0	0	0	0	0	0	1
1596	cg20495962	11	65789003	CATSPER1	2.57714	2.93277	0.7718	0.0149189	0.678372	0.817025	0.37989	0.884833	1.138 [-1.400–3.675]	0	0	1	0	0	0	0	0	0	0	0	1
1597	cg25212351	10	90751056	FAS;FAS;FAS;FAS;FAS;ACTA2;ACTA2;FAS;FAS	-5.82029	6.62947	0.0579141	0.00628932	0.0376567	0.0795699	0.38032	0.884833	-2.569 [-8.304–3.166]	0	0	1	0	0	0	0	0	0	0	0	1
1598	cg26958838	5	2416025	NA	0.615089	0.700682	0.53907	0.0567798	0.35221	0.753336	0.380374	0.884833	0.271 [-0.335–0.878]	0	0	0	1	0	0	0	0	0	0	0	1
1599	cg03407441	22	21310727	NA	0.944232	1.07566	0.733362	0.0388379	0.440505	0.838249	0.38039	0.884833	0.417 [-0.514–1.347]	1	0	1	0	0	0	0	0	0	0	0	2
1600	cg11650298	13	44690989	NA	-1.34479	1.53258	0.680369	0.026842	0.581945	0.767118	0.380581	0.884833	-0.594 [-1.919–0.732]	0	0	0	0	0	1	0	0	0	0	0	1
1601	cg04438497	11	68519252	MTL5;MTL5	1.42943	1.62957	0.178753	0.0264891	0.115664	0.298812	0.380732	0.884833	0.631 [-0.779–2.041]	1	0	0	0	0	0	0	0	0	0	0	1
1602	cg13658208	5	1650985	NA	1.57556	1.79706	0.869266	0.0219265	0.783758	0.931932	0.380971	0.884833	0.695 [-0.859–2.250]	0	0	1	0	0	0	0	0	0	0	0	1
1603	cg06649165	19	17831720	MAP1S	0.847868	0.967504	0.605262	0.0441965	0.458254	0.741564	0.381187	0.884833	0.374 [-0.463–1.211]	1	0	1	0	0	0	0	0	0	0	0	2
1604	cg09227563	19	54984705	CDC42EP5	2.45093	2.79814	0.12972	0.0170426	0.0915717	0.263665	0.381422	0.884833	1.082 [-1.339–3.503]	0	0	1	0	0	0	0	0	0	0	0	1
1605	cg04042861	2	231989824	HTR2B;PSMD1	-0.807663	0.922682	0.321697	0.049251	0.167926	0.562658	0.381732	0.884964	-0.356 [-1.155–0.442]	1	0	0	0	0	0	0	0	0	0	0	1
1606	cg07532965	14	24667149	NA	-2.19317	2.50667	0.883166	0.0161136	0.819188	0.946463	0.381954	0.884964	-0.968 [-3.137–1.201]	0	0	1	0	0	0	0	0	0	0	0	1
1607	cg16278077	1	205635579	SLC45A3	-1.13192	1.2944	0.826596	0.0318993	0.650068	0.934633	0.382206	0.884996	-0.500 [-1.619–0.620]	0	0	1	0	0	0	0	0	0	0	0	1
1608	cg26887212	6	33286244	ZBTB22;ZBTB22	-0.78036	0.89341	0.598367	0.0488207	0.425587	0.730399	0.382755	0.885716	-0.344 [-1.117–0.428]	0	0	1	0	0	0	0	0	0	0	0	1
1609	cg06260077	11	27721350	BDNF;BDNF;BDNF;BDNF;BDNF;BDNF;BDNF;BDNF;BDNF;BDNF;BDNF;BDNF;BDNF;BDNF;BDNF;BDNF	-0.788475	0.903424	0.401901	0.0442602	0.209059	0.518538	0.383136	0.885841	-0.348 [-1.130–0.434]	1	0	0	0	0	0	0	0	0	0	0	1
1610	cg17469321	7	55412551	NA	-0.559197	0.641044	0.728799	0.0639935	0.519379	0.882135	0.383376	0.885841	-0.247 [-0.801–0.308]	0	0	1	0	0	0	0	0	0	0	0	1
1611	cg22376081	19	57862242	ZNF304	1.01129	1.15966	0.237456	0.0354106	0.153051	0.458187	0.383523	0.885841	0.446 [-0.557–1.450]	1	0	0	0	0	0	0	0	0	0	0	1
1612	cg06158065	12	42878178	PRICKLE1;PRICKLE1;PRICKLE1;PRICKLE1	1.81511	2.08538	0.125078	0.0208213	0.0686597	0.219662	0.384426	0.885912	0.801 [-1.003–2.605]	0	0	1	0	0	0	0	0	0	0	0	1
1613	cg27462475	13	99736304	DOCK9;DOCK9	1.45895	1.67735	0.756857	0.0256454	0.476461	0.826706	0.384756	0.885912	0.644 [-0.807–2.095]	0	0	1	0	0	0	0	0	0	0	0	1
1614	cg07554759	1	39724195	MACF1	-1.62379	1.86709	0.826591	0.0213354	0.73464	0.905795	0.384812	0.885912	-0.717 [-2.332–0.899]	0	0	1	0	0	0	0	0	0	0	0	1
1615	cg23545906	8	37797680	GOT1L1	-2.08505	2.39781	0.772744	0.0173273	0.699692	0.855946	0.38488	0.885912	-0.920 [-2.995–1.154]	0	0	1	0	0	0	0	0	0	0	0	1
1616	cg27031448	13	27998168	GTF3A	-0.91029	1.04728	0.594828	0.0389137	0.418429	0.728607	0.385083	0.885912	-0.402 [-1.308–0.504]	0	0	1	0	0	0	0	0	0	0	0	1
1617	cg24738311	15	89952632	NA	0.903447	1.03974	0.213127	0.0398679	0.110384	0.40599	0.385236	0.885912	0.399 [-0.501–1.298]	0	0	0	1	0	0	0	0	0	0	0	1
1618	cg14933485	11	101000436	PGR;PGR	3.40315	3.9221	0.0771199	0.0104935	0.0408083	0.113715	0.385907	0.885912	1.502 [-1.891–4.895]	0	0	1	0	0	0	0	0	0	0	0	1
1619	cg14752227	20	34000481	UQCC;UQCC	-0.302136	0.348288	0.775366	0.111111	0.352039	0.921191	0.386014	0.885912	-0.133 [-0.435–0.168]	1	0	0	0	0	0	0	0	0	0	0	1
1620	cg02769951	6	130758149	TMEM200A	-2.29155	2.64187	0.791785	0.0173224	0.733418	0.842126	0.386064	0.885912	-1.011 [-3.297–1.274]	0	0	1	0	0	0	0	0	0	0	0	1
1621	cg02811067	7	36275951	EEPD1	0.462541	0.533353	0.770556	0.0733796	0.549173	0.923963	0.386156	0.885912	0.204 [-0.257–0.666]	1	0	0	0	0	0	0	0	0	0	0	1
1622	cg18346106	14	92199899	CATSPERB	-1.41863	1.63588	0.865578	0.024074	0.774772	0.93667	0.386173	0.885912	-0.626 [-2.041–0.789]	0	0	1	0	0	0	0	0	0	0	0	1
1623	cg18560551	11	34654233	EHF	-1.82518	2.10869	0.868669	0.0189336	0.808757	0.938372	0.387074	0.887433	-0.806 [-2.630–1.019]	0	0	1	0	0	0	0	0	0	0	0	1
1624	cg00347563	1	78511600	GIPC2;GIPC2	-1.02756	1.18875	0.18744	0.0343202	0.0793916	0.324133	0.387708	0.887532	-0.454 [-1.482–0.575]	1	0	1	0	0	0	0	0	0	0	0	2
1625	cg21289397	8	41510988	ANK1;ANK1;ANK1;ANK1;ANK1;ANK1;ANK1;ANK1	0.957399	1.10812	0.175894	0.035356	0.0920555	0.319777	0.387934	0.887532	0.423 [-0.536–1.381]	0	0	1	0	0	0	0	0	0	0	0	1
1626	cg18653560	13	113718453	MCF2L;MCF2L	1.8577	2.15032	0.940619	0.0181879	0.880365	0.987368	0.387972	0.887532	0.820 [-1.040–2.680]	0	0	1	0	0	0	0	0	0	0	0	1
1627	cg17546721	3	30646532	TGFBR2;TGFBR2	-1.09794	1.27116	0.571718	0.0316297	0.455258	0.655447	0.388072	0.887532	-0.485 [-1.584–0.615]	1	0	0	1	0	0	0	0	0	0	0	2
1628	cg00175838	6	31695027	DDAH2	2.7257	3.16067	0.67787	0.0178467	0.622007	0.735121	0.388818	0.888254	1.203 [-1.531–3.938]	0	0	0	1	0	0	0	0	0	0	0	1
1629	cg02506767	2	164465940	FIGN	-2.22307	2.57855	0.807563	0.0168611	0.735014	0.876105	0.38895	0.888254	-0.981 [-3.212–1.250]	0	0	1	0	0	0	0	0	0	0	0	1
1630	cg19912427	6	30520935	GNL1	1.55099	1.79959	0.794746	0.02389	0.707501	0.8658	0.389104	0.888254	0.685 [-0.872–2.241]	1	0	0	1	0	0	0	0	0	0	0	2
1631	cg05919561	1	84465150	TTLL7	-0.860963	0.999964	0.147403	0.0395638	0.0391169	0.290788	0.389579	0.888355	-0.380 [-1.245–0.485]	1	0	0	0	0	0	0	0	0	0	0	1
1632	cg17832688	1	44017421	PTPRF;PTPRF	-2.38078	2.76542	0.836266	0.0144743	0.793906	0.876826	0.389625	0.888355	-1.051 [-3.443–1.342]	0	0	1	0	0	0	0	0	0	0	0	1
1633	cg05678749	15	27216819	GABRG3	0.702207	0.817053	0.354243	0.0747081	0.0816748	0.558752	0.390436	0.889025	0.310 [-0.397–1.017]	0	0	0	0	0	0	0	0	0	1	0	1
1634	cg18090894	14	75227656	NA	-1.50807	1.75602	0.847423	0.0220125	0.750546	0.933432	0.390789	0.889025	-0.666 [-2.185–0.854]	0	0	1	0	0	0	0	0	0	0	0	1
1635	cg11830096	5	140865433	PCDHGA4;PCDHGC3;PCDHGA12;PCDHGA11;PCDHGA11;PCDHGA9;PCDHGA1;PCDHGB1;PCDHGB6;PCDHGC4;PCDHGB3;PCDHGB7;PCDHGC4;PCDHGA6;PCDHGA8;PCDHGA10;PCDHGA5;PCDHGB4;PCDHGA3;PCDHGA2;PCDHGA7;PCDHGB2;PCDHGB5;PCDHGC3	-0.915418	1.06594	0.816891	0.038354	0.699209	0.92058	0.390794	0.889025	-0.404 [-1.326–0.518]	1	0	0	0	0	0	0	0	0	0	0	1
1636	cg09672440	2	60808994	NA	1.7055	1.98686	0.0628356	0.0195638	0.0285399	0.290671	0.391015	0.889025	0.753 [-0.966–2.472]	1	0	0	0	0	0	0	0	0	0	0	1
1637	cg17456636	2	12900170	NA	1.23288	1.43687	0.848621	0.0282096	0.737195	0.96728	0.391212	0.889025	0.544 [-0.699–1.787]	0	0	1	0	0	0	0	0	0	0	0	1
1638	cg14564351	6	135644405	AHI1;AHI1;AHI1	1.44745	1.68759	0.243538	0.0455993	0.127919	0.406753	0.391392	0.889025	0.639 [-0.821–2.099]	0	1	0	0	0	0	0	0	0	0	0	1
1639	cg16282618	11	129444501	NA	1.31123	1.52941	0.324733	0.0332132	0.185726	0.446273	0.391591	0.889025	0.579 [-0.744–1.902]	0	0	1	0	0	0	0	0	0	0	1	2
1640	cg16696021	14	73358910	DPF3	-3.48832	4.07322	0.0714917	0.00960287	0.0393038	0.11399	0.392111	0.889321	-1.540 [-5.064–1.984]	0	0	1	0	0	0	0	0	0	0	0	1
1641	cg23306089	7	1885248	MAD1L1;MAD1L1;MAD1L1	0.652197	0.761697	0.915508	0.051322	0.44228	0.992971	0.3922	0.889321	0.288 [-0.371–0.947]	1	0	0	0	0	0	0	0	0	0	0	1
1642	cg00259097	16	70770604	VAC14	-1.95907	2.2922	0.718271	0.0328099	0.61216	0.808067	0.393072	0.889649	-0.865 [-2.848–1.118]	0	1	0	0	0	0	0	0	0	0	0	1
1643	cg15784635	6	30010145	NCRNA00171	-0.976014	1.14253	0.861338	0.0340016	0.439317	0.946037	0.393297	0.889649	-0.431 [-1.419–0.558]	0	0	1	0	0	0	0	0	0	0	0	1
1644	cg17866778	6	26233442	NA	-0.791296	0.926415	0.292622	0.0424726	0.181443	0.534297	0.393358	0.889649	-0.349 [-1.151–0.452]	1	0	0	0	0	0	0	0	0	0	0	1
1645	cg26687381	7	98602596	TRRAP	-0.391005	0.457926	0.848246	0.0851333	0.400974	0.929433	0.393517	0.889649	-0.173 [-0.569–0.224]	0	0	1	0	0	0	0	0	0	0	0	1
1646	cg17846467	12	12446971	NA	-2.25709	2.64395	0.855901	0.0161087	0.798889	0.903029	0.393617	0.889649	-0.996 [-3.284–1.291]	0	0	1	0	0	0	0	0	0	0	0	1
1647	cg18701093	12	97716124	NA	0.992857	1.16369	0.788574	0.0334487	0.543163	0.896403	0.393886	0.889649	0.438 [-0.569–1.445]	1	0	0	0	0	0	0	0	0	0	0	1
1648	cg05229355	8	132052702	ADCY8;ADCY8	2.25586	2.64476	0.126346	0.0149645	0.0920461	0.227896	0.394018	0.889649	0.996 [-1.292–3.284]	1	0	0	0	0	0	0	0	0	0	0	1
1649	cg05131266	14	91591888	C14orf159;C14orf159;C14orf159;SNORA11B;C14orf159;C14orf159	1.32076	1.55226	0.570329	0.0320264	0.474623	0.669609	0.395179	0.891019	0.583 [-0.760–1.926]	0	0	1	0	0	0	0	0	0	0	0	1
1650	cg18063989	8	144442847	NA	-1.10777	1.30206	0.674004	0.0349456	0.583639	0.778442	0.395222	0.891019	-0.489 [-1.615–0.637]	0	1	0	0	0	0	0	0	0	0	0	1
1651	cg11408395	15	101585711	LRRK1	-1.23475	1.45167	0.924029	0.0268454	0.678652	0.981445	0.395343	0.891019	-0.545 [-1.801–0.711]	1	0	0	0	0	0	0	0	0	0	0	1
1652	cg12031275	15	101093834	NA	-0.224226	0.264396	0.504029	0.148416	0.201432	0.958219	0.396732	0.89304	-0.099 [-0.328–0.130]	1	0	0	0	0	0	0	0	0	0	0	1
1653	cg21855816	7	1066024	C7orf50;C7orf50;C7orf50	-1.57889	1.86211	0.782356	0.0245101	0.689672	0.848499	0.396824	0.89304	-0.697 [-2.308–0.914]	0	0	1	0	0	0	0	0	0	0	0	1
1654	cg00520380	22	31643997	LIMK2;LIMK2;LIMK2	1.57246	1.85506	0.520596	0.0296436	0.435464	0.634457	0.39696	0.89304	0.694 [-0.911–2.299]	0	0	1	0	0	0	0	0	0	0	0	1
1655	cg27491398	6	29708311	LOC285830;LOC285830	-0.838411	0.990046	0.760258	0.0399276	0.510903	0.886128	0.397417	0.893459	-0.370 [-1.227–0.486]	1	0	0	0	0	0	0	0	0	0	0	1
1656	cg06951363	1	241683161	FH	3.9759	4.69897	0.0658481	0.00865365	0.0394287	0.112087	0.397818	0.893459	1.755 [-2.310–5.820]	0	0	1	0	0	0	0	0	0	0	0	1
1657	cg22778120	22	45094531	PRR5;PRR5;PRR5;PRR5	0.621624	0.734752	0.532761	0.0592112	0.339139	0.735551	0.397867	0.893459	0.274 [-0.361–0.910]	0	0	1	0	0	0	0	0	0	0	0	1
1658	cg20180370	6	50691003	TFAP2D	-1.01387	1.20018	0.275842	0.0347119	0.1745	0.605971	0.398572	0.89364	-0.448 [-1.486–0.591]	0	0	1	0	0	0	0	0	0	0	0	1
1659	cg04247966	3	16054139	NA	-1.03171	1.22207	0.720206	0.040244	0.58878	0.879681	0.398871	0.89364	-0.455 [-1.513–0.602]	0	0	1	0	0	0	0	0	0	0	0	1
1660	cg20584679	6	30888173	VARS2;VARS2;VARS2	-1.94165	2.30046	0.868299	0.0185075	0.80822	0.911166	0.398986	0.89364	-0.857 [-2.847–1.133]	0	0	1	0	0	0	0	0	0	0	0	1
1661	cg15212369	20	62274085	STMN3	1.58024	1.87278	0.724233	0.0217398	0.654025	0.773817	0.399115	0.89364	0.698 [-0.923–2.318]	1	0	0	0	0	0	0	0	0	0	0	1
1662	cg06644515	1	173834831	SNORD47;GAS5;SNORD81;SNORD80;SNORD78;SNORD79	1.56094	1.85004	0.477306	0.0315774	0.335178	0.581967	0.399148	0.89364	0.689 [-0.912–2.290]	1	0	1	0	0	0	0	0	0	0	0	2
1663	cg01736243	17	3289510	NA	0.509578	0.60481	0.644567	0.0660458	0.480775	0.797516	0.399815	0.894549	0.225 [-0.298–0.748]	1	0	0	1	0	0	0	0	0	0	0	2
1664	cg14689595	6	168120744	NA	1.05138	1.24925	0.766941	0.0323782	0.570437	0.811858	0.400338	0.894549	0.464 [-0.617–1.545]	1	0	0	0	0	0	0	0	0	0	0	1
1665	cg15696506	4	57947735	IGFBP7	0.891562	1.0596	0.451059	0.0448429	0.322554	0.577584	0.400447	0.894549	0.394 [-0.523–1.310]	0	1	0	0	0	0	0	0	0	0	0	1
1666	cg06906464	7	134288099	NA	0.540635	0.64275	0.402429	0.0702238	0.205743	0.617636	0.400606	0.894549	0.239 [-0.317–0.795]	1	0	1	0	0	0	0	0	0	0	0	2
1667	cg27490930	19	3637460	PIP5K1C	-5.95597	7.08627	0.853888	0.00613762	0.83109	0.872057	0.40096	0.894549	-2.629 [-8.760–3.502]	0	0	1	0	0	0	0	0	0	0	0	1
1668	cg04103251	13	19692715	DKFZp686A1627	-0.49586	0.590211	0.557169	0.065649	0.188141	0.720905	0.401159	0.894549	-0.219 [-0.729–0.292]	0	0	1	0	0	0	0	0	0	0	0	1
1669	cg19501902	3	111268051	CD96;CD96	1.08956	1.29709	0.59829	0.0410355	0.496423	0.759477	0.401237	0.894549	0.481 [-0.641–1.603]	0	1	0	0	0	0	0	0	0	0	0	1
1670	cg08440266	20	48185653	PTGIS	0.818418	0.975494	0.477406	0.0408557	0.299505	0.607031	0.40181	0.894739	0.361 [-0.483–1.205]	1	0	0	0	0	0	0	0	0	0	0	1
1671	cg12144681	8	142220329	NA	1.59471	1.90179	0.744933	0.0224617	0.673596	0.812104	0.402063	0.894739	0.704 [-0.941–2.349]	0	0	1	0	0	0	0	0	0	0	0	1
1672	cg12252866	3	50263686	NA	-2.41922	2.88613	0.0545669	0.0136218	0.0194618	0.109929	0.402234	0.894739	-1.068 [-3.565–1.429]	0	0	1	0	0	0	0	0	0	0	0	1
1673	cg07031070	6	28543670	SCAND3	1.19682	1.4283	0.742696	0.0296712	0.614698	0.828237	0.402393	0.894739	0.528 [-0.707–1.764]	0	1	0	0	0	0	0	0	0	0	0	1
1674	cg23914694	12	132832250	GALNT9	-1.0245	1.22467	0.807968	0.0336243	0.581387	0.926221	0.403174	0.894739	-0.452 [-1.512–0.607]	0	0	1	0	0	0	0	0	0	0	0	1
1675	cg10967114	5	150442668	TNIP1	-1.4447	1.72816	0.815686	0.0238597	0.726113	0.884145	0.403494	0.894739	-0.638 [-2.133–0.857]	0	0	1	0	0	0	0	0	0	0	0	1
1676	cg01043019	6	127440510	RSPO3	1.5675	1.87684	0.1013	0.0209545	0.0357389	0.216197	0.403943	0.894739	0.692 [-0.932–2.316]	0	0	1	0	0	0	0	0	0	0	0	1
1677	cg08767044	16	11678785	LITAF;LITAF;LITAF;LITAF	-3.40183	4.07536	0.0708894	0.0109261	0.0453045	0.113582	0.404196	0.894739	-1.502 [-5.027–2.024]	0	0	1	0	0	0	0	0	0	0	0	1
1678	cg21406518	20	62794798	MYT1	-0.912599	1.09368	0.718433	0.0362858	0.490743	0.789799	0.404364	0.894739	-0.403 [-1.349–0.543]	1	0	0	0	0	0	0	0	0	0	0	1
1679	cg17344516	5	154026930	NA	-0.961575	1.15297	0.108843	0.0344672	0.0309949	0.373107	0.40461	0.894739	-0.424 [-1.422–0.573]	0	0	0	1	0	0	0	0	0	0	0	1
1680	cg11303839	7	75405967	CCL26	0.678439	0.813835	0.28364	0.0593394	0.107519	0.480912	0.404815	0.894739	0.299 [-0.405–1.004]	0	1	0	0	0	0	0	0	0	0	0	1
1681	cg10508317	17	76355146	SOCS3	-2.01897	2.42311	0.141781	0.0186185	0.0992959	0.215462	0.40505	0.894739	-0.891 [-2.987–1.205]	0	1	0	0	0	1	1	0	0	0	0	3
1682	cg06775523	1	3514921	MEGF6	-0.698187	0.838857	0.323038	0.0504254	0.163596	0.471832	0.405561	0.894739	-0.308 [-1.034–0.418]	1	0	0	0	0	0	0	0	0	0	0	1
1683	cg00714713	17	74004712	EVPL	-2.06548	2.4822	0.822909	0.0164494	0.761702	0.870253	0.40567	0.894739	-0.912 [-3.059–1.236]	0	0	1	0	0	0	0	0	0	0	0	1
1684	cg03741348	1	32712237	FAM167B	-1.60611	1.93035	0.394112	0.0308484	0.317267	0.503976	0.405718	0.894739	-0.709 [-2.379–0.961]	0	1	0	0	0	0	0	0	0	0	0	1
1685	cg07394965	16	27787070	KIAA0556	-2.2086	2.6578	0.699764	0.0351922	0.542564	0.790623	0.406305	0.894739	-0.975 [-3.274–1.324]	0	0	0	0	0	0	0	0	0	1	0	1
1686	cg15234627	13	33837178	STARD13	-0.389446	0.468764	0.402353	0.0900139	0.197936	0.682544	0.406415	0.894739	-0.172 [-0.577–0.234]	0	0	0	1	0	0	0	0	0	0	0	1
1687	cg07303308	7	128695042	LOC286016;TNPO3;TNPO3	-2.94067	3.54104	0.0582347	0.0111183	0.0266269	0.121543	0.406606	0.894739	-1.298 [-4.361–1.765]	1	0	0	0	0	0	0	0	0	0	0	1
1688	cg14681171	8	37309811	NA	0.542248	0.653293	0.594729	0.0629382	0.277239	0.834823	0.40685	0.894739	0.239 [-0.326–0.805]	0	0	0	1	0	0	0	0	0	0	0	1
1689	cg27288091	16	85837390	COX4I1	-1.84434	2.22329	0.71908	0.0244151	0.636317	0.793437	0.407115	0.894739	-0.814 [-2.738–1.109]	0	1	0	0	0	0	0	0	0	0	0	1
1690	cg20386818	1	220836705	MARK1	1.19561	1.44214	0.874895	0.0271248	0.801988	0.956349	0.407398	0.894739	0.528 [-0.720–1.775]	0	0	1	0	0	0	0	0	0	0	0	1
1691	cg11588903	19	17208493	MYO9B;MYO9B	-0.953229	1.14996	0.569523	0.040093	0.440378	0.687498	0.407473	0.894739	-0.421 [-1.416–0.574]	0	0	1	0	0	0	0	0	0	0	0	1
1692	cg17220584	5	148017424	HTR4;HTR4;HTR4;HTR4;HTR4;HTR4;HTR4	-1.88833	2.2785	0.818801	0.019955	0.728493	0.873762	0.407566	0.894739	-0.833 [-2.805–1.138]	0	0	1	0	0	0	0	0	0	0	0	1
1693	cg07216976	10	116581248	FAM160B1;FAM160B1	-0.540897	0.652681	0.169327	0.0607273	0.0740386	0.407329	0.407581	0.894739	-0.239 [-0.803–0.326]	1	0	0	0	0	0	0	0	0	0	0	1
1694	cg00861207	4	8098270	ABLIM2;ABLIM2;ABLIM2;ABLIM2;ABLIM2;ABLIM2;ABLIM2	0.860029	1.03787	0.782501	0.0384139	0.472022	0.871791	0.407626	0.894739	0.380 [-0.518–1.278]	0	0	1	0	0	0	0	0	0	0	0	1
1695	cg16439649	9	129175984	MVB12B	-0.939885	1.13433	0.675888	0.0418852	0.554629	0.790627	0.407664	0.894739	-0.415 [-1.396–0.566]	0	0	0	0	0	0	0	0	0	0	1	1
1696	cg00966890	21	33031758	SOD1	1.6308	1.9698	0.0745463	0.0198844	0.0299637	0.144452	0.408051	0.894739	0.720 [-0.984–2.424]	0	0	1	0	0	0	0	0	0	0	0	1
1697	cg14911690	19	19729395	PBX4	-0.907742	1.09775	0.0831951	0.0448352	0.0276996	0.332772	0.40861	0.894739	-0.401 [-1.350–0.549]	0	0	1	0	0	0	0	0	0	0	0	1
1698	cg03501596	1	45987721	PRDX1;PRDX1;PRDX1	1.02449	1.23904	0.14209	0.0321069	0.058318	0.322326	0.408647	0.894739	0.452 [-0.620–1.524]	0	0	1	0	0	0	0	0	0	0	0	1
1699	cg24740587	11	17497808	ABCC8	-3.0847	3.73215	0.0772348	0.0103328	0.039215	0.127569	0.408832	0.894739	-1.362 [-4.590–1.867]	0	0	1	0	0	0	0	0	0	0	0	1
1700	cg24669602	7	77426814	PHTF2;PHTF2;TMEM60	0.669356	0.809897	0.599686	0.0507262	0.191175	0.757543	0.408861	0.894739	0.295 [-0.405–0.996]	1	0	0	1	0	0	0	0	0	0	0	2
1701	cg00474840	19	18120819	ARRDC2;ARRDC2	1.80502	2.18474	0.925413	0.0180849	0.817615	0.98799	0.409017	0.894739	0.797 [-1.093–2.687]	0	0	1	0	0	0	0	0	0	0	0	1
1702	cg22626683	1	172903051	NA	-0.675239	0.818733	0.473621	0.0626256	0.262703	0.668922	0.409843	0.894748	-0.298 [-1.006–0.410]	0	1	0	0	0	0	0	0	0	0	0	1
1703	cg08135379	12	47474763	AMIGO2;AMIGO2	-4.3953	5.33117	0.0516153	0.00746996	0.0280364	0.0724252	0.410004	0.894748	-1.940 [-6.552–2.672]	1	0	1	0	0	0	0	0	0	0	0	2
1704	cg06511330	1	234635574	NA	-1.4772	1.79207	0.705957	0.022637	0.610461	0.761273	0.410094	0.894748	-0.652 [-2.202–0.898]	0	0	1	0	0	0	0	0	0	0	0	1
1705	cg12170787	19	1130965	SBNO2;SBNO2	1.48966	1.80772	0.525634	0.0406116	0.405897	0.656726	0.410233	0.894748	0.658 [-0.906–2.221]	1	1	0	0	0	0	0	0	0	1	0	3
1706	cg14423703	6	30312953	RPP21	-1.14316	1.38963	0.0945623	0.0291514	0.037728	0.30839	0.411034	0.894748	-0.505 [-1.707–0.698]	0	0	1	0	0	0	0	0	0	0	0	1
1707	cg08737094	6	26569535	NA	-1.00339	1.22047	0.149148	0.0325282	0.0594062	0.357035	0.411322	0.894748	-0.443 [-1.499–0.613]	1	0	0	0	0	0	0	0	0	0	0	1
1708	cg08822616	11	134257514	B3GAT1;B3GAT1	-1.14318	1.3906	0.716415	0.0321221	0.538067	0.79696	0.411357	0.894748	-0.505 [-1.708–0.698]	0	0	1	0	0	0	0	0	0	0	0	1
1709	cg21831463	7	132372840	NA	0.535548	0.651616	0.571473	0.0635769	0.356309	0.732775	0.411468	0.894748	0.236 [-0.327–0.800]	1	0	0	0	0	0	0	0	0	0	0	1
1710	cg03778981	1	6557871	PLEKHG5;PLEKHG5	-4.38441	5.33599	0.0538569	0.00732224	0.0295532	0.0794423	0.411587	0.894748	-1.935 [-6.552–2.681]	0	0	1	0	0	0	0	0	0	0	0	1
1711	cg00787180	14	91751731	CCDC88C	0.885433	1.07765	0.591038	0.0560477	0.367275	0.734081	0.411608	0.894748	0.391 [-0.541–1.323]	0	1	0	0	0	0	0	0	0	0	0	1
1712	cg09611599	11	20382497	NA	-0.319771	0.389238	0.482598	0.103029	0.124971	0.656896	0.411666	0.894748	-0.141 [-0.478–0.196]	1	0	0	0	0	0	0	0	0	0	0	1
1713	cg13591783	9	75768868	ANXA1	-1.96509	2.39356	0.198174	0.0453217	0.0787963	0.354823	0.411973	0.894893	-0.867 [-2.938–1.203]	0	0	0	0	0	1	0	0	0	0	0	1
1714	cg18853935	7	25896765	NA	-1.29367	1.57664	0.11879	0.0254158	0.0471437	0.232598	0.412239	0.894949	-0.571 [-1.935–0.793]	1	0	0	0	0	0	0	0	0	0	0	1
1715	cg05511958	2	113342738	CHCHD5	-1.30422	1.59159	0.832767	0.0273324	0.735312	0.939669	0.412855	0.895763	-0.576 [-1.953–0.801]	0	0	0	0	0	0	0	0	0	1	0	1
1716	cg10549986	2	7018153	RSAD2	-1.39234	1.70109	0.301394	0.0264389	0.159816	0.401534	0.413392	0.896404	-0.615 [-2.086–0.857]	1	0	1	1	0	0	0	0	0	0	0	3
1717	cg20264543	3	128787213	NA	-0.698727	0.854779	0.191531	0.0504581	0.0888741	0.440199	0.413998	0.897197	-0.308 [-1.048–0.431]	0	0	0	1	0	0	0	0	0	0	0	1
1718	cg23679724	20	57581478	CTSZ	-1.4533	1.78023	0.600582	0.0284518	0.485768	0.671321	0.414615	0.897256	-0.641 [-2.182–0.899]	0	1	0	0	0	0	0	0	0	0	0	1
1719	cg10820587	2	134927417	NA	1.8619	2.28113	0.744749	0.0277332	0.605483	0.831842	0.414694	0.897256	0.822 [-1.152–2.795]	0	0	1	0	0	0	0	0	0	0	0	1
1720	cg23072383	22	31031044	SLC35E4	-1.96333	2.4057	0.110602	0.0254089	0.0485012	0.240883	0.414753	0.897256	-0.867 [-2.948–1.215]	0	1	0	0	0	0	0	0	0	0	0	1
1721	cg17871993	7	65673056	TPST1	1.89774	2.32651	0.217295	0.0217087	0.169664	0.317784	0.41499	0.897256	0.838 [-1.175–2.850]	1	0	0	1	0	0	0	0	0	0	0	2
1722	cg11441704	21	45145759	PDXK	2.5874	3.17528	0.225089	0.0361896	0.122866	0.367038	0.415472	0.897777	1.142 [-1.605–3.889]	0	0	0	0	0	0	0	0	0	1	0	1
1723	cg22275864	8	37822562	ADRB3	0.6196	0.76167	0.372938	0.0585347	0.185928	0.561006	0.416262	0.898378	0.273 [-0.385–0.932]	1	0	0	0	0	0	0	0	0	0	0	1
1724	cg00254608	12	124813321	NCOR2;NCOR2	-2.1189	2.60551	0.784618	0.0164182	0.719082	0.838206	0.416398	0.898378	-0.935 [-3.189–1.319]	0	0	1	0	0	0	0	0	0	0	0	1
1725	cg07912766	18	45458698	SMAD2;SMAD2	-1.20882	1.48905	0.493354	0.0336025	0.394592	0.609145	0.417219	0.898378	-0.534 [-1.822–0.755]	0	1	0	0	0	0	0	0	0	0	0	1
1726	cg00153110	2	175201062	SP9	1.33508	1.64623	0.0889716	0.0247636	0.0383679	0.203506	0.417686	0.898378	0.589 [-0.835–2.014]	0	0	1	0	0	0	0	0	0	0	0	1
1727	cg10503635	6	29634213	MOG;MOG;MOG;MOG;MOG;MOG;MOG;MOG;MOG;MOG;MOG	-1.10628	1.36412	0.872573	0.0286631	0.720951	0.977951	0.417692	0.898378	-0.488 [-1.668–0.692]	0	0	1	0	0	0	0	0	0	0	0	1
1728	cg10592592	10	74034663	DDIT4	1.30761	1.61497	0.289428	0.0319865	0.17642	0.403966	0.418441	0.898378	0.577 [-0.820–1.974]	0	0	1	0	0	0	0	0	0	0	0	1
1729	cg02298956	19	57989134	ZNF772;ZNF772	-1.33804	1.6526	0.123701	0.024718	0.041869	0.199267	0.418452	0.898378	-0.591 [-2.020–0.839]	0	0	1	0	0	0	0	0	0	0	0	1
1730	cg09655876	6	161561066	AGPAT4	-0.387737	0.479068	0.933068	0.0806066	0.548367	0.988475	0.418626	0.898378	-0.171 [-0.586–0.243]	1	0	0	0	0	0	0	0	0	0	0	1
1731	cg10738648	12	110888857	ARPC3	0.140652	0.173792	0.527364	0.223293	0.0419602	0.864595	0.418649	0.898378	0.062 [-0.088–0.212]	0	0	1	0	0	0	0	0	0	0	0	1
1732	cg07814318	15	31624584	KLF13	-1.05254	1.30093	0.33673	0.0365629	0.173961	0.535203	0.418791	0.898378	-0.465 [-1.590–0.661]	1	1	1	1	1	0	1	0	0	0	0	6
1733	cg06069861	17	46124725	NFE2L1	1.14144	1.41123	0.131104	0.0276338	0.059732	0.230608	0.418929	0.898378	0.504 [-0.717–1.725]	1	0	0	0	0	0	0	0	0	0	0	1
1734	cg20666379	11	112101296	PTS	1.683	2.08128	0.888266	0.0192046	0.824207	0.950327	0.419038	0.898378	0.743 [-1.058–2.543]	0	0	1	0	0	0	0	0	0	0	0	1
1735	cg06166767	8	41167848	SFRP1	0.6709	0.829996	0.24273	0.047484	0.136355	0.45308	0.419223	0.898378	0.296 [-0.422–1.014]	1	0	0	0	0	0	0	0	0	0	0	1
1736	cg03883555	13	24007434	SACS	2.32611	2.87819	0.112575	0.0185486	0.0651512	0.210839	0.419301	0.898378	1.027 [-1.463–3.517]	0	0	1	0	0	0	0	0	0	0	0	1
1737	cg27200895	4	7763703	AFAP1;AFAP1;LOC84740	0.844962	1.04634	0.256947	0.0438138	0.14562	0.401185	0.419671	0.898378	0.373 [-0.532–1.278]	1	0	0	1	0	0	0	0	0	0	0	2
1738	cg06192883	15	52554171	MYO5C	1.399	1.73258	0.270523	0.0346146	0.167748	0.406618	0.419714	0.898378	0.618 [-0.881–2.116]	1	1	1	0	1	1	1	0	0	0	0	6
1739	cg00045114	1	172674159	NA	-0.979143	1.21332	0.401573	0.040936	0.302802	0.598129	0.419984	0.898378	-0.432 [-1.482–0.617]	0	0	1	0	0	0	0	0	0	0	0	1
1740	cg20060632	14	21467375	SLC39A2	-1.63809	2.03298	0.684018	0.0256828	0.61102	0.766272	0.420695	0.898378	-0.723 [-2.482–1.036]	0	0	1	0	0	0	0	0	0	0	0	1
1741	cg01824466	8	95959531	TP53INP1;TP53INP1	-0.845546	1.04945	0.364444	0.0491302	0.233484	0.543004	0.420729	0.898378	-0.373 [-1.281–0.535]	0	0	1	0	0	0	0	0	0	0	0	1
1742	cg18568872	15	90606494	ZNF710	-2.07384	2.57569	0.483238	0.0186119	0.418487	0.530571	0.421042	0.898378	-0.915 [-3.144–1.313]	0	0	0	0	1	0	0	0	0	0	0	1
1743	cg16616918	17	1686627	SMYD4	-0.658826	0.81829	0.552863	0.0545186	0.320734	0.743257	0.421061	0.898378	-0.291 [-0.999–0.417]	0	0	1	0	0	0	0	0	0	0	0	1
1744	cg06492144	2	31806352	SRD5A2	-0.864844	1.07425	0.69321	0.0363623	0.550913	0.773242	0.421093	0.898378	-0.382 [-1.311–0.548]	1	0	0	0	0	0	0	0	0	0	0	1
1745	cg13442200	4	77082402	SCARB2	-0.942011	1.17063	0.858918	0.033736	0.52949	0.962065	0.421303	0.898378	-0.416 [-1.429–0.597]	0	0	1	0	0	0	0	0	0	0	0	1
1746	cg17971578	1	36852463	STK40	-2.10281	2.61864	0.249218	0.0286884	0.153293	0.353446	0.422279	0.899832	-0.928 [-3.194–1.337]	0	0	0	0	0	1	0	0	0	0	0	1
1747	cg06638723	1	186447018	MIR548F1	-1.15358	1.43714	0.601644	0.0321636	0.503407	0.71723	0.422469	0.899832	-0.509 [-1.753–0.734]	0	0	1	0	0	0	0	0	0	0	0	1
1748	cg23516759	2	201153734	NA	1.50661	1.87925	0.865178	0.0206844	0.736807	0.928984	0.423034	0.90034	0.665 [-0.961–2.291]	0	0	1	0	0	0	0	0	0	0	0	1
1749	cg01757206	17	7183913	SLC2A4	-2.13518	2.66419	0.0678264	0.0147609	0.0396508	0.151106	0.423191	0.90034	-0.942 [-3.247–1.362]	1	0	0	0	0	0	0	0	0	0	0	1
1750	cg01270753	9	101944336	NA	-1.04625	1.30791	0.329923	0.0405967	0.220957	0.461129	0.424057	0.900536	-0.462 [-1.593–0.670]	0	0	0	0	0	0	0	0	0	1	0	1
1751	cg18375860	1	237205409	RYR2	1.03867	1.29848	0.0821412	0.0329108	0.0247206	0.217232	0.424069	0.900536	0.458 [-0.665–1.582]	1	0	0	0	0	0	0	0	0	0	0	1
1752	cg04782002	16	84691698	KLHL36	-1.37946	1.7254	0.885027	0.0228497	0.816098	0.949035	0.424313	0.900536	-0.609 [-2.102–0.884]	0	0	1	0	0	0	0	0	0	0	0	1
1753	cg00063077	1	101360652	SLC30A7;EXTL2	-0.730972	0.914637	0.143033	0.0425937	0.0465477	0.318228	0.424489	0.900536	-0.323 [-1.114–0.469]	1	0	0	0	0	0	0	0	0	0	0	1
1754	cg13023681	2	10444156	HPCAL1;HPCAL1	1.7656	2.20924	0.112964	0.0176574	0.0502455	0.165821	0.424493	0.900536	0.779 [-1.132–2.691]	0	0	1	0	0	0	0	0	0	0	0	1
1755	cg26282283	7	2704368	TTYH3	0.874107	1.09807	0.339493	0.0394793	0.233435	0.470232	0.426319	0.902927	0.386 [-0.564–1.336]	0	0	1	0	0	0	0	0	0	0	0	1
1756	cg20709797	6	149970628	KATNA1;KATNA1	-0.994946	1.24991	0.689863	0.0383282	0.557612	0.795697	0.426333	0.902927	-0.439 [-1.521–0.642]	0	0	0	0	0	0	0	0	0	1	0	1
1757	cg12456799	10	106441036	SORCS3	-1.99255	2.5038	0.185098	0.0190333	0.132236	0.297161	0.426453	0.902927	-0.880 [-3.046–1.287]	1	0	0	0	0	0	0	0	0	0	0	1
1758	cg18240727	6	31168571	HCG27	0.551899	0.69379	0.855841	0.0558753	0.247536	0.95223	0.426642	0.902927	0.244 [-0.357–0.844]	0	0	1	0	0	0	0	0	0	0	0	1
1759	cg09601159	12	10095997	NA	-0.503416	0.633373	0.563664	0.0633771	0.366542	0.775113	0.427029	0.902927	-0.222 [-0.770–0.326]	0	0	1	0	0	0	0	0	0	0	0	1
1760	cg03352402	11	45495631	NA	0.982898	1.23676	0.568923	0.032016	0.444018	0.658337	0.427077	0.902927	0.434 [-0.636–1.504]	0	0	1	0	0	0	0	0	0	0	0	1
1761	cg19109608	10	29698462	LOC387647	-0.365954	0.460968	0.151757	0.0861067	0.0348981	0.491026	0.427573	0.90294	-0.162 [-0.560–0.237]	0	0	0	1	0	0	0	0	0	0	0	1
1762	cg18181703	17	76354621	SOCS3	1.12338	1.41524	0.448328	0.0361395	0.323012	0.539565	0.427637	0.90294	0.496 [-0.729–1.720]	1	1	1	1	0	1	1	0	0	0	0	6
1763	cg14191616	2	109788051	SH3RF3	-0.323752	0.408386	0.375138	0.0961096	0.0724206	0.564153	0.428226	0.90294	-0.143 [-0.496–0.210]	0	0	1	0	0	0	0	0	0	0	0	1
1764	cg26402660	7	27179268	NA	-1.21279	1.53247	0.911688	0.0261819	0.781821	0.979464	0.429022	0.90294	-0.535 [-1.861–0.790]	0	0	0	1	0	0	0	0	0	0	0	1
1765	cg11956467	4	186742139	SORBS2	-2.1645	2.73725	0.79801	0.014975	0.756033	0.847392	0.429393	0.90294	-0.955 [-3.323–1.413]	0	0	1	0	0	0	0	0	0	0	0	1
1766	cg05119290	17	4439394	SPNS2	4.35344	5.50693	0.841084	0.00865075	0.811606	0.872999	0.429521	0.90294	1.922 [-2.843–6.686]	1	0	0	0	0	0	0	0	0	0	0	1
1767	cg07491702	15	43030817	CDAN1	1.76462	2.23219	0.858126	0.0179965	0.805006	0.906034	0.429523	0.90294	0.779 [-1.152–2.710]	0	0	1	0	0	0	0	0	0	0	0	1
1768	cg24679890	19	17246356	MYO9B;MYO9B	1.54356	1.95662	0.318339	0.0437087	0.199213	0.49066	0.430483	0.90294	0.681 [-1.011–2.374]	0	0	0	0	0	1	0	0	0	0	0	1
1769	cg15470298	21	46825222	COL18A1	0.530543	0.672591	0.230879	0.0588782	0.0684986	0.480243	0.430533	0.90294	0.234 [-0.348–0.816]	1	0	0	0	0	0	0	0	0	0	0	1
1770	cg26119382	1	155561091	NA	0.936587	1.1875	0.88652	0.0328182	0.587666	0.967225	0.430591	0.90294	0.413 [-0.614–1.441]	0	0	1	0	0	0	0	0	0	0	0	1
1771	cg19027507	1	27320128	TRNP1	-3.5485	4.50689	0.0885263	0.00898976	0.0568425	0.118931	0.431383	0.90294	-1.566 [-5.465–2.333]	0	0	1	0	0	0	0	0	0	0	0	1
1772	cg15574924	6	31588206	BAT2	-1.36383	1.73349	0.0726468	0.0230979	0.0310587	0.164838	0.431732	0.90294	-0.602 [-2.102–0.898]	1	0	0	0	0	0	0	0	0	0	0	1
1773	cg17658854	20	57462798	GNAS;GNAS;GNAS;GNAS	1.93119	2.45941	0.730737	0.0179514	0.670194	0.784524	0.432628	0.90294	0.852 [-1.275–2.980]	0	0	0	0	0	0	0	0	0	1	0	1
1774	cg24678700	5	76011138	F2R	-0.939666	1.19686	0.125082	0.0328027	0.0476232	0.250358	0.432695	0.90294	-0.415 [-1.450–0.621]	0	0	0	1	0	0	0	0	0	0	0	1
1775	cg18793404	7	52156489	NA	-0.993281	1.26655	0.344445	0.0369062	0.269225	0.55774	0.433204	0.90294	-0.438 [-1.534–0.657]	0	0	1	0	0	0	0	0	0	0	0	1
1776	cg19324791	9	131182496	CERCAM	2.26587	2.89099	0.0648185	0.0144429	0.0291868	0.114349	0.433478	0.90294	1.000 [-1.501–3.501]	0	0	0	1	0	0	0	0	0	0	0	1
1777	cg00432369	8	59968876	TOX	-0.799631	1.02031	0.846363	0.0397604	0.628521	0.965661	0.43351	0.90294	-0.353 [-1.236–0.530]	0	0	1	0	0	0	0	0	0	0	0	1
1778	cg17320217	17	80776771	TBCD	-1.55034	1.9788	0.784649	0.021488	0.710764	0.843146	0.433653	0.90294	-0.684 [-2.396–1.028]	0	0	1	0	0	0	0	0	0	0	0	1
1779	cg17201542	3	122818413	PDIA5;PDIA5	1.7435	2.22843	0.78942	0.0194381	0.719305	0.846242	0.434291	0.90294	0.770 [-1.158–2.697]	0	0	1	0	0	0	0	0	0	0	0	1
1780	cg09494176	4	3193868	HTT	1.40051	1.79112	0.774352	0.0325669	0.655225	0.858551	0.434566	0.90294	0.618 [-0.931–2.168]	0	0	0	0	0	0	0	1	0	0	0	1
1781	cg16230626	5	124298608	NA	-0.768053	0.983095	0.600645	0.0434793	0.459577	0.705614	0.434953	0.90294	-0.339 [-1.190–0.511]	1	0	1	0	0	0	0	0	0	0	0	2
1782	cg06217320	11	132112645	NTM;NTM;NTM;NTM	1.93462	2.47897	0.811049	0.0169318	0.753489	0.867339	0.435451	0.90294	0.854 [-1.291–2.999]	0	0	1	0	0	0	0	0	0	0	0	1
1783	cg14509967	17	46679135	LOC404266;LOC404266;LOC404266;LOC404266;HOXB6;LOC404266	-1.08823	1.39534	0.269815	0.0350611	0.185551	0.401436	0.43575	0.90294	-0.480 [-1.687–0.727]	0	0	0	0	0	0	1	0	0	0	0	1
1784	cg00239353	16	3115133	IL32;IL32;IL32;IL32;IL32;IL32;IL32;IL32	-1.31276	1.68373	0.720397	0.0409536	0.569633	0.857074	0.435884	0.90294	-0.579 [-2.036–0.877]	0	1	0	0	0	0	0	0	0	0	0	1
1785	cg08130307	1	150510625	NA	1.03269	1.32514	0.65043	0.030976	0.557651	0.72967	0.436103	0.90294	0.456 [-0.691–1.602]	0	0	0	1	0	0	0	0	0	0	0	1
1786	cg19308769	1	31289850	NA	-0.645067	0.828332	0.552346	0.0470076	0.340557	0.697717	0.436426	0.90294	-0.285 [-1.001–0.432]	1	0	0	0	0	0	0	0	0	0	0	1
1787	cg20549165	9	79634539	FOXB2	1.21612	1.5624	0.436897	0.037229	0.306649	0.593795	0.436655	0.90294	0.537 [-0.815–1.888]	0	0	0	0	0	0	0	0	0	1	0	1
1788	cg26503877	11	128391429	ETS1;ETS1;ETS1	-0.62891	0.808011	0.311545	0.0564843	0.0725269	0.505252	0.436668	0.90294	-0.278 [-0.977–0.421]	1	0	0	0	0	0	0	0	0	0	0	1
1789	cg20908276	14	106134542	NA	-1.01756	1.30806	0.852782	0.0373162	0.682284	0.968526	0.436922	0.90294	-0.449 [-1.581–0.683]	0	0	1	0	0	0	0	0	0	0	0	1
1790	cg21901577	4	118736876	NA	1.47676	1.89968	0.866568	0.021176	0.797903	0.926111	0.437241	0.90294	0.652 [-0.992–2.295]	0	0	1	0	0	0	0	0	0	0	0	1
1791	cg02208432	11	76571458	ACER3	0.800119	1.02943	0.497504	0.0415496	0.308988	0.600323	0.437315	0.90294	0.353 [-0.537–1.244]	1	0	0	0	0	0	0	0	0	0	0	1
1792	cg15819225	1	3583333	TP73	0.953024	1.22638	0.9005	0.0325258	0.753892	0.984284	0.437399	0.90294	0.421 [-0.640–1.482]	0	1	0	0	0	0	0	0	0	0	0	1
1793	cg05018361	10	18940650	NSUN6	-1.95572	2.51786	0.0560483	0.0162439	0.0216608	0.114937	0.437613	0.90294	-0.863 [-3.042–1.315]	0	0	1	0	0	0	0	0	0	0	0	1
1794	cg17621389	6	147728290	NA	3.39994	4.37806	0.867794	0.0101902	0.843884	0.915708	0.437704	0.90294	1.501 [-2.287–5.288]	0	0	1	0	0	0	0	0	0	0	0	1
1795	cg19564367	4	7941852	AFAP1;AFAP1	1.02601	1.32164	0.246085	0.0302738	0.167969	0.428062	0.437862	0.90294	0.453 [-0.691–1.596]	1	0	0	0	0	0	0	0	0	0	0	1
1796	cg08782510	8	105703739	NA	-0.891072	1.14811	0.81325	0.0338541	0.69782	0.9245	0.437978	0.90294	-0.393 [-1.387–0.600]	0	0	0	1	0	0	0	0	0	0	0	1
1797	cg12866859	17	43224332	HEXIM1	-1.96057	2.52696	0.657839	0.0198472	0.594277	0.712886	0.438131	0.90294	-0.865 [-3.052–1.321]	0	0	1	0	0	0	0	0	0	0	0	1
1798	cg02678414	16	2209840	TRAF7	-2.39501	3.0897	0.8085	0.0163569	0.75676	0.856266	0.438547	0.90294	-1.057 [-3.730–1.616]	0	0	1	0	0	0	0	0	0	0	0	1
1799	cg07110379	3	104216116	NA	0.899331	1.16062	0.429567	0.0415074	0.206646	0.541613	0.438717	0.90294	0.397 [-0.607–1.401]	0	0	1	0	0	0	0	0	0	0	0	1
1800	cg02939598	10	11386395	NA	-0.765746	0.989489	0.896346	0.0392244	0.600103	0.987183	0.439302	0.90294	-0.338 [-1.194–0.518]	0	0	1	0	0	0	0	0	0	0	0	1
1801	cg04196119	10	4517246	NA	-0.727056	0.939791	0.343167	0.0519871	0.185287	0.557774	0.439446	0.90294	-0.321 [-1.134–0.492]	1	0	0	0	0	0	0	0	0	0	0	1
1802	cg10881773	7	95726958	DYNC1I1;DYNC1I1;DYNC1I1	1.50656	1.94784	0.83538	0.0206344	0.673499	0.887673	0.439554	0.90294	0.665 [-1.020–2.350]	0	0	1	0	0	0	0	0	0	0	0	1
1803	cg13708645	12	121974305	KDM2B;KDM2B	0.734881	0.950475	0.430424	0.0491795	0.268734	0.650242	0.43972	0.90294	0.324 [-0.498–1.147]	0	0	1	0	1	0	1	0	0	0	0	3
1804	cg02780017	11	64981227	SLC22A20	1.2069	1.56343	0.174114	0.0319564	0.0988647	0.292256	0.44044	0.90294	0.533 [-0.820–1.885]	1	0	0	1	0	0	0	0	0	0	0	2
1805	cg07312240	16	11406995	NA	-1.86463	2.41547	0.7836	0.0191848	0.648911	0.844298	0.440441	0.90294	-0.823 [-2.913–1.267]	0	0	1	0	0	0	0	0	0	0	0	1
1806	cg16704703	10	3509710	NA	0.873594	1.13189	0.458115	0.0371612	0.363863	0.578862	0.440532	0.90294	0.386 [-0.594–1.365]	0	1	0	0	0	0	0	0	0	0	0	1
1807	cg14582057	7	4765312	FOXK1	1.47428	1.9114	0.293257	0.0333837	0.179987	0.402202	0.440821	0.90294	0.651 [-1.003–2.304]	0	1	0	0	0	0	0	0	0	0	0	1
1808	cg14755660	12	12635510	DUSP16	-1.45734	1.89146	0.618285	0.0450971	0.48241	0.732659	0.441309	0.90294	-0.643 [-2.280–0.993]	0	0	0	0	0	0	0	0	0	1	0	1
1809	cg27443779	11	14664793	PDE3B;PSMA1	-1.76079	2.28533	0.781414	0.0205346	0.707241	0.835214	0.441317	0.90294	-0.777 [-2.754–1.200]	0	0	1	0	0	0	0	0	0	0	0	1
1810	cg01004682	16	1939241	NA	-1.07037	1.38982	0.802007	0.0282678	0.580584	0.874	0.441507	0.90294	-0.472 [-1.675–0.730]	0	0	0	1	0	0	0	0	0	0	0	1
1811	cg16892887	17	78892212	RPTOR;RPTOR	-1.83832	2.38738	0.804116	0.0169912	0.742272	0.847063	0.441589	0.90294	-0.811 [-2.877–1.254]	0	0	1	0	0	0	0	0	0	0	0	1
1812	cg25550564	7	100951845	NA	-0.676485	0.878694	0.161652	0.0452317	0.0554896	0.309235	0.441672	0.90294	-0.299 [-1.059–0.462]	0	0	1	0	0	0	0	0	0	0	0	1
1813	cg01446393	3	58563609	FAM107A;FAM107A	1.38423	1.79942	0.83631	0.023243	0.718948	0.91095	0.442032	0.90294	0.611 [-0.946–2.168]	0	0	1	0	0	0	0	0	0	0	0	1
1814	cg14304761	9	93564149	SYK;SYK;SYK;SYK;SYK	0.814474	1.0602	0.145342	0.0397037	0.0510916	0.316952	0.442652	0.90294	0.360 [-0.558–1.277]	0	0	1	0	0	0	0	0	0	0	0	1
1815	cg20923605	13	112978683	NA	0.224597	0.292656	0.528877	0.133756	0.296862	0.853012	0.443115	0.90294	0.099 [-0.154–0.352]	1	0	0	0	0	0	0	0	0	0	0	1
1816	cg07105285	11	92702663	MTNR1B	0.996727	1.29909	0.330514	0.0385526	0.209608	0.489404	0.443228	0.90294	0.440 [-0.684–1.564]	0	0	0	1	0	0	0	0	0	0	0	1
1817	cg19300549	6	54200888	TINAG	0.826474	1.07727	0.774984	0.0360036	0.572682	0.854181	0.443264	0.90294	0.365 [-0.567–1.297]	0	0	1	0	0	0	0	0	0	0	0	1
1818	cg01045132	19	11649571	CNN1	0.707952	0.922827	0.234174	0.0469087	0.143082	0.410239	0.443286	0.90294	0.312 [-0.486–1.111]	1	0	0	1	0	0	0	0	0	0	0	2
1819	cg09722420	20	47806305	STAU1;STAU1;STAU1;STAU1;STAU1	-2.36434	3.08307	0.841828	0.0141	0.800638	0.883768	0.443452	0.90294	-1.044 [-3.711–1.624]	0	0	1	0	0	0	0	0	0	0	0	1
1820	cg06839769	3	181879751	NA	2.17656	2.83841	0.785164	0.014754	0.730133	0.830384	0.443483	0.90294	0.961 [-1.495–3.416]	0	0	1	0	0	0	0	0	0	0	0	1
1821	cg22701534	11	19935158	NAV2;NAV2;NAV2	-1.2453	1.62406	0.809283	0.024288	0.646775	0.867483	0.443507	0.90294	-0.550 [-1.955–0.855]	0	0	1	0	0	0	0	0	0	0	0	1
1822	cg04636876	20	4702381	PRND	0.939678	1.22563	0.716006	0.0329685	0.536971	0.805137	0.443564	0.90294	0.415 [-0.646–1.475]	0	0	1	0	0	0	0	0	0	0	0	1
1823	cg17470069	5	179277651	C5orf45;C5orf45	-2.09541	2.73333	0.862137	0.015147	0.805883	0.908909	0.443608	0.90294	-0.925 [-3.290–1.440]	0	0	1	0	0	0	0	0	0	0	0	1
1824	cg02758964	12	131403050	NA	1.05377	1.37534	0.778726	0.0290583	0.591894	0.844776	0.443861	0.90294	0.465 [-0.725–1.655]	0	0	1	0	0	0	0	0	0	0	0	1
1825	cg10922280	16	68034227	DPEP2	-1.56088	2.03746	0.392532	0.0277512	0.321041	0.496757	0.443917	0.90294	-0.689 [-2.452–1.074]	0	0	0	0	0	1	0	0	0	0	0	1
1826	cg22138327	13	27999177	GTF3A	-0.672167	0.877924	0.116542	0.0445626	0.0514003	0.328635	0.444191	0.90294	-0.297 [-1.056–0.463]	1	0	0	0	0	0	0	0	0	0	0	1
1827	cg13531482	8	127381566	NA	-1.04786	1.3707	0.769099	0.0299538	0.635036	0.843263	0.444885	0.90294	-0.463 [-1.648–0.723]	0	0	1	0	0	0	0	0	0	0	0	1
1828	cg25008857	14	105974488	NA	1.04609	1.36868	0.805571	0.0300125	0.62081	0.881115	0.444979	0.90294	0.462 [-0.722–1.646]	0	0	1	0	0	0	0	0	0	0	0	1
1829	cg01221157	16	8807011	ABAT;ABAT;ABAT	0.632375	0.827428	0.73714	0.0474354	0.567094	0.841364	0.445005	0.90294	0.279 [-0.437–0.995]	0	0	1	0	0	0	0	0	0	0	0	1
1830	cg15726045	3	145790097	PLOD2;PLOD2	-0.44339	0.580156	0.634941	0.0678468	0.427089	0.780243	0.445008	0.90294	-0.196 [-0.698–0.306]	1	0	0	0	0	0	0	0	0	0	0	1
1831	cg05201344	13	114304887	ATP4B	0.764739	1.00098	0.863158	0.0387332	0.652297	0.966258	0.445166	0.90294	0.338 [-0.528–1.204]	0	0	1	0	0	0	0	0	0	0	0	1
1832	cg13655385	6	168121752	NA	1.7758	2.32443	0.746805	0.0204797	0.626666	0.789562	0.44518	0.90294	0.784 [-1.227–2.795]	1	0	1	0	0	0	0	0	0	0	0	2
1833	cg12177851	15	89178776	NA	-0.804413	1.05369	0.165259	0.0426594	0.0675437	0.366214	0.445503	0.90294	-0.355 [-1.267–0.557]	0	0	1	0	0	0	0	0	0	0	0	1
1834	cg02562761	16	4307906	TFAP4	-0.69334	0.908262	0.749305	0.0426635	0.620024	0.856316	0.445538	0.90294	-0.306 [-1.092–0.480]	0	0	1	0	0	0	0	0	0	0	0	1
1835	cg01233744	11	125648242	PATE2	1.51433	1.98388	0.823597	0.0202819	0.732132	0.889525	0.44557	0.90294	0.668 [-1.048–2.385]	0	0	1	0	0	0	0	0	0	0	0	1
1836	cg06526681	6	116573109	TSPYL4;TSPYL4	-1.96985	2.58257	0.719536	0.016512	0.658308	0.768204	0.445909	0.90294	-0.869 [-3.104–1.365]	0	0	1	0	0	0	0	0	0	0	0	1
1837	cg26989202	8	99076837	C8orf47;C8orf47;C8orf47;C8orf47	1.25359	1.64473	0.0749553	0.0260825	0.0189507	0.298172	0.446244	0.90294	0.553 [-0.870–1.976]	1	0	0	0	0	0	0	0	0	0	0	1
1838	cg26278228	2	191367505	NA	-2.17277	2.85354	0.838951	0.0159892	0.782716	0.888965	0.446694	0.90294	-0.959 [-3.428–1.510]	0	0	1	0	0	0	0	0	0	0	0	1
1839	cg12279518	1	85190400	NA	-0.566839	0.744478	0.63375	0.0528139	0.368512	0.770014	0.446717	0.90294	-0.250 [-0.894–0.394]	1	0	1	0	0	0	0	0	0	0	0	2
1840	cg03996398	11	128813442	TP53AIP1	-2.18259	2.86807	0.847412	0.0140558	0.802393	0.909292	0.446953	0.90294	-0.963 [-3.445–1.518]	1	0	0	0	0	0	0	0	0	0	0	1
1841	cg00423030	17	76037075	TNRC6C;TNRC6C	-0.531124	0.70001	0.409741	0.0572742	0.198232	0.624464	0.448303	0.90294	-0.234 [-0.840–0.371]	1	0	0	0	0	0	0	0	0	0	0	1
1842	cg27325462	11	129903118	NA	-1.13054	1.49011	0.907342	0.0263427	0.824102	0.99288	0.448328	0.90294	-0.499 [-1.788–0.790]	0	0	1	0	0	0	0	0	0	0	0	1
1843	cg03987192	1	26373407	SLC30A2;SLC30A2	1.07759	1.42051	0.347353	0.0286574	0.20171	0.453266	0.448387	0.90294	0.476 [-0.753–1.705]	0	0	1	0	0	0	0	0	0	0	0	1
1844	cg16846518	3	128062608	EEFSEC	1.3516	1.78226	0.417455	0.0354007	0.289161	0.534574	0.448529	0.90294	0.597 [-0.945–2.138]	0	0	0	0	0	1	0	0	0	0	0	1
1845	cg05091653	2	231281474	SP100;SP100	-3.62845	4.78582	0.0557857	0.00913375	0.0301836	0.0884148	0.448644	0.90294	-1.602 [-5.742–2.539]	0	0	1	0	0	0	0	0	0	0	0	1
1846	cg24243879	10	76614628	MYST4	-1.42259	1.87636	0.236354	0.0486066	0.127781	0.448573	0.448645	0.90294	-0.628 [-2.251–0.995]	0	1	0	0	0	0	0	0	0	0	0	1
1847	cg04560810	5	138861847	TMEM173	-1.57787	2.08124	0.0766147	0.0201529	0.0237594	0.154655	0.448659	0.90294	-0.696 [-2.497–1.104]	0	0	0	1	0	0	0	0	0	0	0	1
1848	cg18900914	5	12230982	NA	0.554789	0.731892	0.553956	0.0553381	0.32559	0.727705	0.448732	0.90294	0.245 [-0.388–0.878]	1	0	0	0	0	0	0	0	0	0	0	1
1849	cg12253931	4	4475538	STX18	-1.36183	1.79909	0.795936	0.0236215	0.704767	0.865778	0.44937	0.90294	-0.601 [-2.158–0.955]	0	0	1	0	0	0	0	0	0	0	0	1
1850	cg00144022	12	122488854	BCL7A;BCL7A	-1.71594	2.26738	0.831528	0.0176427	0.758036	0.879327	0.449465	0.90294	-0.757 [-2.719–1.204]	0	0	1	0	0	0	0	0	0	0	0	1
1851	cg10871120	6	39891273	MOCS1;MOCS1;MOCS1;MOCS1;MOCS1	-0.299874	0.396305	0.474237	0.0989358	0.241631	0.652787	0.449537	0.90294	-0.132 [-0.475–0.210]	0	0	0	1	0	0	0	0	0	0	0	1
1852	cg08492238	7	1033176	NA	0.54651	0.722388	0.592382	0.0546716	0.29017	0.782968	0.449622	0.90294	0.241 [-0.384–0.866]	0	0	0	1	0	0	0	0	0	0	0	1
1853	cg15848685	6	30882641	VARS2;VARS2;VARS2	0.289747	0.383173	0.344255	0.104321	0.101802	0.652788	0.449834	0.90294	0.128 [-0.204–0.459]	0	0	1	0	0	0	0	0	0	0	0	1
1854	cg23079012	2	8343710	NA	0.797182	1.05522	0.887018	0.0409117	0.613136	0.979738	0.450263	0.90294	0.352 [-0.561–1.265]	1	1	1	1	0	0	0	0	0	0	0	4
1855	cg25080348	8	62596090	ASPH;ASPH;ASPH;ASPH;ASPH;ASPH;ASPH;ASPH;ASPH;ASPH;ASPH;ASPH	1.26446	1.67392	0.665189	0.0240596	0.569204	0.764824	0.450308	0.90294	0.558 [-0.890–2.006]	0	0	1	0	0	0	0	0	0	0	0	1
1856	cg20288588	4	3874143	NA	0.656489	0.86921	0.226366	0.0450156	0.107271	0.405449	0.450378	0.90294	0.290 [-0.462–1.042]	1	0	0	0	0	0	0	0	0	0	0	1
1857	cg09548275	11	47282999	NR1H3;NR1H3;NR1H3	-0.910288	1.2064	0.680001	0.0404539	0.51484	0.767358	0.450812	0.903114	-0.402 [-1.446–0.642]	0	0	1	0	0	0	0	0	0	0	0	1
1858	cg21801378	15	72612125	BRUNOL6	-1.23879	1.64278	0.12595	0.0289473	0.046691	0.282919	0.451091	0.903114	-0.547 [-1.968–0.874]	1	0	0	0	0	0	0	0	0	0	0	1
1859	cg04196855	2	183581591	DNAJC10	3.79765	5.03726	0.0679156	0.00793185	0.0445851	0.0953867	0.451193	0.903114	1.676 [-2.682–6.034]	0	0	1	0	0	0	0	0	0	0	0	1
1860	cg25250013	19	11302225	KANK2;KANK2	-1.22364	1.6252	0.522189	0.0259814	0.436922	0.62703	0.451793	0.903756	-0.540 [-1.946–0.866]	0	1	0	0	0	0	0	0	0	0	0	1
1861	cg15243570	22	20792217	SCARF2;SCARF2	-1.35472	1.80074	0.0790573	0.0219008	0.0293839	0.204678	0.452151	0.903756	-0.598 [-2.156–0.960]	0	0	1	0	0	0	0	0	0	0	0	1
1862	cg21351392	6	161607487	AGPAT4	0.322989	0.429413	0.461509	0.0921311	0.233087	0.740951	0.452242	0.903756	0.143 [-0.229–0.514]	0	0	1	0	0	0	0	0	0	0	0	1
1863	cg01243823	16	50732212	NOD2	-0.940772	1.25463	0.289476	0.0510491	0.158072	0.455174	0.453639	0.905404	-0.415 [-1.501–0.670]	0	0	0	0	0	1	1	0	0	0	0	2
1864	cg11547878	8	145138225	GPAA1	-1.05858	1.41194	0.149247	0.0304948	0.0441845	0.255713	0.453702	0.905404	-0.467 [-1.689–0.754]	0	0	1	0	0	0	0	0	0	0	0	1
1865	cg27130176	16	3085982	CCDC64B	0.711131	0.949237	0.524484	0.0425266	0.362874	0.674772	0.454049	0.905404	0.314 [-0.507–1.135]	0	0	1	0	0	0	0	0	0	0	0	1
1866	cg07414525	3	390449	CHL1	-0.59859	0.79919	0.581673	0.0517026	0.381649	0.722778	0.454148	0.905404	-0.264 [-0.956–0.427]	1	0	0	0	0	0	0	0	0	0	0	1
1867	cg14679230	19	42931679	LIPE	-0.9146	1.22158	0.770168	0.0352095	0.510785	0.866978	0.454324	0.905404	-0.404 [-1.461–0.653]	0	0	1	0	0	0	0	0	0	0	0	1
1868	cg09664479	11	44617598	CD82;CD82	1.58312	2.11584	0.585124	0.0198312	0.522222	0.658311	0.454614	0.905404	0.699 [-1.132–2.529]	1	0	0	1	0	0	0	0	0	0	0	2
1869	cg07893512	16	214776	HBM	0.61264	0.819077	0.206806	0.0480555	0.0807819	0.406805	0.45477	0.905404	0.270 [-0.438–0.979]	1	0	0	0	0	0	0	0	0	0	0	1
1870	cg12722337	8	143085750	NA	-0.871185	1.16587	0.507638	0.0354114	0.369269	0.612968	0.455206	0.905788	-0.385 [-1.393–0.624]	0	0	1	0	0	0	0	0	0	0	0	1
1871	cg20670302	18	43652172	PSTPIP2;PSTPIP2	2.09053	2.801	0.0577759	0.0149339	0.0242556	0.128974	0.455743	0.906022	0.923 [-1.500–3.346]	0	0	1	0	0	0	0	0	0	0	0	1
1872	cg03043665	1	3615762	TP73;TP73;TP73;TP73	-1.27282	1.7062	0.933294	0.0227349	0.831529	0.989204	0.455957	0.906022	-0.562 [-2.038–0.914]	1	0	0	0	0	0	0	0	0	0	0	1
1873	cg24629356	1	35122551	NA	-0.348015	0.46711	0.448401	0.0859877	0.188564	0.641836	0.456536	0.906022	-0.154 [-0.558–0.251]	1	0	0	0	0	0	0	0	0	0	0	1
1874	cg10513161	3	183705727	ABCC5;ABCC5	1.61841	2.17278	0.749984	0.0251202	0.643569	0.825687	0.456645	0.906022	0.714 [-1.165–2.594]	0	0	1	0	0	1	0	0	0	0	0	2
1875	cg05648472	11	45232364	PRDM11	-1.71622	2.30528	0.43408	0.0193631	0.371603	0.503675	0.456876	0.906022	-0.758 [-2.752–1.237]	0	0	0	0	0	1	0	0	0	0	0	1
1876	cg09597616	11	107729479	SLC35F2	-1.76386	2.36988	0.0673684	0.016524	0.0294998	0.128419	0.456992	0.906022	-0.779 [-2.829–1.272]	0	0	1	0	0	0	0	0	0	0	0	1
1877	cg15855384	11	118401693	TMEM25;TMEM25;TMEM25;TTC36;TMEM25;TMEM25;TMEM25	0.931312	1.25139	0.123091	0.0318876	0.0449582	0.255695	0.457028	0.906022	0.411 [-0.672–1.494]	0	0	1	0	0	0	0	0	0	0	0	1
1878	cg18280758	1	31885025	SERINC2	-0.89572	1.20664	0.658114	0.0376162	0.471052	0.749721	0.458174	0.907572	-0.395 [-1.439–0.649]	0	0	0	1	0	0	0	0	0	0	0	1
1879	cg16335893	12	123634159	NA	1.50202	2.02395	0.660431	0.0264846	0.560435	0.73911	0.458298	0.907572	0.663 [-1.088–2.414]	0	1	0	0	0	0	0	0	0	0	0	1
1880	cg10581837	13	76334707	LMO7;LMO7	-1.16883	1.57919	0.308482	0.0360483	0.203839	0.417308	0.459499	0.90849	-0.516 [-1.882–0.850]	0	0	0	1	0	0	0	0	0	0	0	1
1881	cg00567854	1	203273693	BTG2	1.13307	1.53112	0.497747	0.0284067	0.309952	0.828889	0.459571	0.90849	0.500 [-0.824–1.825]	0	1	0	0	0	0	0	0	0	0	0	1
1882	cg00929798	10	135150139	CALY	0.345833	0.46746	0.286221	0.0873147	0.0817038	0.652078	0.459698	0.90849	0.153 [-0.252–0.557]	1	0	0	0	0	0	0	0	0	0	0	1
1883	cg13199963	1	27126172	NA	1.35801	1.83606	0.593452	0.0313837	0.419221	0.684535	0.459807	0.90849	0.599 [-0.989–2.188]	0	0	1	0	0	0	0	0	0	0	0	1
1884	cg21901643	5	160973008	GABRB2;GABRB2	-1.52746	2.06596	0.294489	0.0206319	0.249502	0.442247	0.459983	0.90849	-0.674 [-2.462–1.113]	0	0	1	0	0	0	0	0	0	0	0	1
1885	cg09238801	14	74179101	PNMA1;PNMA1	-1.21656	1.6468	0.285239	0.0307689	0.171254	0.378139	0.460346	0.908592	-0.537 [-1.962–0.888]	1	0	0	1	0	0	0	0	0	0	0	2
1886	cg16538359	7	47590825	NA	1.09955	1.48971	0.71015	0.0278001	0.606174	0.773211	0.460737	0.908592	0.485 [-0.803–1.774]	0	0	1	0	0	0	0	0	0	0	0	1
1887	cg01999708	8	139594966	NA	-1.25473	1.70202	0.134558	0.0254399	0.070686	0.402293	0.461283	0.908592	-0.554 [-2.026–0.919]	0	0	1	0	0	0	0	0	0	0	0	1
1888	cg11356375	6	4890624	CDYL;CDYL;CDYL;CDYL	-0.861485	1.16872	0.682356	0.0473879	0.541233	0.817148	0.461333	0.908592	-0.380 [-1.391–0.631]	1	0	0	0	0	0	0	0	0	0	0	1
1889	cg27470213	17	76967695	LGALS3BP	1.27901	1.73671	0.259555	0.027528	0.189208	0.346381	0.461738	0.908592	0.565 [-0.938–2.067]	0	0	0	0	0	0	1	0	0	0	0	1
1890	cg16639665	11	133402497	OPCML	-1.2573	1.70797	0.189512	0.0247057	0.127492	0.311327	0.46193	0.908592	-0.555 [-2.033–0.923]	1	0	0	0	0	0	0	0	0	0	0	1
1891	cg12414174	12	89748895	NA	0.356878	0.485122	0.483491	0.0832058	0.298025	0.7335	0.462228	0.908592	0.158 [-0.262–0.577]	1	0	0	0	0	0	0	0	0	0	0	1
1892	cg17516247	1	174933574	NA	-0.861287	1.17093	0.40038	0.0454649	0.285309	0.568961	0.462284	0.908592	-0.380 [-1.393–0.633]	0	0	1	0	0	0	0	0	0	0	0	1
1893	cg01062937	16	88537260	ZFPM1	1.86325	2.53362	0.43449	0.0176446	0.378552	0.489314	0.462371	0.908592	0.822 [-1.369–3.014]	1	0	0	0	0	0	0	0	0	0	0	1
1894	cg10145926	14	95875792	C14orf139	1.54063	2.09541	0.793448	0.0192527	0.664842	0.848335	0.462476	0.908592	0.680 [-1.133–2.493]	0	0	1	0	0	0	0	0	0	0	0	1
1895	cg21349637	18	13218607	C18orf1;C18orf1	-1.204	1.64148	0.0662764	0.0237643	0.0240247	0.313139	0.463545	0.909274	-0.531 [-1.952–0.889]	0	0	0	0	0	0	0	0	0	0	1	1
1896	cg26066277	17	79792777	DYSFIP1	1.47127	2.00658	0.876383	0.0216667	0.804551	0.933586	0.463704	0.909274	0.649 [-1.087–2.385]	1	0	0	0	0	0	0	0	0	0	0	1
1897	cg16578636	10	92987457	PCGF5	-0.783903	1.06959	0.29188	0.0409827	0.198346	0.444011	0.463902	0.909274	-0.346 [-1.271–0.579]	0	0	0	0	0	1	0	0	0	0	0	1
1898	cg04114386	4	42485483	ATP8A1;ATP8A1	1.32773	1.81507	0.829032	0.0215927	0.711196	0.888495	0.464755	0.909274	0.586 [-0.984–2.156]	0	0	1	0	0	0	0	0	0	0	0	1
1899	cg26365581	1	172243209	DNM3;DNM3	0.860261	1.17733	0.692027	0.0395189	0.571118	0.801008	0.465251	0.909274	0.380 [-0.639–1.398]	0	0	0	0	0	0	0	0	0	1	0	1
1900	cg05625687	11	40330301	NA	1.46445	2.00437	0.81597	0.0204769	0.746458	0.892518	0.465286	0.909274	0.646 [-1.088–2.380]	0	0	1	0	0	0	0	0	0	0	0	1
1901	cg11987759	7	65425863	GUSB	-0.386124	0.528762	0.727177	0.0777655	0.511216	0.86717	0.465523	0.909274	-0.170 [-0.628–0.287]	1	0	0	0	0	0	0	0	0	0	0	1
1902	cg20154489	10	466251	DIP2C	1.14128	1.56301	0.925369	0.025008	0.850156	0.991819	0.46556	0.909274	0.504 [-0.848–1.856]	0	0	1	0	0	0	0	0	0	0	0	1
1903	cg05404459	2	8802585	NA	-1.08849	1.4919	0.737867	0.0325933	0.594936	0.822199	0.465913	0.909274	-0.480 [-1.771–0.810]	1	0	0	0	0	0	0	0	0	0	0	1
1904	cg19354523	8	1320357	NA	1.89673	2.60151	0.937497	0.015042	0.885797	0.985171	0.466228	0.909274	0.837 [-1.413–3.088]	1	0	0	0	0	0	0	0	0	0	0	1
1905	cg10473004	8	87526705	CPNE3;CPNE3	-1.57731	2.16362	0.0707526	0.0183611	0.0335515	0.18414	0.466274	0.909274	-0.696 [-2.568–1.176]	0	0	1	0	0	0	0	0	0	0	0	1
1906	cg01405744	8	75237141	NA	-0.954123	1.31052	0.786	0.0312363	0.682702	0.910679	0.466862	0.909274	-0.421 [-1.555–0.713]	0	0	1	0	0	0	0	0	0	0	0	1
1907	cg25667998	19	56705433	ZSCAN5B	1.18347	1.62753	0.745479	0.0335495	0.606446	0.826367	0.467408	0.909274	0.522 [-0.886–1.930]	0	1	0	0	0	0	0	0	0	0	0	1
1908	cg18887961	2	220160545	PTPRN	1.22261	1.6815	0.839892	0.0233793	0.767841	0.910982	0.467447	0.909274	0.540 [-0.915–1.994]	0	0	1	0	0	0	0	0	0	0	0	1
1909	cg04602747	6	118273169	SLC35F1	0.518662	0.714106	0.265739	0.0564995	0.114325	0.481019	0.467928	0.909274	0.229 [-0.389–0.847]	0	0	0	1	0	0	0	0	0	0	0	1
1910	cg01751992	4	52711271	DCUN1D4;DCUN1D4	-0.904665	1.24576	0.470777	0.0321286	0.306838	0.680445	0.467998	0.909274	-0.399 [-1.477–0.678]	0	0	1	0	0	0	0	0	0	0	0	1
1911	cg14511070	17	76107014	NA	2.54322	3.50271	0.815572	0.0111159	0.78423	0.850465	0.468072	0.909274	1.123 [-1.908–4.153]	0	0	1	0	0	0	0	0	0	0	0	1
1912	cg05946118	16	8985638	NA	-1.93164	2.6634	0.659519	0.0245953	0.573086	0.745432	0.468574	0.909274	-0.853 [-3.157–1.452]	1	0	0	1	0	0	0	0	0	0	0	2
1913	cg19825437	3	169383292	NA	-0.584088	0.805361	0.762646	0.0501448	0.496419	0.927549	0.468577	0.909274	-0.258 [-0.955–0.439]	0	0	1	0	0	0	0	0	0	0	0	1
1914	cg02505956	7	157348266	PTPRN2;PTPRN2;PTPRN2	1.41634	1.9531	0.862882	0.0203929	0.750439	0.920548	0.468623	0.909274	0.625 [-1.065–2.315]	0	0	1	0	0	0	0	0	0	0	0	1
1915	cg11588197	11	128391494	ETS1;ETS1;ETS1	0.32097	0.442818	0.426286	0.0888759	0.23437	0.811573	0.468832	0.909274	0.142 [-0.241–0.525]	0	1	0	0	0	1	0	0	0	0	0	2
1916	cg10042645	11	2308589	NA	-0.643587	0.888025	0.554536	0.0511637	0.320386	0.701316	0.46889	0.909274	-0.284 [-1.052–0.484]	0	1	0	0	0	0	0	0	0	0	0	1
1917	cg14161159	2	132481826	C2orf27A	-0.271662	0.375081	0.569108	0.104475	0.296043	0.898087	0.469174	0.909274	-0.120 [-0.444–0.205]	1	0	0	0	0	0	0	0	0	0	0	1
1918	cg13224427	15	70546741	NA	-1.79871	2.48388	0.842018	0.0166817	0.772945	0.882421	0.46925	0.909274	-0.794 [-2.943–1.355]	0	0	1	0	0	0	0	0	0	0	0	1
1919	cg06354975	4	41361996	LIMCH1;LIMCH1;LIMCH1	0.474121	0.654792	0.696472	0.0621235	0.471753	0.952053	0.469295	0.909274	0.209 [-0.357–0.776]	1	0	0	1	0	0	0	0	0	0	0	2
1920	cg26782322	13	93718914	NA	-1.4101	1.94819	0.815637	0.0207612	0.717753	0.873217	0.469464	0.909274	-0.622 [-2.308–1.063]	0	0	1	0	0	0	0	0	0	0	0	1
1921	cg11382945	20	20037150	C20orf26;C20orf26;CRNKL1	-0.599378	0.828111	0.201573	0.0507795	0.100198	0.50544	0.469473	0.909274	-0.265 [-0.981–0.452]	1	0	0	0	0	0	0	0	0	0	0	1
1922	cg25884579	6	42883389	PTCRA;PTCRA;PTCRA;PTCRA	-1.66473	2.30102	0.722478	0.029539	0.601666	0.799073	0.469665	0.909274	-0.735 [-2.725–1.256]	0	0	0	0	0	0	0	0	0	1	0	1
1923	cg00973118	16	374570	AXIN1;AXIN1	1.09693	1.51932	0.451128	0.0318888	0.376371	0.565201	0.470581	0.909951	0.484 [-0.830–1.799]	0	0	1	0	0	1	0	0	0	0	0	2
1924	cg01990874	19	36644277	COX7A1	1.2748	1.76606	0.877107	0.0225128	0.462209	0.921309	0.470674	0.909951	0.563 [-0.965–2.091]	0	0	1	0	0	0	0	0	0	0	0	1
1925	cg24258592	10	119806883	CASC2;RAB11FIP2;CASC2;CASC2	0.731055	1.01331	0.713061	0.0395917	0.5551	0.861052	0.470907	0.909951	0.323 [-0.554–1.199]	0	0	1	0	0	0	0	0	0	0	0	1
1926	cg15880704	10	112546110	RBM20	1.45374	2.0154	0.418708	0.0212792	0.335932	0.483727	0.470993	0.909951	0.642 [-1.102–2.385]	0	0	0	0	0	0	1	0	0	0	0	1
1927	cg00785522	1	150521766	ADAMTSL4;ADAMTSL4	0.643492	0.892665	0.169977	0.0470326	0.0622495	0.360821	0.471268	0.91001	0.284 [-0.488–1.056]	1	0	0	0	0	0	0	0	0	0	0	1
1928	cg00040486	8	123790743	NA	1.04599	1.45327	0.873144	0.0275144	0.764037	0.980365	0.471956	0.910629	0.462 [-0.796–1.719]	0	0	1	0	0	0	0	0	0	0	0	1
1929	cg08411068	19	12624565	ZNF709;ZNF709	1.58548	2.20344	0.342218	0.0203795	0.291732	0.477716	0.472078	0.910629	0.700 [-1.206–2.606]	0	0	0	1	0	0	0	0	0	0	0	1
1930	cg26430023	11	79147209	ODZ4	0.488947	0.68	0.7161	0.0587774	0.451218	0.886447	0.472392	0.910762	0.216 [-0.372–0.804]	1	0	0	0	0	0	0	0	0	0	0	1
1931	cg22875823	6	33400543	SYNGAP1	-0.712855	0.993885	0.581587	0.0509294	0.386272	0.720042	0.4735	0.911938	-0.315 [-1.174–0.545]	0	1	0	0	0	0	1	0	0	0	0	2
1932	cg05413285	2	151537993	NA	1.07154	1.4941	0.669596	0.0294554	0.562162	0.745057	0.473536	0.911938	0.473 [-0.820–1.766]	0	1	1	0	0	0	0	0	0	0	0	2
1933	cg23938553	17	48591529	MYCBPAP	1.28741	1.79799	0.876402	0.0217475	0.783954	0.935638	0.474246	0.911938	0.568 [-0.987–2.124]	0	0	1	0	0	0	0	0	0	0	0	1
1934	cg01317029	3	184063497	FAM131A;FAM131A	1.88673	2.63521	0.696824	0.0211518	0.625945	0.777885	0.474283	0.911938	0.833 [-1.447–3.113]	1	1	0	1	0	0	0	0	0	0	0	3
1935	cg12286804	10	103457463	NA	1.16709	1.63056	0.887916	0.0245995	0.808648	0.965929	0.474415	0.911938	0.515 [-0.896–1.926]	0	0	1	0	0	0	0	0	0	0	0	1
1936	cg00988129	8	75232556	JPH1	-2.42212	3.38602	0.102909	0.0123336	0.072328	0.182653	0.47468	0.911938	-1.069 [-3.998–1.860]	0	0	1	0	0	0	0	0	0	0	0	1
1937	cg23263057	20	62949372	NA	-0.509817	0.712765	0.813689	0.0544441	0.389444	0.878988	0.474717	0.911938	-0.225 [-0.842–0.392]	0	0	0	1	0	0	0	0	0	0	0	1
1938	cg04180046	7	45002736	MYO1G	0.468131	0.654973	0.49532	0.0618744	0.331751	0.721368	0.475047	0.912101	0.207 [-0.360–0.773]	0	0	1	0	0	0	0	0	0	0	0	1
1939	cg14354168	6	1619134	NA	1.15089	1.61279	0.775116	0.0251397	0.60516	0.827681	0.475747	0.912968	0.508 [-0.887–1.903]	0	0	1	0	0	0	0	0	0	0	0	1
1940	cg15197202	19	10488965	TYK2	1.95046	2.73483	0.769177	0.0155116	0.712492	0.827491	0.476	0.912968	0.861 [-1.505–3.227]	0	0	1	0	0	0	0	0	0	0	0	1
1941	cg13013644	5	502571	SLC9A3	-0.472597	0.663204	0.5729	0.0599445	0.329975	0.786757	0.476368	0.912968	-0.209 [-0.782–0.365]	0	0	0	1	0	0	0	0	0	0	0	1
1942	cg02883666	14	101526670	MIR496	-1.03272	1.45065	0.776456	0.0286144	0.626297	0.854261	0.476798	0.912968	-0.456 [-1.711–0.799]	0	0	1	0	0	0	0	0	0	0	0	1
1943	cg27588321	16	50775288	CYLD;CYLD;CYLD	-0.987223	1.3876	0.693864	0.0342445	0.473881	0.788353	0.47707	0.912968	-0.436 [-1.636–0.765]	1	1	0	0	0	0	0	0	0	0	0	2
1944	cg06909689	22	46266303	NA	-1.31201	1.84674	0.838825	0.0224685	0.756881	0.902537	0.477701	0.912968	-0.579 [-2.177–1.019]	0	0	0	0	0	0	0	0	0	1	0	1
1945	cg07061145	15	78556178	DNAJA4;DNAJA4	-0.994889	1.40217	0.803844	0.0287041	0.699788	0.893878	0.478262	0.912968	-0.439 [-1.652–0.774]	0	0	1	0	0	0	0	0	0	0	0	1
1946	cg14660446	19	48015621	NAPA	1.02813	1.44946	0.54167	0.0371481	0.426659	0.669212	0.478399	0.912968	0.454 [-0.800–1.708]	1	0	0	0	0	0	0	0	0	0	0	1
1947	cg26667550	1	156098772	LMNA;LMNA;LMNA	0.612511	0.863817	0.759277	0.0458725	0.485304	0.830598	0.478549	0.912968	0.270 [-0.477–1.018]	1	0	0	0	0	0	0	0	0	0	0	1
1948	cg09844687	1	154597547	ADAR	-1.20455	1.69893	0.835724	0.0234255	0.744862	0.955369	0.478592	0.912968	-0.532 [-2.001–0.938]	0	0	1	0	0	0	0	0	0	0	0	1
1949	cg01951459	2	236964187	AGAP1;AGAP1	0.606143	0.855681	0.70102	0.0491006	0.567062	0.855552	0.478983	0.912968	0.268 [-0.473–1.008]	0	0	1	0	0	0	0	0	0	0	0	1
1950	cg16119772	5	13505788	NA	1.12019	1.58215	0.826273	0.0251032	0.570234	0.886108	0.479205	0.912968	0.494 [-0.874–1.863]	0	0	1	0	0	0	0	0	0	0	0	1
1951	cg07015927	21	39493537	DSCR8;DSCR8;DSCR8;DSCR4;DSCR8;DSCR8	-0.974357	1.3764	0.666559	0.0306561	0.533457	0.747179	0.479275	0.912968	-0.430 [-1.621–0.761]	0	0	0	0	0	0	0	0	0	1	0	1
1952	cg17071045	4	54969609	NA	-0.932741	1.3179	0.226263	0.0297905	0.155806	0.438291	0.479374	0.912968	-0.412 [-1.552–0.728]	1	0	0	1	0	0	0	0	0	0	0	2
1953	cg04306992	1	4712355	NA	0.550614	0.779217	0.561849	0.050874	0.332508	0.736398	0.480069	0.912968	0.243 [-0.431–0.917]	1	0	0	0	0	0	0	0	0	0	0	1
1954	cg08956157	2	235796044	NA	0.878274	1.24312	0.843807	0.0318042	0.676062	0.938934	0.480141	0.912968	0.388 [-0.688–1.463]	0	0	1	0	0	0	0	0	0	0	0	1
1955	cg12076358	6	33274481	TAPBP;TAPBP;TAPBP	-0.830728	1.17735	0.813157	0.034306	0.437311	0.906342	0.480712	0.912968	-0.367 [-1.385–0.652]	1	0	0	0	0	0	0	0	0	0	0	1
1956	cg16700779	7	100168182	NA	-1.05839	1.50097	0.179127	0.0279567	0.0413129	0.259367	0.480994	0.912968	-0.467 [-1.766–0.831]	0	0	1	0	0	0	0	0	0	0	0	1
1957	cg23235965	6	30459540	HLA-E	1.04698	1.48492	0.318263	0.0356056	0.201916	0.493232	0.481032	0.912968	0.462 [-0.823–1.747]	1	0	1	0	0	0	0	0	0	0	0	2
1958	cg10916401	5	3286167	NA	1.11537	1.58525	0.824618	0.0254193	0.662515	0.886664	0.481952	0.912968	0.492 [-0.879–1.864]	1	0	0	0	0	0	0	0	0	0	0	1
1959	cg05031187	7	73820613	NA	1.35912	1.93169	0.714623	0.026738	0.613713	0.794471	0.481956	0.912968	0.600 [-1.071–2.271]	0	0	1	0	0	0	0	0	0	0	0	1
1960	cg11126205	12	89158050	NA	-1.49506	2.126	0.773043	0.0194687	0.649803	0.832882	0.482182	0.912968	-0.660 [-2.499–1.179]	0	0	1	0	0	0	0	0	0	0	0	1
1961	cg24670383	12	54719352	COPZ1	1.76592	2.51281	0.249034	0.0166302	0.135574	0.296154	0.482469	0.912968	0.779 [-1.394–2.953]	1	0	0	0	0	0	0	0	0	0	0	1
1962	cg09664445	17	2612406	KIAA0664	1.64442	2.34007	0.522668	0.0247066	0.402091	0.600209	0.482497	0.912968	0.726 [-1.299–2.750]	0	1	0	0	1	1	1	0	0	0	0	4
1963	cg14903799	2	237033583	AGAP1;AGAP1	0.97707	1.39166	0.825887	0.0313505	0.655291	0.921555	0.48289	0.912968	0.431 [-0.773–1.635]	0	0	1	0	0	0	0	0	0	0	0	1
1964	cg27377749	7	39605536	C7orf36	0.728147	1.03862	0.206449	0.0376468	0.0995231	0.40413	0.483525	0.912968	0.321 [-0.577–1.220]	0	0	1	0	0	0	0	0	0	0	0	1
1965	cg26879696	10	114206778	VTI1A;ZDHHC6;VTI1A	-1.3269	1.89521	0.0725844	0.020733	0.026669	0.132293	0.484109	0.912968	-0.586 [-2.225–1.054]	0	0	0	1	0	0	0	0	0	0	0	1
1966	cg23378546	17	76352717	NA	0.756236	1.08116	0.255728	0.0492322	0.0993209	0.41606	0.484527	0.912968	0.334 [-0.602–1.269]	0	0	1	0	0	0	0	0	0	0	0	1
1967	cg16735495	7	105690812	NA	-1.32048	1.89049	0.50241	0.0270989	0.433796	0.598674	0.485142	0.912968	-0.583 [-2.218–1.053]	0	1	1	0	0	0	0	0	0	0	0	2
1968	cg10021276	7	157493965	PTPRN2;PTPRN2;PTPRN2	-0.603333	0.864364	0.641111	0.0455556	0.397872	0.767192	0.485438	0.912968	-0.266 [-1.014–0.481]	0	0	1	0	0	0	0	0	0	0	0	1
1969	cg14020176	17	72764985	SLC9A3R1	1.03484	1.48258	0.502533	0.0362159	0.395202	0.597987	0.485445	0.912968	0.457 [-0.826–1.739]	0	0	0	0	0	1	0	0	0	0	0	1
1970	cg01576340	1	9970659	CTNNBIP1;CTNNBIP1	-1.17507	1.68365	0.12416	0.0253635	0.0695576	0.227986	0.485487	0.912968	-0.519 [-1.975–0.938]	0	0	1	0	0	0	0	0	0	0	0	1
1971	cg20313873	10	101436820	ENTPD7	-1.03812	1.48858	0.202098	0.032442	0.106445	0.313882	0.485827	0.912968	-0.458 [-1.746–0.830]	0	1	0	0	0	0	0	0	0	0	0	1
1972	cg25456477	12	86230367	RASSF9	0.390162	0.559464	0.207762	0.0729066	0.0888073	0.511256	0.485827	0.912968	0.172 [-0.312–0.656]	0	0	0	1	0	0	0	0	0	0	0	1
1973	cg06714981	7	127716013	SND1	0.772425	1.10904	0.77329	0.0368127	0.663859	0.870305	0.486394	0.912968	0.341 [-0.619–1.300]	1	0	0	0	0	0	0	0	0	0	0	1
1974	cg23172671	1	203482523	NA	-0.973163	1.39853	0.27395	0.0418556	0.175715	0.429491	0.486789	0.912968	-0.430 [-1.639–0.780]	0	0	0	0	0	0	1	0	0	0	0	1
1975	cg08666707	6	41456441	NA	1.49025	2.14227	0.633807	0.0273726	0.529063	0.709233	0.486918	0.912968	0.658 [-1.196–2.511]	0	1	1	0	0	0	0	0	0	0	0	2
1976	cg13916516	9	140268774	EXD3	3.38287	4.86302	0.833647	0.00926031	0.801362	0.865018	0.486925	0.912968	1.493 [-2.714–5.700]	1	0	0	0	0	0	0	0	0	0	0	1
1977	cg01129886	20	31072675	C20orf112	3.10783	4.46989	0.0703236	0.00895186	0.0536803	0.145757	0.487143	0.912968	1.372 [-2.495–5.239]	0	0	1	0	0	0	0	0	0	0	0	1
1978	cg19774425	19	51327477	KLK1	0.823608	1.18472	0.739628	0.0327989	0.538664	0.843461	0.487199	0.912968	0.364 [-0.661–1.388]	1	0	0	0	0	0	0	0	0	0	0	1
1979	cg08294506	5	149565940	NA	-1.67559	2.41132	0.828727	0.0183732	0.69894	0.877418	0.487391	0.912968	-0.740 [-2.826–1.347]	0	0	1	0	0	0	0	0	0	0	0	1
1980	cg10505902	1	144892111	PDE4DIP;PDE4DIP;PDE4DIP	1.40251	2.01833	0.693195	0.0229515	0.60568	0.762952	0.487391	0.912968	0.619 [-1.127–2.365]	0	0	0	0	0	1	0	0	0	0	0	1
1981	cg26357885	14	65006204	HSPA2	-1.61511	2.32692	0.196022	0.0199224	0.135759	0.262771	0.487887	0.912968	-0.713 [-2.726–1.300]	0	0	0	0	0	1	0	0	0	0	0	1
1982	cg26559804	11	128391271	ETS1;ETS1;ETS1	-0.648272	0.934522	0.442513	0.0496125	0.0723911	0.557921	0.488138	0.912968	-0.286 [-1.095–0.522]	0	0	0	1	0	0	0	0	0	0	0	1
1983	cg03344031	19	50706387	MYH14;MYH14;MYH14	0.616341	0.888577	0.544293	0.0437377	0.39306	0.719397	0.488181	0.912968	0.272 [-0.497–1.041]	1	0	0	0	0	0	0	0	0	0	0	1
1984	cg26418881	10	135270947	LOC619207	1.81734	2.62268	0.791605	0.0167256	0.724532	0.854903	0.488614	0.912968	0.802 [-1.467–3.071]	1	0	0	1	0	0	0	0	0	0	0	2
1985	cg24053619	2	61293272	KIAA1841;KIAA1841	-1.86538	2.69452	0.0675091	0.016821	0.0290193	0.160418	0.48902	0.912968	-0.823 [-3.155–1.508]	0	0	1	0	0	0	0	0	0	0	0	1
1986	cg15694127	1	110091200	GNAI3;GNAI3	-1.82804	2.64094	0.0581193	0.0155201	0.0250045	0.146943	0.489081	0.912968	-0.807 [-3.092–1.478]	1	0	0	0	0	0	0	0	0	0	0	1
1987	cg25117895	6	5003999	RPP40	-1.96959	2.8463	0.110003	0.0157968	0.0691787	0.197379	0.489212	0.912968	-0.869 [-3.332–1.593]	1	0	0	0	0	0	0	0	0	0	0	1
1988	cg07176884	16	75529892	CHST6	-1.60737	2.32485	0.886685	0.0171715	0.829736	0.944597	0.489586	0.912968	-0.709 [-2.721–1.302]	0	0	1	0	0	0	0	0	0	0	0	1
1989	cg23127323	4	1196179	LOC100130872;LOC100130872-SPON2	1.75128	2.53428	0.0860356	0.0172718	0.0365556	0.160767	0.489807	0.912968	0.773 [-1.419–2.966]	0	0	1	0	0	0	0	0	0	0	0	1
1990	cg06426293	6	159151854	SYTL3	-0.228003	0.330332	0.709806	0.117632	0.289313	0.854538	0.490316	0.912968	-0.101 [-0.386–0.185]	0	0	1	0	0	0	0	0	0	0	0	1
1991	cg12555033	4	56224290	SRD5A3	-1.90151	2.75519	0.842474	0.0148781	0.798935	0.911118	0.490359	0.912968	-0.839 [-3.223–1.544]	0	0	1	0	0	0	0	0	0	0	0	1
1992	cg06617217	12	56708578	CNPY2	-0.747926	1.0851	0.791709	0.0364867	0.54376	0.905679	0.490917	0.912968	-0.330 [-1.269–0.609]	0	0	1	0	0	0	0	0	0	0	0	1
1993	cg16734795	19	47839187	GPR77	-0.96666	1.40275	0.396826	0.0325869	0.292347	0.512122	0.491011	0.912968	-0.427 [-1.640–0.787]	0	0	1	0	0	0	0	0	0	0	0	1
1994	cg23254737	4	140006975	ELF2;ELF2	-1.4773	2.14442	0.880801	0.0183271	0.812481	0.937696	0.491145	0.912968	-0.652 [-2.507–1.203]	0	0	1	0	0	0	0	0	0	0	0	1
1995	cg01739831	16	89922539	SPIRE2	1.48957	2.16248	0.757194	0.0207346	0.59481	0.816686	0.491195	0.912968	0.657 [-1.213–2.528]	0	1	0	0	0	0	0	0	0	0	0	1
1996	cg03942922	6	41064480	NFYA;NFYA	-0.947901	1.3764	0.885891	0.0289027	0.43061	0.925159	0.491285	0.912968	-0.418 [-1.609–0.772]	0	0	1	0	0	0	0	0	0	0	0	1
[truncated: 1,735 more rows]

## Sheet: Table S4
Table S4. Sensitivity analysis testing the association of literature-reported CpGs with BMI, conditioning the results for the polygenic risk score (PRS).
The analysis was conducted on Set 1 (N = 624).
BMI, measured as inverse-normal BMI residuals after regresisng on age and sex, was treated as the outcome, with individual CpGs as independent variables in the linear regression analysis. The results were additionally adjusted for smoking status, age, 10 top PCs and the polygenic risk score (PRS) calculated with Yengo et al., 2018 method.
CpG ID	CHR	MAPINFO (hg19)	UCSC_RefGene_Name	beta	se	p	FDR
cg00574958	11	68607622	CPT1A	-17.2719	2.7105	3.68953e-10	1.37287e-06
cg17901584	1	55353706	DHCR24	-6.23847	1.0623	7.07416e-09	1.31615e-05
cg17061862	11	9590431	NA	-5.17826	0.931034	4.00789e-08	4.97112e-05
cg01787285	1	2162682	SKI	-6.67148	1.35278	1.05431e-06	0.000980771
cg19750657	13	38935967	UFM1	6.40386	1.33067	1.88395e-06	0.00140204
cg19693031	1	145441552	TXNIP	-3.75437	0.869693	1.84817e-05	0.0114618
cg17058475	11	68607737	CPT1A;CPT1A	-8.61221	2.06474	3.47458e-05	0.0184699
cg05901543	16	89251975	CDH15	3.36642	0.853095	8.87296e-05	0.038052
cg06543221	16	86899685	NA	2.85089	0.728372	0.000101051	0.038052
cg04524040	19	4153364	CREB3L3	-5.2553	1.34369	0.000102263	0.038052
cg01176028	21	43653234	ABCG1	7.44651	1.92597	0.000122408	0.0414074
cg25465438	6	56194458	NA	3.40693	0.894192	0.000153108	0.0474761
cg16704920	1	2169407	SKI	-6.6464	1.76769	0.000186423	0.0492344
cg26361535	8	144576604	ZC3H3	3.85715	1.02619	0.000187304	0.0492344
cg24327132	15	72520632	PKM2	-7.36659	1.96764	0.000198473	0.0492344
cg18120259	6	43894639	LOC100132354	-5.7423	1.54577	0.000222116	0.0516143
cg22382836	19	723036	PALM	3.61394	0.976914	0.000235808	0.0516143
cg05418719	17	54676595	NA	-6.13808	1.73474	0.000433477	0.0830674
cg00976097	5	421733	AHRR	-3.07225	0.869969	0.000444688	0.0830674
cg11417675	11	73694801	UCP2	-6.20708	1.7582	0.000446479	0.0830674
cg00102166	1	43425337	SLC2A1	2.32679	0.66401	0.000491848	0.0839698
cg06690548	4	139162808	SLC7A11	-3.73006	1.06524	0.000496462	0.0839698
cg11376147	11	57261198	SLC43A1	-11.044	3.16747	0.000524413	0.0848409
cg06500161	21	43656587	ABCG1	5.42435	1.56894	0.000583788	0.0905115
cg19758958	11	62319222	NA	-6.17802	1.79738	0.000627933	0.0934616
cg14649449	9	72660082	MAMDC2	-5.51773	1.62852	0.000749189	0.10722
cg02560388	2	11969958	NA	-6.54686	1.95139	0.000843284	0.11332
cg05603985	1	2161049	SKI	-5.92423	1.76745	0.000852719	0.11332
cg23032421	3	3152038	IL5RA	-4.82345	1.46336	0.00103745	0.129142
cg04138746	16	17034451	NA	-4.75527	1.44312	0.00104119	0.129142
cg25570328	2	108903952	SULT1C2	-5.77865	1.76383	0.00111223	0.133503
cg00441709	17	2528280	PAFAH1B1	2.76376	0.850472	0.00121932	0.141784
cg12658720	17	59488443	C17orf82	-5.26392	1.63922	0.00139159	0.156912
cg17508302	1	161575716	HSPA7	-1.23404	0.393259	0.00178369	0.195209
cg25096107	14	106037781	NA	-4.72009	1.51712	0.00195076	0.207394
cg03152187	17	75417165	SEPT9	-6.32	2.04096	0.00204813	0.211697
cg12425700	4	75186779	NA	-6.10197	1.9885	0.00224649	0.225924
cg17393321	12	131485357	GPR133	7.17834	2.35135	0.00236603	0.231684
cg09554443	1	167487762	CD247	-3.86138	1.26861	0.00243749	0.232561
cg23744638	11	10323902	NA	4.37553	1.45298	0.00270869	0.251976
cg17544521	1	201026177	CACNA1S	-7.74559	2.58768	0.00287258	0.260704
cg21237133	15	41778987	NA	-2.66233	0.897051	0.00311706	0.272796
cg26119090	2	26468346	HADHA	-3.22319	1.08732	0.00315244	0.272796
cg14476101	1	120255992	PHGDH	-2.92791	0.992644	0.00330457	0.279462
cg01231543	16	68741748	NA	-5.33549	1.81623	0.00343251	0.28383
cg03358636	3	197474006	KIAA0226	2.57339	0.880762	0.00361012	0.284295
cg10768690	6	24645875	KIAA0319	5.43455	1.86663	0.00373021	0.284295
cg07986058	15	26094704	ATP10A	-2.97568	1.02239	0.00374101	0.284295
cg04103198	20	1601704	SIRPB1	-5.52477	1.90554	0.00387518	0.284295
cg03619256	7	105515219	ATXN7L1	-4.48929	1.55	0.00391181	0.284295
cg04847110	15	40620444	NA	-5.61443	1.94444	0.0040227	0.284295
cg26153715	14	104808474	NA	1.6851	0.583937	0.00404367	0.284295
cg01124546	11	117515332	DSCAML1	4.51655	1.57191	0.00420459	0.284295
cg03050965	1	101705237	S1PR1	-5.69	1.99461	0.00448301	0.284295
cg07048909	4	41730390	NA	-2.40735	0.844197	0.00449759	0.284295
cg25623774	15	81706395	NA	2.45035	0.860025	0.00453228	0.284295
cg09098539	18	48346473	MRO	4.74596	1.66631	0.00454606	0.284295
cg00194780	17	8172728	PFAS	7.97415	2.80099	0.0045641	0.284295
cg16246545	1	120255941	PHGDH	-3.45443	1.21411	0.00458767	0.284295
cg08857797	17	40927699	VPS25	4.29414	1.51045	0.00462028	0.284295
cg03108070	6	33245490	B3GALT4	-3.41403	1.20469	0.00475061	0.284295
cg15289427	6	24911001	FAM65B	-6.32646	2.23366	0.00477461	0.284295
cg10734665	15	26107410	ATP10A	-3.31555	1.17169	0.00481337	0.284295
cg13903548	6	90024543	GABRR2	6.53501	2.31931	0.00499538	0.290434
cg05762338	17	39184324	KRTAP1-5	-4.53156	1.61572	0.00519842	0.29759
cg20253855	7	101762511	CUX1	-4.44889	1.59874	0.00555788	0.307944
cg27243685	21	43642366	ABCG1	4.58898	1.65084	0.00560835	0.307944
cg11269842	6	24862223	FAM65B	-3.03505	1.09321	0.00566867	0.307944
cg23284245	14	64757679	ESR2	1.59825	0.576347	0.00572394	0.307944
cg04161365	17	27230393	DHRS13	-7.00073	2.52816	0.00579308	0.307944
cg10975897	6	15504844	JARID2	-3.42328	1.23965	0.00592841	0.310699
cg09671122	3	28291744	CMC1	-6.46393	2.34853	0.00609443	0.314963
cg02238760	1	32236337	NA	5.96719	2.18047	0.00638866	0.32313
cg15564619	1	2163437	SKI	-3.95594	1.44657	0.00642614	0.32313
cg04232128	5	138861241	TMEM173	-6.17857	2.26383	0.00653201	0.324075
cg04491823	15	65510022	NA	-3.74893	1.38481	0.0069771	0.33557
cg10601624	12	6404377	NA	-5.01336	1.85344	0.00702463	0.33557
cg15610472	5	53510393	ARL15	7.88243	2.91507	0.00704283	0.33557
cg13997435	1	153538406	S100A2	-5.23069	1.93718	0.00712444	0.33557
cg25294759	17	65714530	NOL11	-11.4647	4.26358	0.00736427	0.342531
cg07136133	11	36422377	PRR5L	-4.06607	1.51992	0.00767066	0.352377
cg23942311	14	51606299	NA	0.989676	0.371125	0.00786479	0.356889
cg16969872	13	79968324	RBM26	-3.11281	1.17282	0.00816043	0.36308
cg05119988	4	166251189	SC4MOL	-3.37504	1.2766	0.00841119	0.36308
cg00848461	5	176732093	PRELID1	4.00332	1.51475	0.00843284	0.36308
cg05304184	16	58281483	NA	2.12675	0.805941	0.00853287	0.36308
cg08309687	21	35320596	NA	-2.62442	0.996698	0.00867636	0.36308
cg03158314	16	84513159	KIAA1609	5.71377	2.17173	0.00873066	0.36308
cg13594957	7	150884641	ASB10	2.48357	0.944027	0.00873445	0.36308
cg14168733	1	201708718	NAV1;NAV1	2.73579	1.04063	0.00878184	0.36308
cg19727396	1	230415185	GALNT2	-4.20325	1.60144	0.00889202	0.363596
cg08264835	1	20716191	NA	2.31467	0.883311	0.00900165	0.364078
cg05063895	16	2073518	NA	-8.38391	3.21216	0.00927655	0.367405
cg20833759	3	49053208	WDR6;DALRD3;DALRD3	-3.86749	1.48187	0.0092814	0.367405
cg10179300	5	14147618	TRIO	-3.29785	1.26846	0.00955283	0.371177
cg10557584	1	41481382	SLFNL1;SLFNL1	-4.97278	1.91332	0.00957618	0.371177
cg17143376	10	135202839	PAOX	-1.62111	0.625716	0.00980573	0.376156
cg18995788	8	62673444	NA	-3.74243	1.4491	0.0100397	0.381201
cg17514528	1	11862907	MTHFR	2.8088	1.09009	0.0102111	0.383792
cg25889918	2	179916184	NA	-4.19306	1.63301	0.0104768	0.388544
cg23882164	2	9919440	NA	-3.11316	1.21393	0.0105711	0.388544
cg13770461	11	46016312	PHF21A;PHF21A	-4.58934	1.79138	0.0106508	0.388544
cg06560379	6	44231305	NFKBIE	-5.05197	1.97891	0.0109265	0.392914
cg26033520	10	74004071	NA	3.38614	1.3297	0.0111258	0.392914
cg09057517	6	27570490	NA	-1.20033	0.472068	0.0112475	0.392914
cg08726900	16	89550474	ANKRD11	-3.13828	1.23493	0.0112936	0.392914
cg27312916	11	85469117	SYTL2	5.66305	2.2359	0.0115675	0.392914
cg06686226	20	61983795	CHRNA4	2.40542	0.949875	0.0115813	0.392914
cg09768821	1	16134915	UQCRHL	4.14111	1.63956	0.0117992	0.392914
cg26251909	1	39874809	KIAA0754;MACF1	-7.42243	2.94241	0.0119051	0.392914
cg08312904	22	39951152	NA	-3.17004	1.25796	0.0119918	0.392914
cg17942763	1	2163472	SKI	-4.85241	1.92648	0.0120318	0.392914
cg23329411	10	43562813	NA	-5.41443	2.15437	0.0122216	0.392914
cg03247245	12	67272574	NA	-4.54657	1.80933	0.0122346	0.392914
cg12974545	3	11198695	HRH1;HRH1	-5.09913	2.03071	0.0122979	0.392914
cg04790923	12	131580385	GPR133	-2.28856	0.911862	0.0123408	0.392914
cg02701024	7	136989898	PTN	1.62927	0.649619	0.0124004	0.392914
cg22203867	5	171621698	EFCAB9	-5.46045	2.17866	0.01246	0.392914
cg00863378	16	56549757	BBS2	3.71408	1.48445	0.0126124	0.394375
cg07128330	12	2921958	ITFG2	-9.13643	3.67212	0.0131121	0.404926
cg27554156	12	13248725	GSG1;GSG1;GSG1;GSG1	-3.81862	1.53572	0.0131674	0.404926
cg08109625	1	2036643	PRKCZ;PRKCZ;PRKCZ	-5.26782	2.12294	0.0133575	0.407403
cg15344192	2	121347210	NA	2.68747	1.09149	0.0140856	0.426118
cg17462107	5	66199867	MAST4;MAST4;MAST4	4.04698	1.65111	0.0145249	0.429834
cg20052079	6	15504923	JARID2	-2.61121	1.0658	0.0145676	0.429834
cg03065625	11	46941490	LRP4	9.23006	3.77013	0.0146393	0.429834
cg09919392	16	34809677	NA	1.80594	0.738652	0.0147721	0.429834
cg05011838	14	99738452	BCL11B;BCL11B	-5.71307	2.33704	0.014786	0.429834
cg19100884	13	114825082	RASA3	-3.01386	1.23464	0.0149287	0.430619
cg13706315	9	134724316	NA	-4.8017	1.97578	0.0153762	0.435203
cg20351189	22	26667643	SEZ6L	2.14116	0.882511	0.0155481	0.435203
cg18798446	12	103862780	C12orf42;C12orf42	-3.13456	1.29209	0.015559	0.435203
cg00004089	17	74678836	MXRA7;MXRA7;MXRA7	-4.49035	1.85269	0.0156554	0.435203
cg08210468	2	62535081	NA	-0.400099	0.165268	0.0157747	0.435203
cg04827223	11	72435913	ARAP1	-2.22954	0.921084	0.0157894	0.435203
cg18476517	8	91227102	NA	5.35659	2.21606	0.0159359	0.435595
cg09803092	15	91381597	NA	-5.03502	2.08504	0.0160378	0.435595
cg23068772	7	30737061	NA	-3.50099	1.45271	0.0162512	0.438192
cg00166216	3	194407860	FAM43A	-2.52485	1.04917	0.0164039	0.439128
cg26347746	1	202172848	LGR6;LGR6	0.950758	0.395924	0.0166342	0.442061
cg16743273	19	2076833	MOBKL2A	-2.56276	1.06836	0.016751	0.442061
cg14246703	9	138869077	NA	5.78711	2.42092	0.0171316	0.448921
cg09148852	12	122235169	LOC338799	-4.39497	1.84079	0.0172665	0.449291
cg22173752	5	114937919	TMED7-TICAM2;TICAM2;TICAM2;TMED7-TICAM2	-3.03004	1.27521	0.0178056	0.46003
cg05991220	3	52813859	ITIH1;ITIH1;ITIH1;ITIH1	-2.95651	1.24715	0.0180703	0.46003
cg25654695	19	2273216	OAZ1	-2.54323	1.07371	0.0181658	0.46003
cg06859735	3	64012970	NA	1.69497	0.716514	0.0183156	0.46003
cg20904489	6	6002032	NRN1	3.27522	1.38515	0.0183674	0.46003
cg02871985	2	43398154	NA	-4.90687	2.07616	0.018421	0.46003
cg16742003	10	35894207	GJD4	1.83923	0.78018	0.0187183	0.460111
cg18763911	19	15561037	WIZ	-3.70266	1.57181	0.0188071	0.460111
cg03234777	11	118095544	AMICA1	4.09309	1.7385	0.0188715	0.460111
cg05635807	8	11422167	NA	-4.83984	2.05698	0.0189473	0.460111
cg25541708	5	179817027	NA	3.6398	1.55117	0.0192721	0.460111
cg16204414	3	10325494	C3orf42	-2.50196	1.06835	0.019509	0.460111
cg13941235	9	137270186	RXRA	-1.53182	0.654844	0.0196486	0.460111
cg22143698	5	10608058	ANKRD33B	4.7406	2.02834	0.0197546	0.460111
cg00508575	12	90050967	ATP2B1;ATP2B1	-4.5548	1.95345	0.0200449	0.460111
cg08462501	4	38138950	TBC1D1	-3.62468	1.55494	0.0200764	0.460111
cg27382459	2	145237379	ZEB2;ZEB2	-3.56614	1.52993	0.020085	0.460111
cg20566934	3	143993048	NA	-5.18388	2.22594	0.020195	0.460111
cg00511228	7	64363934	ZNF273;ZNF273	6.97695	2.99799	0.0202829	0.460111
cg16662477	17	33401430	RFFL	-3.13662	1.34845	0.0203421	0.460111
cg15135047	3	72149514	NA	5.25447	2.26373	0.0206091	0.460111
cg03850986	10	116408382	ABLIM1;ABLIM1;ABLIM1	-2.34789	1.01165	0.0206251	0.460111
cg04229928	11	119303807	NA	2.19569	0.947285	0.0207878	0.460111
cg20960181	1	86094825	NA	1.9879	0.858047	0.0208485	0.460111
cg06067393	3	86780723	NA	3.6916	1.59359	0.020862	0.460111
cg24591105	1	230415225	GALNT2	-2.12054	0.91565	0.0208973	0.460111
cg01199327	11	44626750	CD82;CD82	-3.12087	1.35213	0.0213287	0.466848
cg25653947	8	144443217	NA	-4.40356	1.91421	0.0217607	0.467613
cg24048338	8	43046482	HGSNAT	3.91793	1.70355	0.0217949	0.467613
cg10151957	12	54091604	NA	1.73004	0.752312	0.0218083	0.467613
cg19016694	17	80821826	TBCD	-4.5171	1.97104	0.022263	0.467613
cg02272599	19	11267029	SPC24	-2.29565	1.00175	0.0222682	0.467613
cg03636183	19	17000585	F2RL3	2.59923	1.13511	0.0223734	0.467613
cg15990972	2	177012372	NA	2.83286	1.23747	0.0224085	0.467613
cg13798289	16	67875619	THAP11;CENPT	-4.96857	2.1709	0.0224391	0.467613
cg21506299	6	137105225	MAP3K5	-4.94627	2.16205	0.0224947	0.467613
cg06898549	12	41083590	NA	2.06434	0.904881	0.0228744	0.470726
cg00581043	6	168106129	NA	1.00476	0.440499	0.0228975	0.470726
cg01901101	1	9486939	NA	-3.53967	1.55732	0.02338	0.476303
cg20954977	2	232260116	B3GNT7	-2.56742	1.12994	0.0234248	0.476303
cg18011760	2	19320928	NA	1.7174	0.758694	0.0239499	0.483179
cg11927233	5	170816542	NPM1;NPM1;NPM1	3.06897	1.35648	0.0240226	0.483179
cg27076113	6	98973854	NA	1.62549	0.720754	0.0244731	0.485752
cg13657200	9	117266029	DFNB31;DFNB31	5.06615	2.24859	0.0246135	0.485752
cg13319042	5	151067848	SPARC	4.72563	2.09973	0.0247695	0.485752
cg03641492	6	168859954	SMOC2;SMOC2	2.01658	0.896657	0.0248713	0.485752
cg02370100	21	43655256	ABCG1;ABCG1;ABCG1;ABCG1;ABCG1;ABCG1	4.75632	2.11508	0.0248859	0.485752
cg24859945	7	155832992	NA	-1.52373	0.677809	0.0249338	0.485752
cg17766560	19	8601336	MYO1F	7.69995	3.43637	0.0254053	0.49236
cg06039074	16	89502388	ANKRD11	-5.84421	2.61375	0.0257186	0.492528
cg13844237	9	128284824	MAPKAP1;MAPKAP1;MAPKAP1;MAPKAP1;MAPKAP1;MAPKAP1	-2.57707	1.15413	0.0259189	0.492528
cg23998749	1	154968781	NA	-5.22282	2.34163	0.0260848	0.492528
cg24687805	15	55513621	RAB27A	5.21628	2.3394	0.0261298	0.492528
cg06917727	15	70396123	NA	-5.13396	2.30286	0.0261541	0.492528
cg02116255	9	73032750	NA	-2.39226	1.07364	0.0262346	0.492528
cg02884928	14	105251610	AKT1;AKT1;AKT1	1.87608	0.844442	0.0266733	0.492528
cg07475468	22	38857574	NA	-8.76714	3.94868	0.0267697	0.492528
cg14688529	14	21526530	RNASE8;RNASE8;NDRG2	-6.23439	2.80859	0.0268045	0.492528
cg23957285	19	4558740	SEMA6B	4.25438	1.91666	0.0268096	0.492528
cg04065210	7	35074628	DPY19L1	-3.01608	1.35933	0.02687	0.492528
cg01072076	5	1930801	NA	1.25527	0.568411	0.0275908	0.501365
cg19219750	5	31193686	CDH6	2.87573	1.30327	0.0277191	0.501365
cg21483311	7	1793123	NA	-3.27093	1.48272	0.0277563	0.501365
cg22590032	5	180050565	FLT4;FLT4	5.74245	2.60683	0.0279809	0.502981
cg23670630	11	118842650	FOXR1	-1.23245	0.560977	0.0284001	0.508061
cg00948664	3	48935316	SLC25A20	-3.21738	1.46746	0.0287245	0.510554
cg11900509	10	81946545	ANXA11;ANXA11;ANXA11	-1.53871	0.702358	0.028848	0.510554
cg22571135	7	55377050	NA	2.42384	1.10845	0.029147	0.510554
cg01979352	1	182569418	RGS16	6.40576	2.93762	0.0295972	0.510554
cg05468843	11	117857990	IL10RA;IL10RA	3.87165	1.77608	0.0296499	0.510554
cg02837027	18	49865711	DCC	1.58078	0.72618	0.0298779	0.510554
cg05275229	19	10023943	OLFM2	-1.98415	0.911895	0.0299521	0.510554
cg00431050	10	103985730	ELOVL3	-4.89522	2.2504	0.0299964	0.510554
cg06942637	1	153633895	SNAPIN	-3.69826	1.70049	0.0300298	0.510554
cg03922337	11	14380918	RRAS2;RRAS2	5.00724	2.30856	0.0304718	0.510554
cg16346065	6	160212014	TCP1;TCP1;MRPL18	-7.57049	3.49071	0.0304899	0.510554
cg14887099	13	51060599	NA	3.87086	1.78558	0.0305597	0.510554
cg16353254	16	48532923	NA	-6.46792	2.9847	0.0306216	0.510554
cg17260706	11	118782879	BCL9L	-4.89676	2.26095	0.0307163	0.510554
cg14341014	6	131461133	NA	3.77227	1.74177	0.030718	0.510554
cg03429643	2	99280963	MGAT4A;MGAT4A	4.58554	2.12358	0.0312152	0.510554
cg20995564	2	145172035	ZEB2;ZEB2	2.00042	0.926453	0.0312242	0.510554
cg09732563	2	75196679	POLE4	6.70635	3.10595	0.0312266	0.510554
cg01406381	19	47288263	SLC1A5;SLC1A5;SLC1A5	5.01219	2.32516	0.0315058	0.510554
cg19200953	13	100470738	CLYBL	1.36592	0.633887	0.031568	0.510554
cg01932197	7	83087065	SEMA3E	-1.09208	0.507052	0.0316515	0.510554
cg03298080	6	121827335	NA	3.78237	1.76091	0.0321122	0.510554
cg05845030	12	91573247	DCN;DCN;DCN;DCN;DCN;DCN;DCN	-4.08185	1.90263	0.0323196	0.510554
cg01520402	3	142790398	NA	-1.35986	0.633946	0.0323441	0.510554
cg02550738	5	95478736	NA	-0.306856	0.143081	0.0323799	0.510554
cg24674445	1	156076363	NA	-2.69685	1.25757	0.0323901	0.510554
cg24727480	12	109901083	KCTD10	4.84617	2.26075	0.0324616	0.510554
cg09613192	2	181388538	NA	2.4165	1.12832	0.0326181	0.510554
cg06178669	11	63334608	NA	-2.36176	1.10298	0.0326518	0.510554
cg13430439	19	17326059	USE1	2.63485	1.23054	0.0326557	0.510554
cg06857094	6	31762442	VARS	2.49015	1.16635	0.0331621	0.513802
cg19287610	6	164461074	NA	-1.09283	0.512038	0.0332217	0.513802
cg23124695	7	108211104	THAP5;THAP5;DNAJB9	-10.977	5.14488	0.0332777	0.513802
cg22580512	12	125002474	NCOR2;NCOR2	2.13502	1.0045	0.0339524	0.51926
cg18232235	12	11700321	NA	-0.451786	0.212637	0.0340173	0.51926
cg07514618	14	103979422	NA	4.19145	1.9731	0.0340499	0.51926
cg00347620	12	115109730	TBX3;TBX3	3.68129	1.73767	0.0345367	0.520358
cg19494100	6	18387313	RNF144B	-5.24585	2.47844	0.0347011	0.520358
cg16523158	6	167535171	CCR6;CCR6	-3.21881	1.52133	0.034771	0.520358
cg05850870	2	75121844	NA	-1.48299	0.701052	0.0348056	0.520358
cg10418114	6	151125848	PLEKHG1	-3.22481	1.5246	0.034821	0.520358
cg09092525	20	58570133	CDH26;CDH26	-2.77747	1.3159	0.0352073	0.523695
cg06021189	6	28872284	TRIM27	-5.35871	2.54048	0.0353258	0.523695
cg16200531	2	135532566	NA	2.89288	1.37542	0.0358536	0.529322
cg11388320	4	81119299	PRDM8;PRDM8	-2.36319	1.12484	0.0360609	0.529322
cg19053223	7	105359070	ATXN7L1	-5.05647	2.40772	0.0361322	0.529322
cg27093918	16	69564625	NA	2.53774	1.20949	0.036302	0.529724
cg02286155	5	176826262	NA	-4.68113	2.2334	0.0364994	0.52998
cg10408113	4	174895229	NA	-4.08282	1.95098	0.036791	0.52998
cg01688202	20	48526714	SPATA2;SPATA2	-0.969245	0.463236	0.036824	0.52998
cg08006309	16	1587810	IFT140;TMEM204	-2.16596	1.03555	0.0368892	0.52998
cg02078520	1	84944298	RPF1	4.61014	2.20856	0.0372698	0.533389
cg11078090	1	23878540	NA	3.88694	1.86598	0.0376652	0.536982
cg22693030	15	71109119	NA	-2.53691	1.21963	0.0379394	0.53801
cg15512289	1	97026071	NA	1.97644	0.950615	0.0380265	0.53801
cg11185792	1	6097703	KCNAB2;KCNAB2	-2.50251	1.20902	0.0388887	0.548125
cg26306372	10	17270232	VIM	-4.6315	2.24224	0.0392938	0.550895
cg00373256	3	186519153	RFC4;RFC4	-3.78142	1.83272	0.0395113	0.550895
cg27471124	11	109292789	C11orf87	2.77705	1.3467	0.0396223	0.550895
cg13904562	12	48690974	NA	1.26189	0.612111	0.0396775	0.550895
cg24905316	10	135186343	ECHS1	1.3296	0.646461	0.0401395	0.551827
cg01853079	11	108370607	KDELC2	-6.26626	3.04722	0.0401729	0.551827
cg19211880	3	134088357	AMOTL2	2.08555	1.01502	0.0403375	0.551827
cg25158622	6	32942429	BRD2;BRD2	4.14447	2.01837	0.040465	0.551827
cg17453767	4	144277796	GAB1;GAB1	-3.80603	1.85391	0.0405044	0.551827
cg16611584	17	19809078	AKAP10	1.2573	0.612829	0.0406344	0.551827
cg08517131	16	1445789	NA	-3.38845	1.65336	0.0408493	0.552728
cg23366050	18	159793	USP14;USP14	1.55908	0.763116	0.0414801	0.555336
cg04230910	6	134373852	SLC2A12	6.46208	3.16297	0.0414805	0.555336
cg07612615	10	132684286	NA	3.43037	1.67913	0.0414898	0.555336
cg00095859	7	1336729	NA	-1.87054	0.916805	0.0417554	0.556888
cg25135457	17	40715244	COASY;COASY;COASY;COASY;COASY	10.7715	5.28348	0.0419118	0.556978
cg05380808	1	210820877	HHAT;HHAT;HHAT;HHAT;HHAT;HHAT	3.01075	1.48324	0.0428088	0.566874
cg15867717	15	35838514	ATPBD4;ATPBD4	-5.97956	2.94856	0.0430015	0.567406
cg10987503	7	922825	C7orf20	-3.79139	1.872	0.0432729	0.56897
cg09062663	5	10262804	CCT5	-3.62845	1.80017	0.0442811	0.578638
cg09063663	1	16484811	NA	-3.96629	1.96814	0.0443192	0.578638
cg22294804	8	26484149	DPYSL2	4.47045	2.2226	0.04473	0.58196
cg11969813	17	79816559	P4HB	2.17149	1.08142	0.0450871	0.584561
cg01242348	14	23586886	CEBPE	-5.20227	2.59606	0.0455243	0.58818
cg06533408	12	69139618	SLC35E3	-2.87829	1.43967	0.0460254	0.592596
cg26978172	6	31696223	DDAH2	-2.95146	1.48022	0.046607	0.598017
cg16815882	1	35908609	KIAA0319L	4.00354	2.01079	0.0469258	0.598893
cg12813802	8	97316933	PTDSS1	-2.86759	1.44072	0.0469972	0.598893
cg15160709	2	72357937	CYP26B1	1.98367	0.998423	0.0473946	0.60003
cg23459424	2	28549125	BRE;BRE;BRE;BRE;BRE	4.31018	2.17013	0.0474679	0.60003
cg18704527	22	19962042	ARVCF	-2.73077	1.37579	0.0476084	0.60003
cg17137186	2	101928209	NA	-5.63048	2.83826	0.0477315	0.60003
cg00612905	16	87700595	JPH3	3.4379	1.73672	0.0482071	0.602957
cg04453552	16	57394387	CCL22	3.14503	1.58934	0.0482884	0.602957
cg17669033	2	113875512	IL1RN;IL1RN;IL1RN;IL1RN;IL1RN;IL1RN	-4.51695	2.28615	0.0486322	0.605219
cg22889887	11	113433931	NA	-2.36325	1.19923	0.0492197	0.608239
cg21671277	2	109485935	CCDC138	5.54551	2.8147	0.0492706	0.608239
cg26952928	8	142230233	SLC45A4	-4.14371	2.1052	0.0494864	0.608239
cg16276225	1	247097993	NA	4.88678	2.48318	0.0495287	0.608239
cg01881899	21	43652704	ABCG1;ABCG1;ABCG1;ABCG1;ABCG1;ABCG1	4.21699	2.14771	0.0500469	0.610604
cg07658681	10	73553201	CDH23	2.50588	1.27626	0.0500495	0.610604
cg00871207	14	89080250	NA	3.52943	1.80052	0.050427	0.613199
cg11345323	1	1981825	PRKCZ	-2.42741	1.23979	0.0506972	0.614477
cg05956521	1	157668115	FCRL3	2.42205	1.23861	0.0509881	0.615996
cg03946530	15	65596423	NA	-9.57126	4.90288	0.0513782	0.616834
cg21429551	7	30635762	GARS	-1.56216	0.801896	0.0518662	0.616834
cg25221975	3	13663444	FBLN2;FBLN2;FBLN2	2.96892	1.52565	0.0521164	0.616834
cg02913194	6	143928514	PHACTR2;PHACTR2	2.12697	1.09509	0.0525661	0.616834
cg27275941	3	15751015	ANKRD28	-2.17293	1.1189	0.0525979	0.616834
cg26108621	13	40690368	NA	2.95203	1.52011	0.052602	0.616834
cg02629227	12	105501526	KIAA1033;KIAA1033	8.68851	4.47485	0.0526448	0.616834
cg15994182	2	95941774	PROM2;PROM2;PROM2	-5.06802	2.61153	0.0527663	0.616834
cg06381803	19	46119475	EML2	3.8718	1.99627	0.052902	0.616834
cg16133703	5	95206387	NA	-3.73064	1.92738	0.0533816	0.616834
cg26009944	1	52210504	OSBPL9;OSBPL9;OSBPL9;OSBPL9;OSBPL9;OSBPL9;OSBPL9	3.13293	1.61915	0.0534641	0.616834
cg00668559	6	44230977	NFKBIE	2.69822	1.39675	0.0538516	0.616834
cg07090356	18	23668764	SS18;SS18	-2.35776	1.22066	0.0538812	0.616834
ch.2.12395676F	2	12478225	NA	9.10117	4.71222	0.0538999	0.616834
cg02043791	8	38322629	FGFR1;FGFR1;FGFR1;FGFR1;FGFR1;FGFR1;FGFR1	-2.39344	1.24287	0.0546044	0.616834
cg09196449	13	45451173	NA	-4.01406	2.08508	0.0546801	0.616834
cg23051272	17	17589471	RAI1	-3.21693	1.6734	0.055025	0.616834
cg20732869	11	35314759	SLC1A2;SLC1A2;SLC1A2	2.6496	1.37904	0.0551592	0.616834
cg27594248	20	46489195	NA	-4.70152	2.44761	0.0552177	0.616834
cg03833068	6	27804958	HIST1H2BN	7.68463	4.00278	0.0553493	0.616834
cg25181043	20	47013841	NA	-1.85746	0.96789	0.0554431	0.616834
cg09349128	22	50327986	NA	-3.34836	1.74514	0.0554955	0.616834
cg11160908	3	122712271	SEMA5B	1.5305	0.79787	0.0555512	0.616834
cg00893603	13	26587011	ATP8A2	1.29757	0.676616	0.055615	0.616834
cg27395200	6	32942710	BRD2;BRD2	2.9063	1.51757	0.0559497	0.616834
cg14505439	9	134605210	RAPGEF1	-5.66391	2.95824	0.0560113	0.616834
cg25292882	15	39431467	NA	3.01036	1.57344	0.0561882	0.616834
cg01537713	3	142606818	PCOLCE2	-2.05734	1.07554	0.0562386	0.616834
cg26808510	4	3673098	NA	-1.89044	0.988997	0.0564156	0.616834
cg04410446	8	101662246	SNX31	-2.67015	1.39778	0.056569	0.616834
cg08881019	1	156096178	LMNA;LMNA;LMNA	-4.62408	2.42087	0.0565931	0.616834
cg10398455	2	72904298	EXOC6B	4.19922	2.19872	0.0566243	0.616834
cg20103150	4	170236265	NA	2.14452	1.12301	0.0566546	0.616834
cg22831029	7	83325268	NA	-1.70069	0.890732	0.0566937	0.616834
cg23235277	12	110206494	MGC14436;MGC14436;C12orf34	6.60874	3.46607	0.0570329	0.618322
cg04187668	4	178406078	NA	2.45514	1.28832	0.0571628	0.618322
cg09481056	16	2339260	ABCA3	-3.44508	1.81171	0.0577018	0.621343
cg11817899	10	108923111	SORCS1;SORCS1	1.95883	1.0306	0.0578199	0.621343
cg09754272	1	156399638	C1orf61	4.28508	2.25562	0.0579431	0.621343
cg03735511	8	27461800	CLU;CLU;CLU	4.83114	2.54757	0.0583866	0.6243
cg22156534	17	560837	VPS53;VPS53	-3.98817	2.10683	0.058837	0.627314
cg24082072	19	47960106	SLC8A2	-3.96897	2.10011	0.0592497	0.627576
cg03590420	11	132662963	OPCML;OPCML	-0.888536	0.470982	0.0596973	0.627576
cg05978154	5	1100209	SLC12A7	-3.27193	1.73459	0.0597353	0.627576
cg16861964	12	104998531	CHST11	3.47348	1.84288	0.0599337	0.627576
cg01839993	10	74034644	DDIT4	2.70902	1.43742	0.0599565	0.627576
cg05292986	17	78444511	NPTX1	1.90463	1.01094	0.0600405	0.627576
cg21912938	7	28220594	JAZF1	-5.66503	3.00873	0.0601976	0.627576
cg02453726	5	141339766	PCDH12	-5.38538	2.86046	0.0602201	0.627576
cg16591228	5	149792515	CD74;CD74;CD74	-9.1918	4.88529	0.0603796	0.627576
cg23599026	10	102268546	SEC31B	4.40412	2.34474	0.0608204	0.630397
cg02206767	17	17990805	DRG2	2.63847	1.40841	0.0614979	0.635649
cg20240347	1	204465584	NA	-2.46086	1.31526	0.0618261	0.637271
cg02650017	17	47301614	PHOSPHO1;PHOSPHO1	-5.18776	2.77565	0.0621015	0.638342
cg15138339	17	40715222	COASY;COASY;COASY;COASY;COASY	8.36529	4.47993	0.0623448	0.639077
cg20158607	17	75250456	NA	2.92455	1.56931	0.0628617	0.642606
cg05176970	17	724273	NXN	0.485467	0.261048	0.0634147	0.646483
cg25106322	6	150311552	NA	-3.10474	1.67126	0.0636931	0.646715
cg15812586	7	139953117	NA	3.52984	1.90075	0.0637851	0.646715
cg16924102	4	20044588	NA	1.07364	0.578974	0.0641708	0.648857
cg17023648	1	23810750	ASAP3;ASAP3	2.47849	1.33785	0.0644269	0.649513
cg18905668	11	18388147	GTF2H1;GTF2H1	3.0705	1.65904	0.0646893	0.649513
cg21157721	13	64650183	NA	-1.84176	0.995526	0.064795	0.649513
cg14162417	1	226315857	NA	-2.07667	1.12313	0.0649445	0.649513
cg08657228	20	170641	DEFB128	0.275768	0.149265	0.0651614	0.649513
cg12306057	19	52266295	FPR2;FPR2	4.93831	2.6766	0.0655259	0.649513
cg26340968	19	3798367	MATK	2.95242	1.6025	0.0659074	0.649513
cg10819350	19	10655686	ATG4D	2.27733	1.23743	0.0662026	0.649513
cg02832224	1	54825291	SSBP3;SSBP3;SSBP3	-3.52134	1.91477	0.0663985	0.649513
cg05487507	17	46671861	LOC404266;LOC404266;LOC404266;HOXB5;LOC404266;LOC404266	1.8568	1.01011	0.0665194	0.649513
cg18942357	13	74184544	NA	-4.1898	2.2809	0.0667131	0.649513
cg10722267	3	197608554	NA	-1.96887	1.07193	0.0667355	0.649513
cg17438457	1	53094893	NA	2.9345	1.59823	0.0668333	0.649513
cg06462291	12	104235479	NT5DC3	-4.32692	2.35727	0.0669124	0.649513
cg00583426	16	1209990	CACNA1H;CACNA1H	1.08937	0.593706	0.0670153	0.649513
cg15603548	1	12009394	PLOD1	3.3449	1.82305	0.0670285	0.649513
cg04666202	7	99071136	ZNF789;ZNF789	-9.54144	5.20697	0.0673772	0.651196
cg03920003	1	154582007	ADAR;ADAR;ADAR;ADAR	-1.16826	0.63808	0.0676055	0.65171
cg05360477	2	12959313	NA	2.16771	1.18587	0.0680482	0.652682
cg13467672	17	40464625	NA	5.33438	2.92003	0.0682184	0.652682
cg20902758	6	30695962	FLOT1	-2.18912	1.19931	0.0684467	0.652682
cg06017212	17	1478463	SLC43A2	4.12273	2.25906	0.0684963	0.652682
cg09636302	12	96389483	HAL	-1.22347	0.67071	0.0686234	0.652682
cg23112563	7	57247871	LOC642006	5.28649	2.8995	0.0687588	0.652682
cg07769588	19	10655622	ATG4D	2.44654	1.34375	0.0691486	0.653939
cg10919522	14	74227441	C14orf43;C14orf43	-2.85557	1.56894	0.0692427	0.653939
cg01495521	16	978040	LMF1	-3.95412	2.17478	0.069531	0.655
cg05047209	12	34457023	NA	2.17318	1.20068	0.0707978	0.663609
cg13937012	1	26053121	MAN1C1	-4.58824	2.53509	0.0708081	0.663609
cg01260308	14	50233662	KLHDC2	-4.39119	2.42777	0.0709877	0.663609
cg05260733	2	37420094	NA	4.23767	2.34891	0.071712	0.663609
cg13793681	10	3313302	NA	-3.33523	1.84894	0.0717492	0.663609
cg06239923	20	55923774	NA	-1.36111	0.755009	0.0719208	0.663609
cg10965178	1	43766752	TIE1	3.04715	1.69054	0.0719685	0.663609
cg20722088	12	89742886	DUSP6;DUSP6	1.91354	1.06182	0.0720206	0.663609
cg05129050	1	7178026	CAMTA1	-1.93989	1.07663	0.0720706	0.663609
cg16716993	18	21977874	OSBPL1A	-5.73763	3.18805	0.0724005	0.663609
cg09357276	4	188917856	ZFP42	-2.18863	1.21611	0.0724066	0.663609
cg13432737	17	37922420	IKZF3;IKZF3;IKZF3;IKZF3;IKZF3;IKZF3	2.64925	1.47443	0.072867	0.666187
cg17156491	2	43259508	NA	-2.40852	1.34243	0.0732883	0.667262
cg05484949	17	38708465	NA	-2.28738	1.27516	0.0733433	0.667262
cg10031769	10	35483963	CREM;CREM;CREM;CREM;CREM;CREM;CREM;CREM;CREM;CREM;CREM;CREM;CREM;CREM;CREM;CREM;CREM;CREM;CREM;CREM	3.09305	1.7255	0.073542	0.667275
cg01407477	8	99951151	NA	2.16309	1.20738	0.0737033	0.667275
cg23807112	7	99533018	NA	-2.32989	1.30301	0.0742618	0.670699
cg27504738	12	66564266	TMBIM4	1.4182	0.795068	0.074965	0.672237
cg19120513	11	102189303	BIRC3;BIRC3	-3.36496	1.88744	0.0751175	0.672237
cg03957124	6	37016869	NA	-4.25671	2.38825	0.0751915	0.672237
cg04741118	12	96720813	CDK17;CDK17	-2.83977	1.59437	0.0753937	0.672237
cg01710112	16	2015448	SNHG9;RPS2;RNF151	-1.36621	0.767194	0.075448	0.672237
cg20283107	8	124788969	FAM91A1	-2.64316	1.48461	0.075516	0.672237
cg03991807	6	30707619	FLOT1	-3.75074	2.10938	0.0758851	0.673168
cg17475063	12	104457740	HCFC2	6.21326	3.49669	0.0760872	0.673168
cg14017402	2	86225602	NA	-2.04039	1.14859	0.0761633	0.673168
cg15357118	2	128927972	UGGT1;UGGT1	3.07256	1.73369	0.0768526	0.673944
cg16399664	12	113417284	OAS2;OAS2;OAS2	6.2929	3.5584	0.0774866	0.673944
cg12825804	14	77227570	VASH1	-2.22596	1.25995	0.0777816	0.673944
cg23197935	19	53031138	ZNF808	-9.94382	5.63362	0.0780534	0.673944
cg08077234	12	94658675	PLXNC1	-1.04834	0.594192	0.0781818	0.673944
cg18211249	17	1810459	NA	3.84759	2.18295	0.0784785	0.673944
cg21108085	11	44591098	CD82;CD82	3.78277	2.14727	0.0786305	0.673944
cg26103104	5	139490895	NA	-2.60604	1.47963	0.0786947	0.673944
cg11797485	15	69107085	ANP32A	3.39734	1.93082	0.0789911	0.673944
cg17012181	18	47087419	LIPG	2.14715	1.22051	0.0790444	0.673944
cg19373099	2	210008092	NA	1.32723	0.755176	0.0793354	0.673944
cg11823496	8	23553798	NA	-2.15991	1.22932	0.0794245	0.673944
cg03813730	6	168971450	SMOC2;SMOC2	3.07768	1.75215	0.0795047	0.673944
cg26165660	12	76363767	NA	0.999572	0.569522	0.0797463	0.673944
cg13966005	9	136127999	NA	-1.27304	0.725685	0.0798907	0.673944
cg00108715	3	52565015	NT5DC2;NT5DC2	-3.30442	1.88577	0.0802299	0.673944
cg05673882	5	74862702	POLK	2.1874	1.24866	0.0803157	0.673944
cg06965409	16	1611973	IFT140	-4.32215	2.46774	0.0803718	0.673944
cg16867817	7	82057703	CACNA2D1	-3.19706	1.82905	0.0809815	0.673944
cg21869590	3	58109017	FLNB;FLNB;FLNB;FLNB	-5.07526	2.90373	0.0809979	0.673944
cg06803853	16	2234031	CASKIN1	5.51934	3.15828	0.0810438	0.673944
cg19056687	7	97922028	BAIAP2L1;BRI3	4.47968	2.56466	0.081197	0.673944
cg19357416	8	98787254	LAPTM4B	6.58127	3.77095	0.0814476	0.673944
cg15763258	11	128561675	FLI1	2.86894	1.64395	0.0814665	0.673944
cg04162032	1	248902767	LOC646627;LOC646627	-2.99187	1.71493	0.0815608	0.673944
cg08889234	4	37868470	NA	-3.38598	1.9437	0.0820117	0.673944
cg27217148	10	105111158	PCGF6;PCGF6	-4.49305	2.57977	0.082078	0.673944
cg09469355	1	2161886	SKI	-2.57489	1.47912	0.0822213	0.673944
cg21568145	19	47507399	GRLF1	1.5177	0.871919	0.0822528	0.673944
cg05641843	17	7477972	EIF4A1;SNORA48	3.4556	1.98545	0.0822863	0.673944
cg26125956	5	132803980	FSTL4	1.22168	0.701946	0.0822932	0.673944
cg01926858	14	53619558	DDHD1;DDHD1;DDHD1	4.61093	2.64936	0.0822969	0.673944
cg26466789	8	144437314	NA	-2.19157	1.25947	0.0823543	0.673944
cg13511324	14	104056883	C14orf153	1.81175	1.0421	0.0826213	0.673944
cg02311374	16	31383136	ITGAX	-2.77465	1.59792	0.0829993	0.673944
cg07957035	16	49623763	ZNF423	-1.54384	0.889261	0.0830549	0.673944
cg25367559	12	3721199	NA	-4.41944	2.54653	0.0831643	0.673944
cg07218344	13	50571702	TRIM13;TRIM13;TRIM13;TRIM13;TRIM13;DLEU2	2.95984	1.70636	0.0833213	0.673944
cg08810072	17	70096764	NA	1.65448	0.954192	0.083443	0.673944
cg01256440	11	63886459	FLRT1;MACROD1	-3.74874	2.16239	0.0834959	0.673944
cg20094831	10	44699412	NA	2.21331	1.27783	0.0837666	0.674665
cg16672562	19	46801672	HIF3A;HIF3A;HIF3A	1.11769	0.646682	0.0844355	0.677539
cg00294538	13	114062109	NA	1.59811	0.924803	0.0844876	0.677539
cg01798813	17	3906674	NA	-5.87654	3.40914	0.0852617	0.681375
cg02804100	19	720993	PALM;PALM	2.16053	1.25367	0.085332	0.681375
cg01407861	11	12307496	MICALCL	-2.34591	1.36471	0.0861285	0.682729
cg21053741	6	31525861	NFKBIL1;NFKBIL1;NFKBIL1;NFKBIL1	-3.75566	2.18513	0.0861738	0.682729
cg12247222	19	17403313	ABHD8	1.31921	0.767665	0.0862223	0.682729
cg02544002	3	129323778	PLXND1	2.05896	1.1985	0.0863176	0.682729
cg13848405	9	8683882	PTPRD;PTPRD;PTPRD;PTPRD;PTPRD;PTPRD	-4.23871	2.46812	0.086419	0.682729
cg02667103	12	83125178	TMTC2	-1.67548	0.976896	0.0868365	0.683584
cg17660703	19	48964810	KCNJ14;KCNJ14;KCNJ14	-1.98166	1.15563	0.0868948	0.683584
cg06781788	7	151129263	CRYGN	-3.71493	2.17082	0.0875362	0.684982
cg20507228	15	91460071	MAN2A2	1.69063	0.98847	0.087713	0.684982
cg02013841	13	49159767	NA	1.85038	1.08235	0.087854	0.684982
cg07076816	7	38351154	NA	-0.722787	0.422997	0.0880135	0.684982
cg19202384	17	79894511	PYCR1;PYCR1	2.94906	1.72733	0.0882805	0.684982
cg22796593	10	105836777	COL17A1	1.82672	1.07046	0.0884303	0.684982
cg27638057	18	20882779	C18orf45	-3.95407	2.31881	0.0886662	0.684982
cg20937981	17	78679630	RPTOR;RPTOR	-3.31067	1.94232	0.0888029	0.684982
cg19618279	17	40715228	COASY;COASY;COASY;COASY;COASY	7.32385	4.29842	0.0889221	0.684982
cg13700897	8	109096064	RSPO2	3.03245	1.78045	0.0890442	0.684982
cg08377000	4	90033921	TIGD2	1.82894	1.07419	0.0891516	0.684982
cg21037892	2	96874728	STARD7	-7.04605	4.14585	0.0897299	0.684982
cg01885635	3	40566085	ZNF621;ZNF621	-3.97332	2.33827	0.0897843	0.684982
cg10927968	11	1807333	NA	2.13171	1.25511	0.0899401	0.684982
cg08024316	17	73401273	GRB2;GRB2	-2.26486	1.33401	0.0900637	0.684982
cg07550554	14	73395778	DCAF4;DCAF4;DCAF4;DCAF4;DCAF4	-4.86947	2.86837	0.0900883	0.684982
cg17978844	19	40854664	PLD3;PLD3;PLD3;C19orf47	-11.6821	6.88378	0.0902019	0.684982
cg08051604	14	101309386	MEG3;MEG3;MEG3	2.35906	1.39483	0.091296	0.690683
cg11735308	3	107941242	IFT57;IFT57	-4.83458	2.85917	0.0913692	0.690683
cg26242302	11	94926302	SESN3	-2.33008	1.37861	0.0915095	0.690683
cg07369606	17	80290169	SECTM1	-4.72451	2.79698	0.0917059	0.690765
cg27241134	13	114923588	NA	-3.35653	1.98947	0.0920905	0.692241
cg18070442	22	39965918	CACNA1I;CACNA1I	3.85463	2.286	0.092274	0.692241
cg16330359	6	168815048	NA	-1.96401	1.16652	0.0927636	0.694514
cg01019876	14	21152498	RNASE4;ANG;ANG;RNASE4	-4.05486	2.41028	0.0930218	0.694748
cg00594099	1	27893886	AHDC1	-3.63624	2.16264	0.0932025	0.694748
cg14375779	6	166797267	BRP44L	3.19554	1.90142	0.093355	0.694748
cg08828036	15	26109204	ATP10A	-1.69441	1.00911	0.0936467	0.695528
cg25813345	11	8964967	ASCL3	2.47097	1.47349	0.0940687	0.69727
cg07928709	7	6057387	AIMP2	-4.40315	2.62768	0.0943165	0.697717
cg17882322	19	50413014	NUP62;NUP62;IL4I1;NUP62;NUP62	3.20346	1.91633	0.0951064	0.700485
cg18157012	5	168514110	SLIT3	-2.63799	1.57869	0.0952392	0.700485
cg25281677	11	57248038	NA	-2.98074	1.7839	0.0952554	0.700485
cg16163382	2	37938640	NA	-4.93201	2.95833	0.095999	0.703752
cg08286791	2	80412398	CTNNA2;CTNNA2	2.22359	1.33408	0.0960779	0.703752
cg26893861	17	41843967	DUSP3	-0.402927	0.242033	0.0964775	0.705291
cg17978425	3	10289658	TATDN2	2.40219	1.4463	0.0972473	0.708967
cg18479798	11	64533623	SF1;SF1;SF1	3.16108	1.90399	0.097384	0.708967
cg06422039	16	1128698	SSTR5;LOC146336	3.16072	1.90473	0.097552	0.708967
cg24564096	4	7449698	SORCS2	2.04718	1.23515	0.0979488	0.709009
cg12332902	2	98330020	ZAP70	-4.78369	2.89064	0.0984655	0.709009
cg15135222	3	15564190	COLQ;COLQ	1.83239	1.10782	0.0986352	0.709009
cg11152384	11	68934300	NA	2.38926	1.44575	0.0989271	0.709009
cg01891497	11	122311384	NA	0.898065	0.544001	0.099287	0.709009
cg06580523	12	132908454	NA	-1.64197	0.994703	0.0993158	0.709009
cg14644378	9	34988588	DNAJB5;DNAJB5	-0.979335	0.593323	0.0993396	0.709009
cg03725309	1	109757585	SARS	-3.84149	2.32897	0.0995759	0.709009
cg25458175	19	59025570	ZBTB45	0.882602	0.535528	0.0998511	0.709009
cg15919833	5	96079175	CAST;CAST;CAST;CAST;CAST;CAST;CAST;CAST;CAST;CAST;CAST	-1.63068	0.989458	0.099859	0.709009
cg09006072	17	76425972	DNAH17	1.10019	0.668111	0.100134	0.709009
cg04286697	2	232259623	B3GNT7	-2.60806	1.58407	0.100194	0.709009
cg16398761	14	74220238	C14orf43;C14orf43	-3.48897	2.11965	0.100281	0.709009
cg10191240	8	134230101	WISP1;WISP1	1.25924	0.765044	0.100287	0.709009
cg27037013	21	35320667	NA	-1.46626	0.891151	0.100416	0.709009
cg01978236	6	32191479	NOTCH4	1.80051	1.0956	0.100818	0.710502
cg08267002	2	74741573	TLX2	-3.98942	2.43474	0.101828	0.713667
cg05858889	7	39649224	LOC646999	-4.12306	2.51635	0.101834	0.713667
cg04407762	4	113442791	NA	3.29707	2.01435	0.102192	0.713667
cg00134539	21	43824071	UBASH3A;UBASH3A	1.38595	0.847894	0.102656	0.713667
cg17763354	10	86016954	RGR;RGR;RGR	1.6349	1.00134	0.103049	0.713667
cg05347794	14	89866110	FOXN3;FOXN3	-1.57736	0.966309	0.103125	0.713667
cg01597398	17	40250727	NA	-2.97288	1.82241	0.103348	0.713667
cg15721584	3	181326755	SOX2OT	1.39353	0.854582	0.103482	0.713667
cg20030310	1	158119489	NA	1.91126	1.17227	0.10354	0.713667
cg11254439	12	57335615	NA	1.03409	0.634704	0.10378	0.713667
cg20157873	7	152788733	NA	-0.85837	0.52725	0.104042	0.713667
cg15041658	7	24866066	OSBPL3;OSBPL3;OSBPL3;OSBPL3	-2.73715	1.68269	0.10433	0.713667
cg19700682	10	88734481	AGAP11	2.86629	1.76454	0.104813	0.713667
cg07603991	17	11461103	SHISA6	-2.35388	1.4493	0.104864	0.713667
cg08843623	16	85627648	NA	1.87945	1.15854	0.105269	0.713667
cg26403843	5	158634085	RNF145	1.38309	0.853618	0.105695	0.713667
cg01144344	5	17354521	NA	-3.281	2.02519	0.105732	0.713667
cg14396008	2	241856143	NA	-0.549307	0.339273	0.105952	0.713667
cg08439728	6	31097073	PSORS1C1	3.44599	2.1286	0.105989	0.713667
cg01593609	9	120175421	ASTN2;ASTN2;ASTN2	-3.25122	2.00853	0.10603	0.713667
cg08640498	12	57828515	INHBC	-4.13996	2.55875	0.106192	0.713667
cg06469895	16	69418206	TERF2	-2.93687	1.81554	0.106264	0.713667
cg12171221	6	170816142	NA	1.46323	0.904949	0.106417	0.713667
cg02346342	8	74332435	NA	2.69044	1.66557	0.106761	0.713667
cg24106686	17	45771570	TBKBP1	-6.93858	4.30063	0.107181	0.713667
cg07558761	16	87866696	SLC7A5	2.57116	1.59497	0.107473	0.713667
cg08175928	9	134165024	PPAPDC3	1.56574	0.971467	0.107543	0.713667
cg13152952	8	41570554	ANK1;ANK1;ANK1;ANK1;ANK1	2.15573	1.33766	0.107578	0.713667
cg25353281	2	219155378	PNKD;TMBIM1	-3.82042	2.37337	0.107983	0.713667
cg22333960	1	18435619	IGSF21	1.49907	0.931911	0.108225	0.713667
cg00108938	7	157633252	PTPRN2;PTPRN2;PTPRN2	3.21271	1.99721	0.108226	0.713667
cg25019648	17	72353261	BTBD17	1.95877	1.21867	0.108509	0.713667
cg27420889	4	187422035	NA	-0.623665	0.388152	0.10863	0.713667
cg27570354	1	228115432	WNT9A	3.16491	1.97014	0.108697	0.713667
cg17608490	2	219848580	FEV	1.75958	1.09552	0.108758	0.713667
cg20116579	17	7288001	TNK1	-4.42084	2.75255	0.108775	0.713667
cg18513344	3	195531298	MUC4;MUC4;MUC4	-3.10407	1.93535	0.109261	0.713667
cg13039454	7	41099611	NA	1.16993	0.729466	0.109274	0.713667
cg07165167	1	86045527	CYR61;DDAH1	-2.36847	1.47709	0.109352	0.713667
cg18476766	2	240529742	NA	-2.04576	1.27603	0.109406	0.713667
cg10206594	1	37314665	GRIK3	1.4162	0.883418	0.109434	0.713667
cg10547005	11	73372676	PLEKHB1;PLEKHB1;PLEKHB1;PLEKHB1;PLEKHB1	2.12524	1.32601	0.109516	0.713667
cg08290756	17	80882768	TBCD	3.3162	2.07013	0.109691	0.713667
cg19684151	5	107145058	NA	-1.20821	0.754252	0.109706	0.713667
cg04757345	4	128918835	C4orf29	-2.0867	1.30567	0.110524	0.716782
cg05243700	16	20710251	NA	-3.71583	2.32534	0.11057	0.716782
cg01847719	11	34460557	CAT;CAT	0.582794	0.365298	0.111146	0.719258
cg25964744	8	135813830	MIR30B	3.4208	2.14827	0.111827	0.721246
cg15500320	1	59250642	JUN	3.14846	1.97782	0.111933	0.721246
cg09182678	22	50328711	NA	-4.21781	2.65033	0.112034	0.721246
cg19211853	13	79968216	RBM26	-1.53456	0.965686	0.112562	0.722981
cg26440467	8	145654605	VPS28;NFKBIL2;VPS28	1.81124	1.14081	0.112879	0.722981
cg04113367	7	7985601	NA	2.88451	1.81812	0.113139	0.722981
cg02246876	14	23586582	CEBPE	-3.08437	1.94457	0.113228	0.722981
cg06589596	17	38120485	GSDMA	-0.484422	0.305449	0.113275	0.722981
cg01301197	2	109646612	NA	2.39129	1.5092	0.113606	0.723848
cg03864245	17	41855745	DUSP3	3.03992	1.92172	0.114199	0.726385
cg14712058	19	16988083	SIN3B	2.53151	1.60131	0.114423	0.726569
cg10228283	1	153234387	LOR	1.02423	0.648258	0.114635	0.726675
cg08342886	6	33240066	VPS52;RPS18	2.46303	1.56159	0.115258	0.729379
cg21741562	3	87138387	NA	-0.712104	0.451806	0.115518	0.729686
cg27327312	4	187422091	NA	-0.761065	0.483207	0.115772	0.729686
cg02424715	14	75893680	JDP2;JDP2;JDP2	-2.05549	1.30549	0.115895	0.729686
cg18597421	21	27540728	APP;APP;APP;APP;APP	-3.12505	1.9871	0.116318	0.731113
cg13630953	6	3356535	SLC22A23;SLC22A23	-4.39047	2.79744	0.117063	0.732075
cg13685727	9	90589530	CDK20;CDK20;CDK20;CDK20;CDK20;CDK20;CDK20;CDK20;CDK20;CDK20	-2.70782	1.72547	0.117094	0.732075
cg20152731	1	28995092	GMEB1;GMEB1	9.13096	5.82271	0.117365	0.732075
cg03563354	10	100083446	NA	1.63814	1.04484	0.117441	0.732075
cg10548968	11	76802004	CAPN5	-1.37478	0.876997	0.117495	0.732075
cg07682160	19	18959935	UPF1	2.79203	1.78267	0.117822	0.732075
cg17154935	19	51463560	KLK6;KLK6;KLK6	-1.83116	1.16925	0.117848	0.732075
cg23598089	1	203652079	ATP2B4;ATP2B4	-2.24257	1.43563	0.11879	0.736697
cg05496738	2	26101556	ASXL2	3.71151	2.37963	0.119353	0.738955
cg19815565	18	77917615	LOC100130522;LOC100130522;PARD6G	-0.59771	0.383583	0.119701	0.739881
cg17680767	5	73623208	NA	-2.54667	1.63577	0.120025	0.74065
cg00318519	2	37035707	VIT	-4.29694	2.76176	0.120261	0.740775
cg10044575	16	1208828	CACNA1H;CACNA1H	-0.932998	0.599958	0.120443	0.740775
cg01486558	3	42132870	TRAK1;TRAK1	-1.63898	1.05516	0.120874	0.741607
cg24027061	14	103373069	NA	-3.13344	2.01784	0.120977	0.741607
cg24022918	6	31047687	NA	-1.10517	0.712706	0.121503	0.741777
cg10242486	17	78346448	RNF213;LOC100294362	2.83819	1.83086	0.121617	0.741777
cg08415417	6	160211403	TCP1;TCP1;MRPL18	-3.11912	2.01281	0.121752	0.741777
cg03057083	16	12995300	SHISA9;SHISA9	3.81285	2.46082	0.121802	0.741777
cg01718742	16	62070184	CDH8	1.2848	0.830326	0.122301	0.742001
cg19809562	12	1702394	FBXL14	-3.77195	2.43979	0.122624	0.742001
cg08379987	13	31507139	C13orf26	-0.989433	0.64022	0.122758	0.742001
cg22091609	22	20780508	SCARF2;SCARF2	1.73024	1.11988	0.122862	0.742001
cg01419914	17	79374691	BAHCC1	1.57731	1.02126	0.122994	0.742001
cg00660843	12	54954400	PDE1B;PDE1B	-2.02412	1.31144	0.123249	0.742001
[truncated: 3,104 more rows]
